# Supplementary material for: Characterization and Spatial Mapping of the Human Gut Metasecretome
Source: mSystems. 2022 Dec 5;7(6):e00717-22. doi: 10.1128/msystems.00717-22 (PMC9765747; doi:10.1128/msystems.00717-22)
Supplement: TABLE S1 [file msystems.00717-22-st001.xlsx]

## Sheet: Sheet1
query	seed_ortholog	evalue	score	eggNOG_OGs	max_annot_lvl	COG_category	Description	Preferred_name	GOs	EC	KEGG_ko	KEGG_Pathway	KEGG_Module	KEGG_Reaction	KEGG_rclass	BRITE	KEGG_TC	CAZy	BiGG_Reaction	PFAMs	genome_id
ERS537201_56_k99_61581_7	155864.EDL933_0183	9.95e-98	285	COG2825@1|root,COG2825@2|Bacteria,1RD8X@1224|Proteobacteria,1RQIE@1236|Gammaproteobacteria,3XMTR@561|Escherichia	1236|Gammaproteobacteria	M	Molecular chaperone that interacts specifically with outer membrane proteins, thus maintaining the solubility of early folding intermediates during passage through the periplasm	skp	GO:0001530,GO:0003674,GO:0005488,GO:0005515,GO:0005575,GO:0005623,GO:0006457,GO:0006807,GO:0008104,GO:0008150,GO:0008152,GO:0008289,GO:0009279,GO:0009987,GO:0010467,GO:0016020,GO:0016043,GO:0019538,GO:0019867,GO:0022417,GO:0022607,GO:0030288,GO:0030312,GO:0030313,GO:0031647,GO:0031975,GO:0032978,GO:0033036,GO:0034613,GO:0042597,GO:0042802,GO:0043163,GO:0043165,GO:0043170,GO:0044085,GO:0044091,GO:…	-	ko:K06142	-	-	-	-	ko00000	-	-	-	OmpH	ERS537201_56
ERS608504_29_k95_21463_37	155864.EDL933_0183	9.95e-98	285	COG2825@1|root,COG2825@2|Bacteria,1RD8X@1224|Proteobacteria,1RQIE@1236|Gammaproteobacteria,3XMTR@561|Escherichia	1236|Gammaproteobacteria	M	Molecular chaperone that interacts specifically with outer membrane proteins, thus maintaining the solubility of early folding intermediates during passage through the periplasm	skp	GO:0001530,GO:0003674,GO:0005488,GO:0005515,GO:0005575,GO:0005623,GO:0006457,GO:0006807,GO:0008104,GO:0008150,GO:0008152,GO:0008289,GO:0009279,GO:0009987,GO:0010467,GO:0016020,GO:0016043,GO:0019538,GO:0019867,GO:0022417,GO:0022607,GO:0030288,GO:0030312,GO:0030313,GO:0031647,GO:0031975,GO:0032978,GO:0033036,GO:0034613,GO:0042597,GO:0042802,GO:0043163,GO:0043165,GO:0043170,GO:0044085,GO:0044091,GO:…	-	ko:K06142	-	-	-	-	ko00000	-	-	-	OmpH	ERS608504_29
ERS235602_37_k99_14155_24	754331.AEME01000001_gene1965	1.16e-96	283	COG2825@1|root,COG2825@2|Bacteria,1RD8X@1224|Proteobacteria,1RQIE@1236|Gammaproteobacteria,3XMTR@561|Escherichia	1236|Gammaproteobacteria	M	Molecular chaperone that interacts specifically with outer membrane proteins, thus maintaining the solubility of early folding intermediates during passage through the periplasm	skp	GO:0001530,GO:0003674,GO:0005488,GO:0005515,GO:0005575,GO:0005623,GO:0006457,GO:0006807,GO:0008104,GO:0008150,GO:0008152,GO:0008289,GO:0009279,GO:0009987,GO:0010467,GO:0016020,GO:0016043,GO:0019538,GO:0019867,GO:0022417,GO:0022607,GO:0030288,GO:0030312,GO:0030313,GO:0031647,GO:0031975,GO:0032978,GO:0033036,GO:0034613,GO:0042597,GO:0042802,GO:0043163,GO:0043165,GO:0043170,GO:0044085,GO:0044091,GO:…	-	ko:K06142	-	-	-	-	ko00000	-	-	-	OmpH	ERS235602_37
ERS537201_56_k99_160267_24	155864.EDL933_4428	2.28e-126	360	COG1934@1|root,COG1934@2|Bacteria,1N776@1224|Proteobacteria,1RPM7@1236|Gammaproteobacteria,3XNN8@561|Escherichia	1236|Gammaproteobacteria	S	Involved in the assembly of lipopolysaccharide (LPS). Required for the translocation of LPS from the inner membrane to the outer membrane. May form a bridge between the inner membrane and the outer membrane, via interactions with LptC and LptD, thereby facilitating LPS transfer across the periplasm	lptA	GO:0003674,GO:0005215,GO:0005488,GO:0005515,GO:0005575,GO:0005623,GO:0006810,GO:0006869,GO:0008150,GO:0009279,GO:0010876,GO:0015920,GO:0016020,GO:0017089,GO:0019867,GO:0030288,GO:0030312,GO:0030313,GO:0031975,GO:0033036,GO:0042597,GO:0042802,GO:0044462,GO:0044464,GO:0046836,GO:0051179,GO:0051234,GO:0071702,GO:0071944,GO:1901264	-	ko:K09774	-	-	-	-	ko00000,ko02000	1.B.42.1	-	iB21_1397.B21_03016,iECBD_1354.ECBD_0542,iECB_1328.ECB_03065,iECD_1391.ECD_03065	OstA	ERS537201_56
ERS608504_29_k95_35050_75	155864.EDL933_4428	2.28e-126	360	COG1934@1|root,COG1934@2|Bacteria,1N776@1224|Proteobacteria,1RPM7@1236|Gammaproteobacteria,3XNN8@561|Escherichia	1236|Gammaproteobacteria	S	Involved in the assembly of lipopolysaccharide (LPS). Required for the translocation of LPS from the inner membrane to the outer membrane. May form a bridge between the inner membrane and the outer membrane, via interactions with LptC and LptD, thereby facilitating LPS transfer across the periplasm	lptA	GO:0003674,GO:0005215,GO:0005488,GO:0005515,GO:0005575,GO:0005623,GO:0006810,GO:0006869,GO:0008150,GO:0009279,GO:0010876,GO:0015920,GO:0016020,GO:0017089,GO:0019867,GO:0030288,GO:0030312,GO:0030313,GO:0031975,GO:0033036,GO:0042597,GO:0042802,GO:0044462,GO:0044464,GO:0046836,GO:0051179,GO:0051234,GO:0071702,GO:0071944,GO:1901264	-	ko:K09774	-	-	-	-	ko00000,ko02000	1.B.42.1	-	iB21_1397.B21_03016,iECBD_1354.ECBD_0542,iECB_1328.ECB_03065,iECD_1391.ECD_03065	OstA	ERS608504_29
ERS235602_37_k99_34959_54	754331.AEME01000001_gene3000	3.24e-126	359	COG1934@1|root,COG1934@2|Bacteria,1N776@1224|Proteobacteria,1RPM7@1236|Gammaproteobacteria,3XNN8@561|Escherichia	1236|Gammaproteobacteria	S	Involved in the assembly of lipopolysaccharide (LPS). Required for the translocation of LPS from the inner membrane to the outer membrane. May form a bridge between the inner membrane and the outer membrane, via interactions with LptC and LptD, thereby facilitating LPS transfer across the periplasm	lptA	GO:0003674,GO:0005215,GO:0005488,GO:0005515,GO:0005575,GO:0005623,GO:0006810,GO:0006869,GO:0008150,GO:0009279,GO:0010876,GO:0015920,GO:0016020,GO:0017089,GO:0019867,GO:0030288,GO:0030312,GO:0030313,GO:0031975,GO:0033036,GO:0042597,GO:0042802,GO:0044462,GO:0044464,GO:0046836,GO:0051179,GO:0051234,GO:0071702,GO:0071944,GO:1901264	-	ko:K09774	-	-	-	-	ko00000,ko02000	1.B.42.1	-	iB21_1397.B21_03016,iECBD_1354.ECBD_0542,iECB_1328.ECB_03065,iECD_1391.ECD_03065	OstA	ERS235602_37
ERS537201_56_k99_160266_23	155864.EDL933_5533	1.6e-57	178	2DMK5@1|root,32S43@2|Bacteria,1N2WZ@1224|Proteobacteria,1S96B@1236|Gammaproteobacteria,3XQ2Y@561|Escherichia	1236|Gammaproteobacteria	S	Protein of unknown function (DUF1471)	yjfN	-	-	-	-	-	-	-	-	-	-	-	DUF1471	ERS537201_56
ERS608504_29_k95_92216_63	155864.EDL933_5533	1.6e-57	178	2DMK5@1|root,32S43@2|Bacteria,1N2WZ@1224|Proteobacteria,1S96B@1236|Gammaproteobacteria,3XQ2Y@561|Escherichia	1236|Gammaproteobacteria	S	Protein of unknown function (DUF1471)	yjfN	-	-	-	-	-	-	-	-	-	-	-	DUF1471	ERS608504_29
ERS235602_37_k99_5785_104	754331.AEME01000001_gene3356	1.13e-57	179	2DMK5@1|root,32S43@2|Bacteria,1N2WZ@1224|Proteobacteria,1S96B@1236|Gammaproteobacteria,3XQ2Y@561|Escherichia	1236|Gammaproteobacteria	S	Protein of unknown function (DUF1471)	yjfN	-	-	-	-	-	-	-	-	-	-	-	DUF1471	ERS235602_37
ERS235602_37_k99_34959_16	155864.EDL933_4460	3.73e-40	134	2CAQ2@1|root,31NM5@2|Bacteria,1N52F@1224|Proteobacteria,1S957@1236|Gammaproteobacteria,3XPYP@561|Escherichia	1236|Gammaproteobacteria	S	cellular response to acidic pH	yhcN	GO:0000302,GO:0006950,GO:0006979,GO:0008150,GO:0009268,GO:0009628,GO:0009636,GO:0009987,GO:0010035,GO:0010447,GO:0033554,GO:0034599,GO:0034614,GO:0035690,GO:0042221,GO:0042493,GO:0042542,GO:0042710,GO:0044010,GO:0044011,GO:0044764,GO:0046677,GO:0050896,GO:0051703,GO:0051704,GO:0051716,GO:0070301,GO:0070887,GO:0071214,GO:0071236,GO:0071467,GO:0071468,GO:0090605,GO:0090609,GO:0097237,GO:0104004,GO:…	-	-	-	-	-	-	-	-	-	-	DUF1471	ERS235602_37
ERS537201_56_k99_146493_6	155864.EDL933_4460	3.73e-40	134	2CAQ2@1|root,31NM5@2|Bacteria,1N52F@1224|Proteobacteria,1S957@1236|Gammaproteobacteria,3XPYP@561|Escherichia	1236|Gammaproteobacteria	S	cellular response to acidic pH	yhcN	GO:0000302,GO:0006950,GO:0006979,GO:0008150,GO:0009268,GO:0009628,GO:0009636,GO:0009987,GO:0010035,GO:0010447,GO:0033554,GO:0034599,GO:0034614,GO:0035690,GO:0042221,GO:0042493,GO:0042542,GO:0042710,GO:0044010,GO:0044011,GO:0044764,GO:0046677,GO:0050896,GO:0051703,GO:0051704,GO:0051716,GO:0070301,GO:0070887,GO:0071214,GO:0071236,GO:0071467,GO:0071468,GO:0090605,GO:0090609,GO:0097237,GO:0104004,GO:…	-	-	-	-	-	-	-	-	-	-	DUF1471	ERS537201_56
ERS608504_29_k95_35050_44	155864.EDL933_4460	1.25e-38	130	2CAQ2@1|root,31NM5@2|Bacteria,1N52F@1224|Proteobacteria,1S957@1236|Gammaproteobacteria,3XPYP@561|Escherichia	1236|Gammaproteobacteria	S	cellular response to acidic pH	yhcN	GO:0000302,GO:0006950,GO:0006979,GO:0008150,GO:0009268,GO:0009628,GO:0009636,GO:0009987,GO:0010035,GO:0010447,GO:0033554,GO:0034599,GO:0034614,GO:0035690,GO:0042221,GO:0042493,GO:0042542,GO:0042710,GO:0044010,GO:0044011,GO:0044764,GO:0046677,GO:0050896,GO:0051703,GO:0051704,GO:0051716,GO:0070301,GO:0070887,GO:0071214,GO:0071236,GO:0071467,GO:0071468,GO:0090605,GO:0090609,GO:0097237,GO:0104004,GO:…	-	-	-	-	-	-	-	-	-	-	DUF1471	ERS608504_29
SRS372600_5_k119_1831_67	1440052.EAKF1_ch0662	1.46e-171	479	COG0834@1|root,COG0834@2|Bacteria,1MV3Q@1224|Proteobacteria,1RRI5@1236|Gammaproteobacteria,3XMFU@561|Escherichia	1236|Gammaproteobacteria	ET	glutamine-binding periplasmic protein	glnH	GO:0005575,GO:0005623,GO:0030288,GO:0030313,GO:0031975,GO:0042597,GO:0044464	-	ko:K02030,ko:K10036	ko02010,map02010	M00227,M00236	-	-	ko00000,ko00001,ko00002,ko02000	3.A.1.3,3.A.1.3.2	-	-	SBP_bac_3	SRS372600_5
ERS235602_37_k99_47942_61	754331.AEME01000001_gene3466	3.26e-173	483	COG0834@1|root,COG0834@2|Bacteria,1MV3Q@1224|Proteobacteria,1RRI5@1236|Gammaproteobacteria,3XMFU@561|Escherichia	1236|Gammaproteobacteria	ET	glutamine-binding periplasmic protein	glnH	GO:0005575,GO:0005623,GO:0030288,GO:0030313,GO:0031975,GO:0042597,GO:0044464	-	ko:K02030,ko:K10036	ko02010,map02010	M00227,M00236	-	-	ko00000,ko00001,ko00002,ko02000	3.A.1.3,3.A.1.3.2	-	-	SBP_bac_3	ERS235602_37
ERS473196_2_k99_6442_3	571.MC52_17370	3.4e-175	488	COG0834@1|root,COG0834@2|Bacteria,1MV3Q@1224|Proteobacteria,1RRI5@1236|Gammaproteobacteria	1236|Gammaproteobacteria	ET	belongs to the bacterial solute-binding protein 3 family	glnH	GO:0005575,GO:0005623,GO:0030288,GO:0030313,GO:0031975,GO:0042597,GO:0044464	-	ko:K02030,ko:K10036	ko02010,map02010	M00227,M00236	-	-	ko00000,ko00001,ko00002,ko02000	3.A.1.3,3.A.1.3.2	-	-	SBP_bac_3	ERS473196_2
SRS414247_3_k119_6656_67	35703.DQ02_20120	1.97e-174	486	COG0834@1|root,COG0834@2|Bacteria,1MV3Q@1224|Proteobacteria,1RRI5@1236|Gammaproteobacteria,3WXIK@544|Citrobacter	1236|Gammaproteobacteria	ET	Ligated ion channel L-glutamate- and glycine-binding site	glnH	GO:0005575,GO:0005623,GO:0030288,GO:0030313,GO:0031975,GO:0042597,GO:0044464	-	ko:K02030,ko:K10036	ko02010,map02010	M00227,M00236	-	-	ko00000,ko00001,ko00002,ko02000	3.A.1.3,3.A.1.3.2	-	-	SBP_bac_3	SRS414247_3
SRS372942_3_k119_296_20	1197719.A464_793	1.09e-171	479	COG0834@1|root,COG0834@2|Bacteria,1MV3Q@1224|Proteobacteria,1RRI5@1236|Gammaproteobacteria,3ZKNK@590|Salmonella	1236|Gammaproteobacteria	ET	Ligated ion channel L-glutamate- and glycine-binding site	glnH	GO:0005575,GO:0005623,GO:0030288,GO:0030313,GO:0031975,GO:0042597,GO:0044464	-	ko:K02030,ko:K10036	ko02010,map02010	M00227,M00236	-	-	ko00000,ko00001,ko00002,ko02000	3.A.1.3,3.A.1.3.2	-	-	SBP_bac_3	SRS372942_3
SRS373105_2_k119_417_368	469595.CSAG_00600	2.3e-173	484	COG0834@1|root,COG0834@2|Bacteria,1MV3Q@1224|Proteobacteria,1RRI5@1236|Gammaproteobacteria,3WXIK@544|Citrobacter	1236|Gammaproteobacteria	ET	Ligated ion channel L-glutamate- and glycine-binding site	glnH	GO:0005575,GO:0005623,GO:0030288,GO:0030313,GO:0031975,GO:0042597,GO:0044464	-	ko:K02030,ko:K10036	ko02010,map02010	M00227,M00236	-	-	ko00000,ko00001,ko00002,ko02000	3.A.1.3,3.A.1.3.2	-	-	SBP_bac_3	SRS373105_2
SRS476609_15_k119_28411_63	220341	9.75e-175	487	COG0834@1|root,COG0834@2|Bacteria,1MV3Q@1224|Proteobacteria,1RRI5@1236|Gammaproteobacteria,3ZKNK@590|Salmonella	1236|Gammaproteobacteria	ET	Ligated ion channel L-glutamate- and glycine-binding site	glnH	GO:0005575,GO:0005623,GO:0030288,GO:0030313,GO:0031975,GO:0042597,GO:0044464	-	ko:K02030,ko:K10036	ko02010,map02010	M00227,M00236	-	-	ko00000,ko00001,ko00002,ko02000	3.A.1.3,3.A.1.3.2	-	-	SBP_bac_3	SRS476609_15
SRS344873_3_k119_1364_57	469595.CSAG_00600	1.89e-172	481	COG0834@1|root,COG0834@2|Bacteria,1MV3Q@1224|Proteobacteria,1RRI5@1236|Gammaproteobacteria,3WXIK@544|Citrobacter	1236|Gammaproteobacteria	ET	Ligated ion channel L-glutamate- and glycine-binding site	glnH	GO:0005575,GO:0005623,GO:0030288,GO:0030313,GO:0031975,GO:0042597,GO:0044464	-	ko:K02030,ko:K10036	ko02010,map02010	M00227,M00236	-	-	ko00000,ko00001,ko00002,ko02000	3.A.1.3,3.A.1.3.2	-	-	SBP_bac_3	SRS344873_3
SRS371417_6_k119_18329_53	1080067.BAZH01000008_gene217	5.41e-172	480	COG0834@1|root,COG0834@2|Bacteria,1MV3Q@1224|Proteobacteria,1RRI5@1236|Gammaproteobacteria,3WXIK@544|Citrobacter	1236|Gammaproteobacteria	ET	Ligated ion channel L-glutamate- and glycine-binding site	glnH	GO:0005575,GO:0005623,GO:0030288,GO:0030313,GO:0031975,GO:0042597,GO:0044464	-	ko:K02030,ko:K10036	ko02010,map02010	M00227,M00236	-	-	ko00000,ko00001,ko00002,ko02000	3.A.1.3,3.A.1.3.2	-	-	SBP_bac_3	SRS371417_6
ERS473121_3_k99_4717_198	469595.CSAG_00600	1.62e-173	484	COG0834@1|root,COG0834@2|Bacteria,1MV3Q@1224|Proteobacteria,1RRI5@1236|Gammaproteobacteria,3WXIK@544|Citrobacter	1236|Gammaproteobacteria	ET	Ligated ion channel L-glutamate- and glycine-binding site	glnH	GO:0005575,GO:0005623,GO:0030288,GO:0030313,GO:0031975,GO:0042597,GO:0044464	-	ko:K02030,ko:K10036	ko02010,map02010	M00227,M00236	-	-	ko00000,ko00001,ko00002,ko02000	3.A.1.3,3.A.1.3.2	-	-	SBP_bac_3	ERS473121_3
ERS608504_29_k95_100554_90	155864.EDL933_0934	3.97e-174	486	COG0834@1|root,COG0834@2|Bacteria,1MV3Q@1224|Proteobacteria,1RRI5@1236|Gammaproteobacteria,3XMFU@561|Escherichia	1236|Gammaproteobacteria	ET	glutamine-binding periplasmic protein	glnH	GO:0005575,GO:0005623,GO:0030288,GO:0030313,GO:0031975,GO:0042597,GO:0044464	-	ko:K02030,ko:K10036	ko02010,map02010	M00227,M00236	-	-	ko00000,ko00001,ko00002,ko02000	3.A.1.3,3.A.1.3.2	-	-	SBP_bac_3	ERS608504_29
ERS473261_17_k99_4272_16	469595.CSAG_00600	3.97e-174	486	COG0834@1|root,COG0834@2|Bacteria,1MV3Q@1224|Proteobacteria,1RRI5@1236|Gammaproteobacteria,3WXIK@544|Citrobacter	1236|Gammaproteobacteria	ET	Ligated ion channel L-glutamate- and glycine-binding site	glnH	GO:0005575,GO:0005623,GO:0030288,GO:0030313,GO:0031975,GO:0042597,GO:0044464	-	ko:K02030,ko:K10036	ko02010,map02010	M00227,M00236	-	-	ko00000,ko00001,ko00002,ko02000	3.A.1.3,3.A.1.3.2	-	-	SBP_bac_3	ERS473261_17
ERS537201_56_k99_99196_53	155864.EDL933_0934	6.58e-173	483	COG0834@1|root,COG0834@2|Bacteria,1MV3Q@1224|Proteobacteria,1RRI5@1236|Gammaproteobacteria,3XMFU@561|Escherichia	1236|Gammaproteobacteria	ET	glutamine-binding periplasmic protein	glnH	GO:0005575,GO:0005623,GO:0030288,GO:0030313,GO:0031975,GO:0042597,GO:0044464	-	ko:K02030,ko:K10036	ko02010,map02010	M00227,M00236	-	-	ko00000,ko00001,ko00002,ko02000	3.A.1.3,3.A.1.3.2	-	-	SBP_bac_3	ERS537201_56
SRS259453_6_k73_31117_15	435591.BDI_3701	1.85e-99	290	COG2825@1|root,COG2825@2|Bacteria,4NSCM@976|Bacteroidetes,2FQ15@200643|Bacteroidia,2321M@171551|Porphyromonadaceae	976|Bacteroidetes	M	Outer membrane protein (OmpH-like)	ompH	-	-	ko:K06142	-	-	-	-	ko00000	-	-	-	OmpH	SRS259453_6
ERS235602_37_k99_15243_51	754331.AEME01000001_gene962	2.76e-141	398	COG0243@1|root,COG0243@2|Bacteria,1MWPS@1224|Proteobacteria,1RMHM@1236|Gammaproteobacteria,3XQIS@561|Escherichia	1236|Gammaproteobacteria	C	Molybdopterin oxidoreductase Fe4S4 domain	fdoG	-	1.17.1.9	ko:K00123	ko00630,ko00680,ko01100,ko01120,ko01200,map00630,map00680,map01100,map01120,map01200	-	R00519	RC02796	ko00000,ko00001,ko01000	-	-	-	Molybdop_Fe4S4,Molybdopterin	ERS235602_37
ERS608504_29_k95_82944_47	754331.AEME01000001_gene962	2.76e-141	398	COG0243@1|root,COG0243@2|Bacteria,1MWPS@1224|Proteobacteria,1RMHM@1236|Gammaproteobacteria,3XQIS@561|Escherichia	1236|Gammaproteobacteria	C	Molybdopterin oxidoreductase Fe4S4 domain	fdoG	-	1.17.1.9	ko:K00123	ko00630,ko00680,ko01100,ko01120,ko01200,map00630,map00680,map01100,map01120,map01200	-	R00519	RC02796	ko00000,ko00001,ko01000	-	-	-	Molybdop_Fe4S4,Molybdopterin	ERS608504_29
ERS473036_15_k99_16601_2	1399774.JDWH01000014_gene3541	2.76e-141	398	COG0243@1|root,COG0243@2|Bacteria,1MWPS@1224|Proteobacteria,1RMHM@1236|Gammaproteobacteria,3X0CG@547|Enterobacter	1236|Gammaproteobacteria	C	PFAM Molybdopterin oxidoreductase Fe4S4 region	fdoG	-	1.17.1.9,1.17.5.3	ko:K00123,ko:K08348	ko00630,ko00680,ko01100,ko01120,ko01200,ko02020,map00630,map00680,map01100,map01120,map01200,map02020	-	R00519	RC02796	ko00000,ko00001,ko01000	5.A.3.2	-	-	Molybdop_Fe4S4,Molybdopterin	ERS473036_15
SRS372942_3_k119_2904_75	1080067.BAZH01000038_gene3739	1.87e-139	394	COG0243@1|root,COG0243@2|Bacteria,1MWPS@1224|Proteobacteria,1RMHM@1236|Gammaproteobacteria,3WXA9@544|Citrobacter	1236|Gammaproteobacteria	C	Molybdopterin oxidoreductase Fe4S4 domain	fdoG	-	1.17.1.9	ko:K00123	ko00630,ko00680,ko01100,ko01120,ko01200,map00630,map00680,map01100,map01120,map01200	-	R00519	RC02796	ko00000,ko00001,ko01000	-	-	-	Molybdop_Fe4S4,Molybdopterin	SRS372942_3
SRS476609_15_k119_51163_99	90371.CY43_21105	1.94e-141	399	COG0243@1|root,COG0243@2|Bacteria,1MWPS@1224|Proteobacteria,1RMHM@1236|Gammaproteobacteria,3ZMYA@590|Salmonella	1236|Gammaproteobacteria	C	Molybdopterin oxidoreductase Fe4S4 domain	fdoG	-	1.17.1.9,1.17.5.3	ko:K00123,ko:K08348	ko00630,ko00680,ko01100,ko01120,ko01200,ko02020,map00630,map00680,map01100,map01120,map01200,map02020	-	R00519	RC02796	ko00000,ko00001,ko01000	5.A.3.2	-	-	Molybdop_Fe4S4,Molybdopterin	SRS476609_15
ERS537201_56_k99_146437_78	754331.AEME01000001_gene962	2.76e-141	398	COG0243@1|root,COG0243@2|Bacteria,1MWPS@1224|Proteobacteria,1RMHM@1236|Gammaproteobacteria,3XQIS@561|Escherichia	1236|Gammaproteobacteria	C	Molybdopterin oxidoreductase Fe4S4 domain	fdoG	-	1.17.1.9	ko:K00123	ko00630,ko00680,ko01100,ko01120,ko01200,map00630,map00680,map01100,map01120,map01200	-	R00519	RC02796	ko00000,ko00001,ko01000	-	-	-	Molybdop_Fe4S4,Molybdopterin	ERS537201_56
ERS473196_2_k99_5793_19	571.MC52_08370	1.12e-140	397	COG0243@1|root,COG0243@2|Bacteria,1MWPS@1224|Proteobacteria,1RMHM@1236|Gammaproteobacteria	1236|Gammaproteobacteria	C	Sulfate ABC transporter substrate-binding protein	fdoG	-	1.17.1.9,1.17.5.3	ko:K00123,ko:K08348	ko00630,ko00680,ko01100,ko01120,ko01200,ko02020,map00630,map00680,map01100,map01120,map01200,map02020	-	R00519	RC02796	ko00000,ko00001,ko01000	5.A.3.2	-	-	Molybdop_Fe4S4,Molybdopterin	ERS473196_2
SRS371548_7_k119_202_28	1399774.JDWH01000014_gene3541	1.94e-141	399	COG0243@1|root,COG0243@2|Bacteria,1MWPS@1224|Proteobacteria,1RMHM@1236|Gammaproteobacteria,3X0CG@547|Enterobacter	1236|Gammaproteobacteria	C	PFAM Molybdopterin oxidoreductase Fe4S4 region	fdoG	-	1.17.1.9,1.17.5.3	ko:K00123,ko:K08348	ko00630,ko00680,ko01100,ko01120,ko01200,ko02020,map00630,map00680,map01100,map01120,map01200,map02020	-	R00519	RC02796	ko00000,ko00001,ko01000	5.A.3.2	-	-	Molybdop_Fe4S4,Molybdopterin	SRS371548_7
ERS473121_3_k99_3621_37	1080067.BAZH01000038_gene3739	1.37e-141	399	COG0243@1|root,COG0243@2|Bacteria,1MWPS@1224|Proteobacteria,1RMHM@1236|Gammaproteobacteria,3WXA9@544|Citrobacter	1236|Gammaproteobacteria	C	Molybdopterin oxidoreductase Fe4S4 domain	fdoG	-	1.17.1.9	ko:K00123	ko00630,ko00680,ko01100,ko01120,ko01200,map00630,map00680,map01100,map01120,map01200	-	R00519	RC02796	ko00000,ko00001,ko01000	-	-	-	Molybdop_Fe4S4,Molybdopterin	ERS473121_3
ERS473261_17_k99_8698_23	1080067.BAZH01000038_gene3739	1.28e-141	399	COG0243@1|root,COG0243@2|Bacteria,1MWPS@1224|Proteobacteria,1RMHM@1236|Gammaproteobacteria,3WXA9@544|Citrobacter	1236|Gammaproteobacteria	C	Molybdopterin oxidoreductase Fe4S4 domain	fdoG	-	1.17.1.9	ko:K00123	ko00630,ko00680,ko01100,ko01120,ko01200,map00630,map00680,map01100,map01120,map01200	-	R00519	RC02796	ko00000,ko00001,ko01000	-	-	-	Molybdop_Fe4S4,Molybdopterin	ERS473261_17
SRS294934_65_k89_35555_1	716541.ECL_05089	1.6e-140	396	COG0243@1|root,COG0243@2|Bacteria,1MWPS@1224|Proteobacteria,1RMHM@1236|Gammaproteobacteria,3X0CG@547|Enterobacter	1236|Gammaproteobacteria	C	PFAM Molybdopterin oxidoreductase Fe4S4 region	fdoG	-	1.17.1.9,1.17.5.3	ko:K00123,ko:K08348	ko00630,ko00680,ko01100,ko01120,ko01200,ko02020,map00630,map00680,map01100,map01120,map01200,map02020	-	R00519	RC02796	ko00000,ko00001,ko01000	5.A.3.2	-	-	Molybdop_Fe4S4,Molybdopterin	SRS294934_65
SRS332161_15_k119_21923_4	716541.ECL_05089	1.6e-140	396	COG0243@1|root,COG0243@2|Bacteria,1MWPS@1224|Proteobacteria,1RMHM@1236|Gammaproteobacteria,3X0CG@547|Enterobacter	1236|Gammaproteobacteria	C	PFAM Molybdopterin oxidoreductase Fe4S4 region	fdoG	-	1.17.1.9,1.17.5.3	ko:K00123,ko:K08348	ko00630,ko00680,ko01100,ko01120,ko01200,ko02020,map00630,map00680,map01100,map01120,map01200,map02020	-	R00519	RC02796	ko00000,ko00001,ko01000	5.A.3.2	-	-	Molybdop_Fe4S4,Molybdopterin	SRS332161_15
SRS372979_2_k119_480_43	911008.GLAD_02362	1.53e-138	391	COG0243@1|root,COG0243@2|Bacteria,1MWPS@1224|Proteobacteria,1RMHM@1236|Gammaproteobacteria	1236|Gammaproteobacteria	C	Sulfate ABC transporter substrate-binding protein	fdoG	-	1.17.1.9,1.17.5.3	ko:K00123,ko:K08348	ko00630,ko00680,ko01100,ko01120,ko01200,ko02020,map00630,map00680,map01100,map01120,map01200,map02020	-	R00519	RC02796	ko00000,ko00001,ko01000	5.A.3.2	-	-	Molybdop_Fe4S4,Molybdopterin	SRS372979_2
SRS1170754_13_k141_9112_49	573.JG24_25900	1.37e-141	399	COG0243@1|root,COG0243@2|Bacteria,1MWPS@1224|Proteobacteria,1RMHM@1236|Gammaproteobacteria	1236|Gammaproteobacteria	C	Sulfate ABC transporter substrate-binding protein	fdoG	-	1.17.1.9,1.17.5.3	ko:K00123,ko:K08348	ko00630,ko00680,ko01100,ko01120,ko01200,ko02020,map00630,map00680,map01100,map01120,map01200,map02020	-	R00519	RC02796	ko00000,ko00001,ko01000	5.A.3.2	-	-	Molybdop_Fe4S4,Molybdopterin	SRS1170754_13
SRS294877_20_k89_64845_27	573.JG24_25900	1.37e-141	399	COG0243@1|root,COG0243@2|Bacteria,1MWPS@1224|Proteobacteria,1RMHM@1236|Gammaproteobacteria	1236|Gammaproteobacteria	C	Sulfate ABC transporter substrate-binding protein	fdoG	-	1.17.1.9,1.17.5.3	ko:K00123,ko:K08348	ko00630,ko00680,ko01100,ko01120,ko01200,ko02020,map00630,map00680,map01100,map01120,map01200,map02020	-	R00519	RC02796	ko00000,ko00001,ko01000	5.A.3.2	-	-	Molybdop_Fe4S4,Molybdopterin	SRS294877_20
SRS371449_2_k119_576_67	573.JG24_25900	1.37e-141	399	COG0243@1|root,COG0243@2|Bacteria,1MWPS@1224|Proteobacteria,1RMHM@1236|Gammaproteobacteria	1236|Gammaproteobacteria	C	Sulfate ABC transporter substrate-binding protein	fdoG	-	1.17.1.9,1.17.5.3	ko:K00123,ko:K08348	ko00630,ko00680,ko01100,ko01120,ko01200,ko02020,map00630,map00680,map01100,map01120,map01200,map02020	-	R00519	RC02796	ko00000,ko00001,ko01000	5.A.3.2	-	-	Molybdop_Fe4S4,Molybdopterin	SRS371449_2
SRS373204_3_k119_17669_22	693444.D782_4465	8.88e-138	389	COG0243@1|root,COG0243@2|Bacteria,1MWPS@1224|Proteobacteria,1RMHM@1236|Gammaproteobacteria	1236|Gammaproteobacteria	C	Sulfate ABC transporter substrate-binding protein	fdoG	-	1.17.1.9,1.17.5.3	ko:K00123,ko:K08348	ko00630,ko00680,ko01100,ko01120,ko01200,ko02020,map00630,map00680,map01100,map01120,map01200,map02020	-	R00519	RC02796	ko00000,ko00001,ko01000	5.A.3.2	-	-	Molybdop_Fe4S4,Molybdopterin	SRS373204_3
ERS473050_6_k99_2534_72	1028307.EAE_07420	3.92e-141	398	COG0243@1|root,COG0243@2|Bacteria,1MWPS@1224|Proteobacteria,1RMHM@1236|Gammaproteobacteria,3X0CG@547|Enterobacter	1236|Gammaproteobacteria	C	PFAM Molybdopterin oxidoreductase Fe4S4 region	fdoG	-	1.17.1.9,1.17.5.3	ko:K00123,ko:K08348	ko00630,ko00680,ko01100,ko01120,ko01200,ko02020,map00630,map00680,map01100,map01120,map01200,map02020	-	R00519	RC02796	ko00000,ko00001,ko01000	5.A.3.2	-	-	Molybdop_Fe4S4,Molybdopterin	ERS473050_6
SRS383480_2_k119_4744_63	1028307.EAE_07420	3.92e-141	398	COG0243@1|root,COG0243@2|Bacteria,1MWPS@1224|Proteobacteria,1RMHM@1236|Gammaproteobacteria,3X0CG@547|Enterobacter	1236|Gammaproteobacteria	C	PFAM Molybdopterin oxidoreductase Fe4S4 region	fdoG	-	1.17.1.9,1.17.5.3	ko:K00123,ko:K08348	ko00630,ko00680,ko01100,ko01120,ko01200,ko02020,map00630,map00680,map01100,map01120,map01200,map02020	-	R00519	RC02796	ko00000,ko00001,ko01000	5.A.3.2	-	-	Molybdop_Fe4S4,Molybdopterin	SRS383480_2
SRS311563_3_k119_939_4	1045856.EcWSU1_04468	1.37e-141	399	COG0243@1|root,COG0243@2|Bacteria,1MWPS@1224|Proteobacteria,1RMHM@1236|Gammaproteobacteria,3X0CG@547|Enterobacter	1236|Gammaproteobacteria	C	PFAM Molybdopterin oxidoreductase Fe4S4 region	fdoG	-	1.17.1.9,1.17.5.3	ko:K00123,ko:K08348	ko00630,ko00680,ko01100,ko01120,ko01200,ko02020,map00630,map00680,map01100,map01120,map01200,map02020	-	R00519	RC02796	ko00000,ko00001,ko01000	5.A.3.2	-	-	Molybdop_Fe4S4,Molybdopterin	SRS311563_3
SRS414247_3_k119_2522_41	35703.DQ02_05110	9.62e-142	399	COG0243@1|root,COG0243@2|Bacteria,1MWPS@1224|Proteobacteria,1RMHM@1236|Gammaproteobacteria,3WXA9@544|Citrobacter	1236|Gammaproteobacteria	C	Molybdopterin oxidoreductase Fe4S4 domain	fdoG	-	1.17.1.9,1.17.5.3	ko:K00123,ko:K08348	ko00630,ko00680,ko01100,ko01120,ko01200,ko02020,map00630,map00680,map01100,map01120,map01200,map02020	-	R00519	RC02796	ko00000,ko00001,ko01000	5.A.3.2	-	-	Molybdop_Fe4S4,Molybdopterin	SRS414247_3
SRS414238_4_k119_587_24	571.MC52_08370	2.76e-141	398	COG0243@1|root,COG0243@2|Bacteria,1MWPS@1224|Proteobacteria,1RMHM@1236|Gammaproteobacteria	1236|Gammaproteobacteria	C	Sulfate ABC transporter substrate-binding protein	fdoG	-	1.17.1.9,1.17.5.3	ko:K00123,ko:K08348	ko00630,ko00680,ko01100,ko01120,ko01200,ko02020,map00630,map00680,map01100,map01120,map01200,map02020	-	R00519	RC02796	ko00000,ko00001,ko01000	5.A.3.2	-	-	Molybdop_Fe4S4,Molybdopterin	SRS414238_4
SRS344873_3_k119_2620_81	1080067.BAZH01000038_gene3739	1.37e-141	399	COG0243@1|root,COG0243@2|Bacteria,1MWPS@1224|Proteobacteria,1RMHM@1236|Gammaproteobacteria,3WXA9@544|Citrobacter	1236|Gammaproteobacteria	C	Molybdopterin oxidoreductase Fe4S4 domain	fdoG	-	1.17.1.9	ko:K00123	ko00630,ko00680,ko01100,ko01120,ko01200,map00630,map00680,map01100,map01120,map01200	-	R00519	RC02796	ko00000,ko00001,ko01000	-	-	-	Molybdop_Fe4S4,Molybdopterin	SRS344873_3
SRS371417_6_k119_5701_23	1080067.BAZH01000038_gene3739	1.37e-141	399	COG0243@1|root,COG0243@2|Bacteria,1MWPS@1224|Proteobacteria,1RMHM@1236|Gammaproteobacteria,3WXA9@544|Citrobacter	1236|Gammaproteobacteria	C	Molybdopterin oxidoreductase Fe4S4 domain	fdoG	-	1.17.1.9	ko:K00123	ko00630,ko00680,ko01100,ko01120,ko01200,map00630,map00680,map01100,map01120,map01200	-	R00519	RC02796	ko00000,ko00001,ko01000	-	-	-	Molybdop_Fe4S4,Molybdopterin	SRS371417_6
SRS372600_5_k119_753_39	1080067.BAZH01000038_gene3739	1.37e-141	399	COG0243@1|root,COG0243@2|Bacteria,1MWPS@1224|Proteobacteria,1RMHM@1236|Gammaproteobacteria,3WXA9@544|Citrobacter	1236|Gammaproteobacteria	C	Molybdopterin oxidoreductase Fe4S4 domain	fdoG	-	1.17.1.9	ko:K00123	ko00630,ko00680,ko01100,ko01120,ko01200,map00630,map00680,map01100,map01120,map01200	-	R00519	RC02796	ko00000,ko00001,ko01000	-	-	-	Molybdop_Fe4S4,Molybdopterin	SRS372600_5
SRS373105_2_k119_2719_92	1080067.BAZH01000038_gene3739	1.37e-141	399	COG0243@1|root,COG0243@2|Bacteria,1MWPS@1224|Proteobacteria,1RMHM@1236|Gammaproteobacteria,3WXA9@544|Citrobacter	1236|Gammaproteobacteria	C	Molybdopterin oxidoreductase Fe4S4 domain	fdoG	-	1.17.1.9	ko:K00123	ko00630,ko00680,ko01100,ko01120,ko01200,map00630,map00680,map01100,map01120,map01200	-	R00519	RC02796	ko00000,ko00001,ko01000	-	-	-	Molybdop_Fe4S4,Molybdopterin	SRS373105_2
SRS414210_5_k119_767_108	911008.GLAD_02362	2.27e-140	396	COG0243@1|root,COG0243@2|Bacteria,1MWPS@1224|Proteobacteria,1RMHM@1236|Gammaproteobacteria	1236|Gammaproteobacteria	C	Sulfate ABC transporter substrate-binding protein	fdoG	-	1.17.1.9,1.17.5.3	ko:K00123,ko:K08348	ko00630,ko00680,ko01100,ko01120,ko01200,ko02020,map00630,map00680,map01100,map01120,map01200,map02020	-	R00519	RC02796	ko00000,ko00001,ko01000	5.A.3.2	-	-	Molybdop_Fe4S4,Molybdopterin	SRS414210_5
SRS311495_7_k119_4100_46	911008.GLAD_02362	3.1e-138	390	COG0243@1|root,COG0243@2|Bacteria,1MWPS@1224|Proteobacteria,1RMHM@1236|Gammaproteobacteria	1236|Gammaproteobacteria	C	Sulfate ABC transporter substrate-binding protein	fdoG	-	1.17.1.9,1.17.5.3	ko:K00123,ko:K08348	ko00630,ko00680,ko01100,ko01120,ko01200,ko02020,map00630,map00680,map01100,map01120,map01200,map02020	-	R00519	RC02796	ko00000,ko00001,ko01000	5.A.3.2	-	-	Molybdop_Fe4S4,Molybdopterin	SRS311495_7
ERS537201_56_k99_61581_8	155864.EDL933_0182	0	1646	COG4775@1|root,COG4775@2|Bacteria,1MU0D@1224|Proteobacteria,1RMAP@1236|Gammaproteobacteria,3XNR5@561|Escherichia	1236|Gammaproteobacteria	M	Part of the outer membrane protein assembly complex, which is involved in assembly and insertion of beta-barrel proteins into the outer membrane. Constitutes, with BamD, the core component of the assembly machinery	bamA	GO:0005575,GO:0005623,GO:0008104,GO:0008150,GO:0009279,GO:0009987,GO:0016020,GO:0016043,GO:0019867,GO:0022607,GO:0030312,GO:0030313,GO:0031224,GO:0031230,GO:0031241,GO:0031246,GO:0031975,GO:0032991,GO:0033036,GO:0034613,GO:0043163,GO:0043165,GO:0044085,GO:0044091,GO:0044425,GO:0044462,GO:0044464,GO:0045184,GO:0045229,GO:0051179,GO:0051205,GO:0051234,GO:0051641,GO:0061024,GO:0070727,GO:0071709,GO:…	-	ko:K07277	-	-	-	-	ko00000,ko02000,ko03029	1.B.33	-	-	Bac_surface_Ag,POTRA	ERS537201_56
ERS608504_29_k95_21463_36	155864.EDL933_0182	0	1644	COG4775@1|root,COG4775@2|Bacteria,1MU0D@1224|Proteobacteria,1RMAP@1236|Gammaproteobacteria,3XNR5@561|Escherichia	1236|Gammaproteobacteria	M	Part of the outer membrane protein assembly complex, which is involved in assembly and insertion of beta-barrel proteins into the outer membrane. Constitutes, with BamD, the core component of the assembly machinery	bamA	GO:0005575,GO:0005623,GO:0008104,GO:0008150,GO:0009279,GO:0009987,GO:0016020,GO:0016043,GO:0019867,GO:0022607,GO:0030312,GO:0030313,GO:0031224,GO:0031230,GO:0031241,GO:0031246,GO:0031975,GO:0032991,GO:0033036,GO:0034613,GO:0043163,GO:0043165,GO:0044085,GO:0044091,GO:0044425,GO:0044462,GO:0044464,GO:0045184,GO:0045229,GO:0051179,GO:0051205,GO:0051234,GO:0051641,GO:0061024,GO:0070727,GO:0071709,GO:…	-	ko:K07277	-	-	-	-	ko00000,ko02000,ko03029	1.B.33	-	-	Bac_surface_Ag,POTRA	ERS608504_29
ERS235602_37_k99_14155_25	754331.AEME01000001_gene1966	0	1646	COG4775@1|root,COG4775@2|Bacteria,1MU0D@1224|Proteobacteria,1RMAP@1236|Gammaproteobacteria,3XNR5@561|Escherichia	1236|Gammaproteobacteria	M	Part of the outer membrane protein assembly complex, which is involved in assembly and insertion of beta-barrel proteins into the outer membrane. Constitutes, with BamD, the core component of the assembly machinery	bamA	GO:0005575,GO:0005623,GO:0008104,GO:0008150,GO:0009279,GO:0009987,GO:0016020,GO:0016043,GO:0019867,GO:0022607,GO:0030312,GO:0030313,GO:0031224,GO:0031230,GO:0031241,GO:0031246,GO:0031975,GO:0032991,GO:0033036,GO:0034613,GO:0043163,GO:0043165,GO:0044085,GO:0044091,GO:0044425,GO:0044462,GO:0044464,GO:0045184,GO:0045229,GO:0051179,GO:0051205,GO:0051234,GO:0051641,GO:0061024,GO:0070727,GO:0071709,GO:…	-	ko:K07277	-	-	-	-	ko00000,ko02000,ko03029	1.B.33	-	-	Bac_surface_Ag,POTRA	ERS235602_37
ERS537201_56_k99_167730_55	155864.EDL933_1613	2.69e-91	266	2C2E6@1|root,2ZPXX@2|Bacteria,1N6U8@1224|Proteobacteria,1S46H@1236|Gammaproteobacteria,3XPJH@561|Escherichia	1236|Gammaproteobacteria	S	May be involved in the biogenesis of curli organelles	csgE	GO:0003674,GO:0005488,GO:0005515,GO:0005575,GO:0005623,GO:0006810,GO:0008104,GO:0008150,GO:0009279,GO:0009987,GO:0015031,GO:0015833,GO:0016020,GO:0019867,GO:0022610,GO:0030288,GO:0030312,GO:0030313,GO:0031975,GO:0033036,GO:0042597,GO:0042710,GO:0042802,GO:0042886,GO:0044010,GO:0044462,GO:0044464,GO:0044764,GO:0045184,GO:0051179,GO:0051234,GO:0051704,GO:0055085,GO:0071702,GO:0071705,GO:0071806,GO:…	-	ko:K04337	-	-	-	-	ko00000,ko02044	-	-	-	CsgE	ERS537201_56
ERS235602_37_k99_63222_18	754331.AEME01000001_gene1349	2.69e-91	266	2C2E6@1|root,2ZPXX@2|Bacteria,1N6U8@1224|Proteobacteria,1S46H@1236|Gammaproteobacteria,3XPJH@561|Escherichia	1236|Gammaproteobacteria	S	May be involved in the biogenesis of curli organelles	csgE	GO:0003674,GO:0005488,GO:0005515,GO:0005575,GO:0005623,GO:0006810,GO:0008104,GO:0008150,GO:0009279,GO:0009987,GO:0015031,GO:0015833,GO:0016020,GO:0019867,GO:0022610,GO:0030288,GO:0030312,GO:0030313,GO:0031975,GO:0033036,GO:0042597,GO:0042710,GO:0042802,GO:0042886,GO:0044010,GO:0044462,GO:0044464,GO:0044764,GO:0045184,GO:0051179,GO:0051234,GO:0051704,GO:0055085,GO:0071702,GO:0071705,GO:0071806,GO:…	-	ko:K04337	-	-	-	-	ko00000,ko02044	-	-	-	CsgE	ERS235602_37
ERS608504_29_k95_61229_110	754331.AEME01000001_gene1349	1.82e-89	262	2C2E6@1|root,2ZPXX@2|Bacteria,1N6U8@1224|Proteobacteria,1S46H@1236|Gammaproteobacteria,3XPJH@561|Escherichia	1236|Gammaproteobacteria	S	May be involved in the biogenesis of curli organelles	csgE	GO:0003674,GO:0005488,GO:0005515,GO:0005575,GO:0005623,GO:0006810,GO:0008104,GO:0008150,GO:0009279,GO:0009987,GO:0015031,GO:0015833,GO:0016020,GO:0019867,GO:0022610,GO:0030288,GO:0030312,GO:0030313,GO:0031975,GO:0033036,GO:0042597,GO:0042710,GO:0042802,GO:0042886,GO:0044010,GO:0044462,GO:0044464,GO:0044764,GO:0045184,GO:0051179,GO:0051234,GO:0051704,GO:0055085,GO:0071702,GO:0071705,GO:0071806,GO:…	-	ko:K04337	-	-	-	-	ko00000,ko02044	-	-	-	CsgE	ERS608504_29
SRS097958_28_k99_51136_22	445970.ALIPUT_00882	3.32e-135	383	2DJV2@1|root,32UDX@2|Bacteria,4NTF7@976|Bacteroidetes,2FU8P@200643|Bacteroidia,22VEE@171550|Rikenellaceae	976|Bacteroidetes	-	-	-	-	-	-	-	-	-	-	-	-	-	-	-	SRS097958_28
ERS537201_56_k99_65238_34	155864.EDL933_4245	5.61e-80	238	COG3111@1|root,COG3111@2|Bacteria,1N9HJ@1224|Proteobacteria,1SCD7@1236|Gammaproteobacteria,3XPMM@561|Escherichia	1236|Gammaproteobacteria	S	cellular response to cadmium ion	ygiW	GO:0000302,GO:0006950,GO:0006979,GO:0008150,GO:0009636,GO:0009987,GO:0010035,GO:0010038,GO:0033554,GO:0034599,GO:0034614,GO:0035690,GO:0042221,GO:0042493,GO:0042542,GO:0042710,GO:0044010,GO:0044011,GO:0044764,GO:0046677,GO:0046686,GO:0050896,GO:0051703,GO:0051704,GO:0051716,GO:0070301,GO:0070887,GO:0071236,GO:0071241,GO:0071248,GO:0071276,GO:0090605,GO:0090609,GO:0097237,GO:1901700,GO:1901701	-	-	-	-	-	-	-	-	-	-	BOF	ERS537201_56
ERS608504_29_k95_73577_90	199310.c3763	1.1e-81	243	COG3111@1|root,COG3111@2|Bacteria,1N9HJ@1224|Proteobacteria,1SCD7@1236|Gammaproteobacteria,3XPMM@561|Escherichia	1236|Gammaproteobacteria	S	cellular response to cadmium ion	ygiW	GO:0000302,GO:0006950,GO:0006979,GO:0008150,GO:0009636,GO:0009987,GO:0010035,GO:0010038,GO:0033554,GO:0034599,GO:0034614,GO:0035690,GO:0042221,GO:0042493,GO:0042542,GO:0042710,GO:0044010,GO:0044011,GO:0044764,GO:0046677,GO:0046686,GO:0050896,GO:0051703,GO:0051704,GO:0051716,GO:0070301,GO:0070887,GO:0071236,GO:0071241,GO:0071248,GO:0071276,GO:0090605,GO:0090609,GO:0097237,GO:1901700,GO:1901701	-	-	-	-	-	-	-	-	-	-	BOF	ERS608504_29
ERS235602_37_k99_5415_83	754331.AEME01000001_gene2588	1.38e-80	239	COG3111@1|root,COG3111@2|Bacteria,1N9HJ@1224|Proteobacteria,1SCD7@1236|Gammaproteobacteria,3XPMM@561|Escherichia	1236|Gammaproteobacteria	S	cellular response to cadmium ion	ygiW	GO:0000302,GO:0006950,GO:0006979,GO:0008150,GO:0009636,GO:0009987,GO:0010035,GO:0010038,GO:0033554,GO:0034599,GO:0034614,GO:0035690,GO:0042221,GO:0042493,GO:0042542,GO:0042710,GO:0044010,GO:0044011,GO:0044764,GO:0046677,GO:0046686,GO:0050896,GO:0051703,GO:0051704,GO:0051716,GO:0070301,GO:0070887,GO:0071236,GO:0071241,GO:0071248,GO:0071276,GO:0090605,GO:0090609,GO:0097237,GO:1901700,GO:1901701	-	-	-	-	-	-	-	-	-	-	BOF	ERS235602_37
ERS537201_56_k99_92408_70	155864.EDL933_0820	5.63e-212	597	COG0823@1|root,COG0823@2|Bacteria,1MV09@1224|Proteobacteria,1RMCY@1236|Gammaproteobacteria,3XP8Z@561|Escherichia	1236|Gammaproteobacteria	U	Involved in the TonB-independent uptake of	tolB	GO:0003674,GO:0005215,GO:0005488,GO:0005515,GO:0005575,GO:0005623,GO:0006810,GO:0008104,GO:0008150,GO:0009719,GO:0009987,GO:0010033,GO:0010243,GO:0015031,GO:0015833,GO:0015893,GO:0017038,GO:0019904,GO:0030288,GO:0030313,GO:0031975,GO:0032153,GO:0032991,GO:0033036,GO:0042221,GO:0042493,GO:0042597,GO:0042886,GO:0042891,GO:0043213,GO:0044464,GO:0044877,GO:0045184,GO:0046677,GO:0046678,GO:0050896,GO:…	-	ko:K03641	-	-	-	-	ko00000,ko02000	2.C.1.2	-	-	PD40,TolB_N	ERS537201_56
ERS473121_3_k99_3116_173	469595.CSAG_00532	5.63e-212	597	COG0823@1|root,COG0823@2|Bacteria,1MV09@1224|Proteobacteria,1RMCY@1236|Gammaproteobacteria,3WXKH@544|Citrobacter	1236|Gammaproteobacteria	U	Involved in the TonB-independent uptake of proteins	tolB	GO:0003674,GO:0005215,GO:0005488,GO:0005515,GO:0005575,GO:0005623,GO:0006810,GO:0008104,GO:0008150,GO:0009719,GO:0009987,GO:0010033,GO:0010243,GO:0015031,GO:0015833,GO:0015893,GO:0017038,GO:0019904,GO:0030288,GO:0030313,GO:0031975,GO:0032153,GO:0032991,GO:0033036,GO:0042221,GO:0042493,GO:0042597,GO:0042886,GO:0042891,GO:0043213,GO:0044464,GO:0044877,GO:0045184,GO:0046677,GO:0046678,GO:0050896,GO:…	-	ko:K03641	-	-	-	-	ko00000,ko02000	2.C.1.2	-	-	PD40,TolB_N	ERS473121_3
ERS473261_17_k99_11369_9	469595.CSAG_00532	5.63e-212	597	COG0823@1|root,COG0823@2|Bacteria,1MV09@1224|Proteobacteria,1RMCY@1236|Gammaproteobacteria,3WXKH@544|Citrobacter	1236|Gammaproteobacteria	U	Involved in the TonB-independent uptake of proteins	tolB	GO:0003674,GO:0005215,GO:0005488,GO:0005515,GO:0005575,GO:0005623,GO:0006810,GO:0008104,GO:0008150,GO:0009719,GO:0009987,GO:0010033,GO:0010243,GO:0015031,GO:0015833,GO:0015893,GO:0017038,GO:0019904,GO:0030288,GO:0030313,GO:0031975,GO:0032153,GO:0032991,GO:0033036,GO:0042221,GO:0042493,GO:0042597,GO:0042886,GO:0042891,GO:0043213,GO:0044464,GO:0044877,GO:0045184,GO:0046677,GO:0046678,GO:0050896,GO:…	-	ko:K03641	-	-	-	-	ko00000,ko02000	2.C.1.2	-	-	PD40,TolB_N	ERS473261_17
SRS372600_5_k119_1831_134	469595.CSAG_00532	5.63e-212	597	COG0823@1|root,COG0823@2|Bacteria,1MV09@1224|Proteobacteria,1RMCY@1236|Gammaproteobacteria,3WXKH@544|Citrobacter	1236|Gammaproteobacteria	U	Involved in the TonB-independent uptake of proteins	tolB	GO:0003674,GO:0005215,GO:0005488,GO:0005515,GO:0005575,GO:0005623,GO:0006810,GO:0008104,GO:0008150,GO:0009719,GO:0009987,GO:0010033,GO:0010243,GO:0015031,GO:0015833,GO:0015893,GO:0017038,GO:0019904,GO:0030288,GO:0030313,GO:0031975,GO:0032153,GO:0032991,GO:0033036,GO:0042221,GO:0042493,GO:0042597,GO:0042886,GO:0042891,GO:0043213,GO:0044464,GO:0044877,GO:0045184,GO:0046677,GO:0046678,GO:0050896,GO:…	-	ko:K03641	-	-	-	-	ko00000,ko02000	2.C.1.2	-	-	PD40,TolB_N	SRS372600_5
SRS373105_2_k119_417_292	469595.CSAG_00532	5.63e-212	597	COG0823@1|root,COG0823@2|Bacteria,1MV09@1224|Proteobacteria,1RMCY@1236|Gammaproteobacteria,3WXKH@544|Citrobacter	1236|Gammaproteobacteria	U	Involved in the TonB-independent uptake of proteins	tolB	GO:0003674,GO:0005215,GO:0005488,GO:0005515,GO:0005575,GO:0005623,GO:0006810,GO:0008104,GO:0008150,GO:0009719,GO:0009987,GO:0010033,GO:0010243,GO:0015031,GO:0015833,GO:0015893,GO:0017038,GO:0019904,GO:0030288,GO:0030313,GO:0031975,GO:0032153,GO:0032991,GO:0033036,GO:0042221,GO:0042493,GO:0042597,GO:0042886,GO:0042891,GO:0043213,GO:0044464,GO:0044877,GO:0045184,GO:0046677,GO:0046678,GO:0050896,GO:…	-	ko:K03641	-	-	-	-	ko00000,ko02000	2.C.1.2	-	-	PD40,TolB_N	SRS373105_2
SRS373204_3_k119_988_353	1115515.EV102420_13_01100	2.92e-207	585	COG0823@1|root,COG0823@2|Bacteria,1MV09@1224|Proteobacteria,1RMCY@1236|Gammaproteobacteria,3XP8Z@561|Escherichia	1236|Gammaproteobacteria	U	Involved in the TonB-independent uptake of	tolB	GO:0003674,GO:0005215,GO:0005488,GO:0005515,GO:0005575,GO:0005623,GO:0006810,GO:0008104,GO:0008150,GO:0009719,GO:0009987,GO:0010033,GO:0010243,GO:0015031,GO:0015833,GO:0015893,GO:0017038,GO:0019904,GO:0030288,GO:0030313,GO:0031975,GO:0032153,GO:0032991,GO:0033036,GO:0042221,GO:0042493,GO:0042597,GO:0042886,GO:0042891,GO:0043213,GO:0044464,GO:0044877,GO:0045184,GO:0046677,GO:0046678,GO:0050896,GO:…	-	ko:K03641	-	-	-	-	ko00000,ko02000	2.C.1.2	-	-	PD40,TolB_N	SRS373204_3
ERS235602_37_k99_49844_3	754331.AEME01000001_gene1230	2.65e-210	592	COG0823@1|root,COG0823@2|Bacteria,1MV09@1224|Proteobacteria,1RMCY@1236|Gammaproteobacteria,3XP8Z@561|Escherichia	1236|Gammaproteobacteria	U	Involved in the TonB-independent uptake of	tolB	GO:0003674,GO:0005215,GO:0005488,GO:0005515,GO:0005575,GO:0005623,GO:0006810,GO:0008104,GO:0008150,GO:0009719,GO:0009987,GO:0010033,GO:0010243,GO:0015031,GO:0015833,GO:0015893,GO:0017038,GO:0019904,GO:0030288,GO:0030313,GO:0031975,GO:0032153,GO:0032991,GO:0033036,GO:0042221,GO:0042493,GO:0042597,GO:0042886,GO:0042891,GO:0043213,GO:0044464,GO:0044877,GO:0045184,GO:0046677,GO:0046678,GO:0050896,GO:…	-	ko:K03641	-	-	-	-	ko00000,ko02000	2.C.1.2	-	-	PD40,TolB_N	ERS235602_37
SRS372942_3_k119_4636_3	1114922.CIFAM_08_00030	7.99e-212	596	COG0823@1|root,COG0823@2|Bacteria,1MV09@1224|Proteobacteria,1RMCY@1236|Gammaproteobacteria,3WXKH@544|Citrobacter	1236|Gammaproteobacteria	U	Involved in the TonB-independent uptake of proteins	tolB	GO:0003674,GO:0005215,GO:0005488,GO:0005515,GO:0005575,GO:0005623,GO:0006810,GO:0008104,GO:0008150,GO:0009719,GO:0009987,GO:0010033,GO:0010243,GO:0015031,GO:0015833,GO:0015893,GO:0017038,GO:0019904,GO:0030288,GO:0030313,GO:0031975,GO:0032153,GO:0032991,GO:0033036,GO:0042221,GO:0042493,GO:0042597,GO:0042886,GO:0042891,GO:0043213,GO:0044464,GO:0044877,GO:0045184,GO:0046677,GO:0046678,GO:0050896,GO:…	-	ko:K03641	-	-	-	-	ko00000,ko02000	2.C.1.2	-	-	PD40,TolB_N	SRS372942_3
SRS344873_3_k119_1364_121	1080067.BAZH01000008_gene145	7.99e-212	596	COG0823@1|root,COG0823@2|Bacteria,1MV09@1224|Proteobacteria,1RMCY@1236|Gammaproteobacteria,3WXKH@544|Citrobacter	1236|Gammaproteobacteria	U	Involved in the TonB-independent uptake of proteins	tolB	GO:0003674,GO:0005215,GO:0005488,GO:0005515,GO:0005575,GO:0005623,GO:0006810,GO:0008104,GO:0008150,GO:0009719,GO:0009987,GO:0010033,GO:0010243,GO:0015031,GO:0015833,GO:0015893,GO:0017038,GO:0019904,GO:0030288,GO:0030313,GO:0031975,GO:0032153,GO:0032991,GO:0033036,GO:0042221,GO:0042493,GO:0042597,GO:0042886,GO:0042891,GO:0043213,GO:0044464,GO:0044877,GO:0045184,GO:0046677,GO:0046678,GO:0050896,GO:…	-	ko:K03641	-	-	-	-	ko00000,ko02000	2.C.1.2	-	-	PD40,TolB_N	SRS344873_3
SRS371417_6_k119_18329_119	1080067.BAZH01000008_gene145	7.99e-212	596	COG0823@1|root,COG0823@2|Bacteria,1MV09@1224|Proteobacteria,1RMCY@1236|Gammaproteobacteria,3WXKH@544|Citrobacter	1236|Gammaproteobacteria	U	Involved in the TonB-independent uptake of proteins	tolB	GO:0003674,GO:0005215,GO:0005488,GO:0005515,GO:0005575,GO:0005623,GO:0006810,GO:0008104,GO:0008150,GO:0009719,GO:0009987,GO:0010033,GO:0010243,GO:0015031,GO:0015833,GO:0015893,GO:0017038,GO:0019904,GO:0030288,GO:0030313,GO:0031975,GO:0032153,GO:0032991,GO:0033036,GO:0042221,GO:0042493,GO:0042597,GO:0042886,GO:0042891,GO:0043213,GO:0044464,GO:0044877,GO:0045184,GO:0046677,GO:0046678,GO:0050896,GO:…	-	ko:K03641	-	-	-	-	ko00000,ko02000	2.C.1.2	-	-	PD40,TolB_N	SRS371417_6
SRS476609_15_k119_50815_49	90371.CY43_04040	8.79e-209	588	COG0823@1|root,COG0823@2|Bacteria,1MV09@1224|Proteobacteria,1RMCY@1236|Gammaproteobacteria,3ZKQ0@590|Salmonella	1236|Gammaproteobacteria	U	Involved in the TonB-independent uptake of proteins	tolB	GO:0003674,GO:0005215,GO:0005488,GO:0005515,GO:0005575,GO:0005623,GO:0006810,GO:0008104,GO:0008150,GO:0009719,GO:0009987,GO:0010033,GO:0010243,GO:0015031,GO:0015833,GO:0015893,GO:0017038,GO:0019904,GO:0030288,GO:0030313,GO:0031975,GO:0032153,GO:0032991,GO:0033036,GO:0042221,GO:0042493,GO:0042597,GO:0042886,GO:0042891,GO:0043213,GO:0044464,GO:0044877,GO:0045184,GO:0046677,GO:0046678,GO:0050896,GO:…	-	ko:K03641	-	-	-	-	ko00000,ko02000	2.C.1.2	-	-	PD40,TolB_N	SRS476609_15
ERS608504_29_k95_59259_14	754331.AEME01000001_gene1230	5.63e-212	597	COG0823@1|root,COG0823@2|Bacteria,1MV09@1224|Proteobacteria,1RMCY@1236|Gammaproteobacteria,3XP8Z@561|Escherichia	1236|Gammaproteobacteria	U	Involved in the TonB-independent uptake of	tolB	GO:0003674,GO:0005215,GO:0005488,GO:0005515,GO:0005575,GO:0005623,GO:0006810,GO:0008104,GO:0008150,GO:0009719,GO:0009987,GO:0010033,GO:0010243,GO:0015031,GO:0015833,GO:0015893,GO:0017038,GO:0019904,GO:0030288,GO:0030313,GO:0031975,GO:0032153,GO:0032991,GO:0033036,GO:0042221,GO:0042493,GO:0042597,GO:0042886,GO:0042891,GO:0043213,GO:0044464,GO:0044877,GO:0045184,GO:0046677,GO:0046678,GO:0050896,GO:…	-	ko:K03641	-	-	-	-	ko00000,ko02000	2.C.1.2	-	-	PD40,TolB_N	ERS608504_29
SRS259453_6_k73_22058_43	435591.BDI_2029	8.79e-22	90.9	2E81Z@1|root,332G1@2|Bacteria,4NX31@976|Bacteroidetes,2FSJB@200643|Bacteroidia,22YPD@171551|Porphyromonadaceae	976|Bacteroidetes	S	COG NOG30654 non supervised orthologous group	-	-	-	-	-	-	-	-	-	-	-	-	-	SRS259453_6
ERS537201_56_k99_111473_3	155864.EDL933_1155	1.12e-144	407	COG2834@1|root,COG2834@2|Bacteria,1PXDV@1224|Proteobacteria,1S9FW@1236|Gammaproteobacteria,3XNMD@561|Escherichia	1236|Gammaproteobacteria	M	Participates in the translocation of lipoproteins from the inner membrane to the outer membrane. Only forms a complex with a lipoprotein if the residue after the N-terminal Cys is not an aspartate (The Asp acts as a targeting signal to indicate that the lipoprotein should stay in the inner membrane)	lolA	GO:0002790,GO:0003674,GO:0005215,GO:0005575,GO:0005623,GO:0006810,GO:0008104,GO:0008150,GO:0008565,GO:0009306,GO:0009987,GO:0015031,GO:0015833,GO:0030288,GO:0030313,GO:0031975,GO:0032940,GO:0033036,GO:0034613,GO:0042597,GO:0042886,GO:0042953,GO:0042954,GO:0044464,GO:0044872,GO:0044873,GO:0044874,GO:0045184,GO:0046903,GO:0051179,GO:0051234,GO:0051641,GO:0070727,GO:0071702,GO:0071705,GO:0072321,GO:…	-	ko:K03634	-	-	-	-	ko00000	-	-	-	LolA	ERS537201_56
ERS235602_37_k99_30801_2	754331.AEME01000001_gene1721	6.97e-146	410	COG2834@1|root,COG2834@2|Bacteria,1PXDV@1224|Proteobacteria,1S9FW@1236|Gammaproteobacteria,3XNMD@561|Escherichia	1236|Gammaproteobacteria	M	Participates in the translocation of lipoproteins from the inner membrane to the outer membrane. Only forms a complex with a lipoprotein if the residue after the N-terminal Cys is not an aspartate (The Asp acts as a targeting signal to indicate that the lipoprotein should stay in the inner membrane)	lolA	GO:0002790,GO:0003674,GO:0005215,GO:0005575,GO:0005623,GO:0006810,GO:0008104,GO:0008150,GO:0008565,GO:0009306,GO:0009987,GO:0015031,GO:0015833,GO:0030288,GO:0030313,GO:0031975,GO:0032940,GO:0033036,GO:0034613,GO:0042597,GO:0042886,GO:0042953,GO:0042954,GO:0044464,GO:0044872,GO:0044873,GO:0044874,GO:0045184,GO:0046903,GO:0051179,GO:0051234,GO:0051641,GO:0070727,GO:0071702,GO:0071705,GO:0072321,GO:…	-	ko:K03634	-	-	-	-	ko00000	-	-	-	LolA	ERS235602_37
SRS414247_3_k119_6656_150	1114922.CIFAM_07_00470	4.73e-146	411	COG2834@1|root,COG2834@2|Bacteria,1PXDV@1224|Proteobacteria,1S9FW@1236|Gammaproteobacteria,3WWVM@544|Citrobacter	1236|Gammaproteobacteria	M	Participates in the translocation of lipoproteins from the inner membrane to the outer membrane. Only forms a complex with a lipoprotein if the residue after the N-terminal Cys is not an aspartate (The Asp acts as a targeting signal to indicate that the lipoprotein should stay in the inner membrane)	lolA	GO:0002790,GO:0003674,GO:0005215,GO:0005575,GO:0005623,GO:0006810,GO:0008104,GO:0008150,GO:0008565,GO:0009306,GO:0009987,GO:0015031,GO:0015833,GO:0030288,GO:0030313,GO:0031975,GO:0032940,GO:0033036,GO:0034613,GO:0042597,GO:0042886,GO:0042953,GO:0042954,GO:0044464,GO:0044872,GO:0044873,GO:0044874,GO:0045184,GO:0046903,GO:0051179,GO:0051234,GO:0051641,GO:0070727,GO:0071702,GO:0071705,GO:0072321,GO:…	-	ko:K03634	-	-	-	-	ko00000	-	-	-	LolA	SRS414247_3
SRS372942_3_k119_153_5	1114922.CIFAM_07_00470	6.45e-144	405	COG2834@1|root,COG2834@2|Bacteria,1PXDV@1224|Proteobacteria,1S9FW@1236|Gammaproteobacteria,3WWVM@544|Citrobacter	1236|Gammaproteobacteria	M	Participates in the translocation of lipoproteins from the inner membrane to the outer membrane. Only forms a complex with a lipoprotein if the residue after the N-terminal Cys is not an aspartate (The Asp acts as a targeting signal to indicate that the lipoprotein should stay in the inner membrane)	lolA	GO:0002790,GO:0003674,GO:0005215,GO:0005575,GO:0005623,GO:0006810,GO:0008104,GO:0008150,GO:0008565,GO:0009306,GO:0009987,GO:0015031,GO:0015833,GO:0030288,GO:0030313,GO:0031975,GO:0032940,GO:0033036,GO:0034613,GO:0042597,GO:0042886,GO:0042953,GO:0042954,GO:0044464,GO:0044872,GO:0044873,GO:0044874,GO:0045184,GO:0046903,GO:0051179,GO:0051234,GO:0051641,GO:0070727,GO:0071702,GO:0071705,GO:0072321,GO:…	-	ko:K03634	-	-	-	-	ko00000	-	-	-	LolA	SRS372942_3
ERS608504_29_k95_24446_8	155864.EDL933_1155	4.54e-144	406	COG2834@1|root,COG2834@2|Bacteria,1PXDV@1224|Proteobacteria,1S9FW@1236|Gammaproteobacteria,3XNMD@561|Escherichia	1236|Gammaproteobacteria	M	Participates in the translocation of lipoproteins from the inner membrane to the outer membrane. Only forms a complex with a lipoprotein if the residue after the N-terminal Cys is not an aspartate (The Asp acts as a targeting signal to indicate that the lipoprotein should stay in the inner membrane)	lolA	GO:0002790,GO:0003674,GO:0005215,GO:0005575,GO:0005623,GO:0006810,GO:0008104,GO:0008150,GO:0008565,GO:0009306,GO:0009987,GO:0015031,GO:0015833,GO:0030288,GO:0030313,GO:0031975,GO:0032940,GO:0033036,GO:0034613,GO:0042597,GO:0042886,GO:0042953,GO:0042954,GO:0044464,GO:0044872,GO:0044873,GO:0044874,GO:0045184,GO:0046903,GO:0051179,GO:0051234,GO:0051641,GO:0070727,GO:0071702,GO:0071705,GO:0072321,GO:…	-	ko:K03634	-	-	-	-	ko00000	-	-	-	LolA	ERS608504_29
ERS608504_29_k95_57532_119	198214.SF2289	3.29e-169	472	COG0437@1|root,COG0437@2|Bacteria,1N9WY@1224|Proteobacteria,1RNHT@1236|Gammaproteobacteria	1236|Gammaproteobacteria	C	Ferredoxin-type protein	napG	GO:0005575,GO:0005623,GO:0005886,GO:0016020,GO:0044464,GO:0071944	-	ko:K02573	-	-	-	-	ko00000	-	-	-	Fer4,Fer4_4,Fer4_7	ERS608504_29
ERS235602_37_k99_888_104	1440052.EAKF1_ch3783	2.32e-169	472	COG0437@1|root,COG0437@2|Bacteria,1N9WY@1224|Proteobacteria,1RNHT@1236|Gammaproteobacteria,3XNSK@561|Escherichia	1236|Gammaproteobacteria	C	ferredoxin-type protein	napG	GO:0005575,GO:0005623,GO:0005886,GO:0016020,GO:0044464,GO:0071944	-	ko:K02573	-	-	-	-	ko00000	-	-	-	Fer4,Fer4_4,Fer4_7	ERS235602_37
SRS372942_3_k119_297_71	1218086.BBNB01000012_gene1354	3.55e-164	459	COG0437@1|root,COG0437@2|Bacteria,1N9WY@1224|Proteobacteria,1RNHT@1236|Gammaproteobacteria,3WX97@544|Citrobacter	1236|Gammaproteobacteria	C	4Fe-4S dicluster domain	napG	GO:0005575,GO:0005623,GO:0005886,GO:0016020,GO:0044464,GO:0071944	-	ko:K02573	-	-	-	-	ko00000	-	-	-	Fer4,Fer4_4,Fer4_7	SRS372942_3
SRS414247_3_k119_5322_93	35703.DQ02_23135	1.63e-169	473	COG0437@1|root,COG0437@2|Bacteria,1N9WY@1224|Proteobacteria,1RNHT@1236|Gammaproteobacteria,3WX97@544|Citrobacter	1236|Gammaproteobacteria	C	4Fe-4S dicluster domain	napG	GO:0005575,GO:0005623,GO:0005886,GO:0016020,GO:0044464,GO:0071944	-	ko:K02573	-	-	-	-	ko00000	-	-	-	Fer4,Fer4_4,Fer4_7	SRS414247_3
ERS537201_56_k99_115008_175	198214.SF2289	9.44e-169	471	COG0437@1|root,COG0437@2|Bacteria,1N9WY@1224|Proteobacteria,1RNHT@1236|Gammaproteobacteria	1236|Gammaproteobacteria	C	Ferredoxin-type protein	napG	GO:0005575,GO:0005623,GO:0005886,GO:0016020,GO:0044464,GO:0071944	-	ko:K02573	-	-	-	-	ko00000	-	-	-	Fer4,Fer4_4,Fer4_7	ERS537201_56
ERS537201_56_k99_103876_20	155864.EDL933_1231	9.37e-150	422	COG3110@1|root,COG3110@2|Bacteria,1RK33@1224|Proteobacteria,1RZRX@1236|Gammaproteobacteria,3XNYU@561|Escherichia	1236|Gammaproteobacteria	S	Uncharacterized protein conserved in bacteria (DUF2057)	yccT	-	-	ko:K09909	-	-	-	-	ko00000	-	-	-	DUF2057	ERS537201_56
ERS608504_29_k95_29244_56	155864.EDL933_1231	1.22e-145	411	COG3110@1|root,COG3110@2|Bacteria,1RK33@1224|Proteobacteria,1RZRX@1236|Gammaproteobacteria,3XNYU@561|Escherichia	1236|Gammaproteobacteria	S	Uncharacterized protein conserved in bacteria (DUF2057)	yccT	-	-	ko:K09909	-	-	-	-	ko00000	-	-	-	DUF2057	ERS608504_29
ERS235602_37_k99_13156_57	754331.AEME01000001_gene1108	4.64e-150	422	COG3110@1|root,COG3110@2|Bacteria,1RK33@1224|Proteobacteria,1RZRX@1236|Gammaproteobacteria,3XNYU@561|Escherichia	1236|Gammaproteobacteria	S	Uncharacterized protein conserved in bacteria (DUF2057)	yccT	-	-	ko:K09909	-	-	-	-	ko00000	-	-	-	DUF2057	ERS235602_37
ERS537201_56_k99_10551_3	155864.EDL933_5361	3.67e-14	68.2	2CXU3@1|root,32T2M@2|Bacteria,1MZI0@1224|Proteobacteria,1SAZ2@1236|Gammaproteobacteria,3XQ1Q@561|Escherichia	1236|Gammaproteobacteria	S	extracellular polysaccharide metabolic process	yjbE	GO:0000271,GO:0005975,GO:0005976,GO:0008150,GO:0008152,GO:0009058,GO:0009059,GO:0009987,GO:0016051,GO:0033692,GO:0034637,GO:0034645,GO:0043170,GO:0044237,GO:0044238,GO:0044249,GO:0044260,GO:0044262,GO:0044264,GO:0045226,GO:0046379,GO:0071704,GO:1901576	-	-	-	-	-	-	-	-	-	-	YjbE	ERS537201_56
ERS608504_29_k95_16260_1	155864.EDL933_5361	1.21e-12	64.3	2CXU3@1|root,32T2M@2|Bacteria,1MZI0@1224|Proteobacteria,1SAZ2@1236|Gammaproteobacteria,3XQ1Q@561|Escherichia	1236|Gammaproteobacteria	S	extracellular polysaccharide metabolic process	yjbE	GO:0000271,GO:0005975,GO:0005976,GO:0008150,GO:0008152,GO:0009058,GO:0009059,GO:0009987,GO:0016051,GO:0033692,GO:0034637,GO:0034645,GO:0043170,GO:0044237,GO:0044238,GO:0044249,GO:0044260,GO:0044262,GO:0044264,GO:0045226,GO:0046379,GO:0071704,GO:1901576	-	-	-	-	-	-	-	-	-	-	YjbE	ERS608504_29
SRS372942_3_k119_3541_22	155864.EDL933_5361	2.99e-13	65.9	2CXU3@1|root,32T2M@2|Bacteria,1MZI0@1224|Proteobacteria,1SAZ2@1236|Gammaproteobacteria,3XQ1Q@561|Escherichia	1236|Gammaproteobacteria	S	extracellular polysaccharide metabolic process	yjbE	GO:0000271,GO:0005975,GO:0005976,GO:0008150,GO:0008152,GO:0009058,GO:0009059,GO:0009987,GO:0016051,GO:0033692,GO:0034637,GO:0034645,GO:0043170,GO:0044237,GO:0044238,GO:0044249,GO:0044260,GO:0044262,GO:0044264,GO:0045226,GO:0046379,GO:0071704,GO:1901576	-	-	-	-	-	-	-	-	-	-	YjbE	SRS372942_3
ERS235602_37_k99_39077_44	754331.AEME01000001_gene2259	3.67e-14	68.2	2CXU3@1|root,32T2M@2|Bacteria,1MZI0@1224|Proteobacteria,1SAZ2@1236|Gammaproteobacteria,3XQ1Q@561|Escherichia	1236|Gammaproteobacteria	S	extracellular polysaccharide metabolic process	yjbE	GO:0000271,GO:0005975,GO:0005976,GO:0008150,GO:0008152,GO:0009058,GO:0009059,GO:0009987,GO:0016051,GO:0033692,GO:0034637,GO:0034645,GO:0043170,GO:0044237,GO:0044238,GO:0044249,GO:0044260,GO:0044262,GO:0044264,GO:0045226,GO:0046379,GO:0071704,GO:1901576	-	-	-	-	-	-	-	-	-	-	YjbE	ERS235602_37
SRS476609_15_k119_7470_23	220341	7.4e-12	62.4	2CXU3@1|root,32T2M@2|Bacteria,1MZI0@1224|Proteobacteria,1SAZ2@1236|Gammaproteobacteria,3ZMKP@590|Salmonella	1236|Gammaproteobacteria	S	Exopolysaccharide production protein YjbE	yjbE	GO:0000271,GO:0005975,GO:0005976,GO:0008150,GO:0008152,GO:0009058,GO:0009059,GO:0009987,GO:0016051,GO:0033692,GO:0034637,GO:0034645,GO:0043170,GO:0044237,GO:0044238,GO:0044249,GO:0044260,GO:0044262,GO:0044264,GO:0045226,GO:0046379,GO:0071704,GO:1901576	-	-	-	-	-	-	-	-	-	-	YjbE	SRS476609_15
SRS414247_3_k119_5583_191	35703.DQ02_24965	2.99e-13	65.9	2CXU3@1|root,32T2M@2|Bacteria,1MZI0@1224|Proteobacteria,1SAZ2@1236|Gammaproteobacteria,3WYVJ@544|Citrobacter	1236|Gammaproteobacteria	S	Exopolysaccharide production protein YjbE	yjbE	GO:0000271,GO:0005975,GO:0005976,GO:0008150,GO:0008152,GO:0009058,GO:0009059,GO:0009987,GO:0016051,GO:0033692,GO:0034637,GO:0034645,GO:0043170,GO:0044237,GO:0044238,GO:0044249,GO:0044260,GO:0044262,GO:0044264,GO:0045226,GO:0046379,GO:0071704,GO:1901576	-	-	-	-	-	-	-	-	-	-	YjbE	SRS414247_3
SRS311495_7_k119_4099_192	155864.EDL933_5361	3.46e-12	63.2	2CXU3@1|root,32T2M@2|Bacteria,1MZI0@1224|Proteobacteria,1SAZ2@1236|Gammaproteobacteria,3XQ1Q@561|Escherichia	1236|Gammaproteobacteria	S	extracellular polysaccharide metabolic process	yjbE	GO:0000271,GO:0005975,GO:0005976,GO:0008150,GO:0008152,GO:0009058,GO:0009059,GO:0009987,GO:0016051,GO:0033692,GO:0034637,GO:0034645,GO:0043170,GO:0044237,GO:0044238,GO:0044249,GO:0044260,GO:0044262,GO:0044264,GO:0045226,GO:0046379,GO:0071704,GO:1901576	-	-	-	-	-	-	-	-	-	-	YjbE	SRS311495_7
SRS259453_6_k73_22384_32	435591.BDI_3746	1.71e-83	246	2CG1Y@1|root,31NHZ@2|Bacteria,4NQ9Z@976|Bacteroidetes,2FSBR@200643|Bacteroidia,22YJ9@171551|Porphyromonadaceae	976|Bacteroidetes	S	Protein of unknown function (DUF1573)	-	-	-	-	-	-	-	-	-	-	-	-	DUF1573	SRS259453_6
SRS259453_6_k73_39760_12	435591.BDI_0482	2.48e-172	481	COG0457@1|root,COG0457@2|Bacteria,4NQ8Q@976|Bacteroidetes,2FQ4C@200643|Bacteroidia,22Y4A@171551|Porphyromonadaceae	976|Bacteroidetes	S	COG NOG28004 non supervised orthologous group	-	-	-	ko:K02651	ko04112,map04112	-	-	-	ko00000,ko00001,ko02035,ko02044	-	-	-	TPR_16,TPR_8	SRS259453_6
SRS097958_28_k99_63705_96	445970.ALIPUT_01947	3.44e-122	348	2FK1S@1|root,34BPZ@2|Bacteria,4P558@976|Bacteroidetes,2FYSJ@200643|Bacteroidia	976|Bacteroidetes	S	Bacterial protein of unknown function (YtfJ_HI0045)	-	-	-	ko:K07109	-	-	-	-	ko00000	-	-	-	YtfJ_HI0045	SRS097958_28
SRS097958_28_k99_79347_48	445970.ALIPUT_01346	4.61e-97	282	COG3212@1|root,COG3212@2|Bacteria,4NQW5@976|Bacteroidetes,2FS3X@200643|Bacteroidia	976|Bacteroidetes	S	COG NOG31508 non supervised orthologous group	-	-	-	-	-	-	-	-	-	-	-	-	PepSY_like	SRS097958_28
SRS259453_6_k73_46655_2	1235803.C825_01381	2.72e-30	110	2ERVA@1|root,33JEG@2|Bacteria,4NYF4@976|Bacteroidetes,2FTR2@200643|Bacteroidia	976|Bacteroidetes	-	-	-	-	-	-	-	-	-	-	-	-	-	-	-	SRS259453_6
ERS235602_37_k99_61237_146	1440052.EAKF1_ch4313	1.78e-67	204	COG1440@1|root,COG1440@2|Bacteria,1RITP@1224|Proteobacteria,1S632@1236|Gammaproteobacteria,3XR15@561|Escherichia	1236|Gammaproteobacteria	G	The phosphoenolpyruvate-dependent sugar phosphotransferase system (sugar PTS), a major carbohydrate active transport system, catalyzes the phosphorylation of incoming sugar substrates concomitantly with their translocation across the cell membrane. The enzyme II ChbABC PTS system is involved in the transport of the chitin disaccharide N,N'-diacetylchitobiose (GlcNAc2)	chbB	GO:0003674,GO:0003824,GO:0005215,GO:0005575,GO:0005622,GO:0005623,GO:0005737,GO:0005829,GO:0006810,GO:0008150,GO:0008643,GO:0009401,GO:0015144,GO:0016740,GO:0016772,GO:0016773,GO:0022804,GO:0022857,GO:0034219,GO:0044424,GO:0044444,GO:0044464,GO:0051179,GO:0051234,GO:0055085,GO:0071702,GO:0090563,GO:0090566,GO:1901264,GO:1902815	2.7.1.196,2.7.1.205	ko:K02760	ko00500,ko02060,map00500,map02060	M00275	R11170,R11172	RC00017,RC03206	ko00000,ko00001,ko00002,ko01000,ko02000	4.A.3.2	-	iSbBS512_1146.SbBS512_E1982	PTS_IIB	ERS235602_37
ERS608504_29_k95_308_191	1440052.EAKF1_ch4313	1.78e-67	204	COG1440@1|root,COG1440@2|Bacteria,1RITP@1224|Proteobacteria,1S632@1236|Gammaproteobacteria,3XR15@561|Escherichia	1236|Gammaproteobacteria	G	The phosphoenolpyruvate-dependent sugar phosphotransferase system (sugar PTS), a major carbohydrate active transport system, catalyzes the phosphorylation of incoming sugar substrates concomitantly with their translocation across the cell membrane. The enzyme II ChbABC PTS system is involved in the transport of the chitin disaccharide N,N'-diacetylchitobiose (GlcNAc2)	chbB	GO:0003674,GO:0003824,GO:0005215,GO:0005575,GO:0005622,GO:0005623,GO:0005737,GO:0005829,GO:0006810,GO:0008150,GO:0008643,GO:0009401,GO:0015144,GO:0016740,GO:0016772,GO:0016773,GO:0022804,GO:0022857,GO:0034219,GO:0044424,GO:0044444,GO:0044464,GO:0051179,GO:0051234,GO:0055085,GO:0071702,GO:0090563,GO:0090566,GO:1901264,GO:1902815	2.7.1.196,2.7.1.205	ko:K02760	ko00500,ko02060,map00500,map02060	M00275	R11170,R11172	RC00017,RC03206	ko00000,ko00001,ko00002,ko01000,ko02000	4.A.3.2	-	iSbBS512_1146.SbBS512_E1982	PTS_IIB	ERS608504_29
ERS473261_17_k99_18715_15	469595.CSAG_01063	7.26e-67	203	COG1440@1|root,COG1440@2|Bacteria,1RITP@1224|Proteobacteria,1S632@1236|Gammaproteobacteria,3WYHV@544|Citrobacter	1236|Gammaproteobacteria	G	PTS system, Lactose/Cellobiose specific IIB subunit	chbB	GO:0003674,GO:0003824,GO:0005215,GO:0005575,GO:0005622,GO:0005623,GO:0005737,GO:0005829,GO:0006810,GO:0008150,GO:0008643,GO:0009401,GO:0015144,GO:0016740,GO:0016772,GO:0016773,GO:0022804,GO:0022857,GO:0034219,GO:0044424,GO:0044444,GO:0044464,GO:0051179,GO:0051234,GO:0055085,GO:0071702,GO:0090563,GO:0090566,GO:1901264,GO:1902815	2.7.1.196,2.7.1.205	ko:K02760	ko00500,ko02060,map00500,map02060	M00275	R11170,R11172	RC00017,RC03206	ko00000,ko00001,ko00002,ko01000,ko02000	4.A.3.2	-	iSbBS512_1146.SbBS512_E1982	PTS_IIB	ERS473261_17
SRS383480_2_k119_7593_76	1028307.EAE_21555	1.25e-67	205	COG1440@1|root,COG1440@2|Bacteria,1RITP@1224|Proteobacteria,1S632@1236|Gammaproteobacteria,3X2KA@547|Enterobacter	1236|Gammaproteobacteria	G	PFAM Phosphotransferase system, lactose cellobiose-specific IIB subunit	chbB	GO:0003674,GO:0003824,GO:0005215,GO:0005575,GO:0005622,GO:0005623,GO:0005737,GO:0005829,GO:0006810,GO:0008150,GO:0008643,GO:0009401,GO:0015144,GO:0016740,GO:0016772,GO:0016773,GO:0022804,GO:0022857,GO:0034219,GO:0044424,GO:0044444,GO:0044464,GO:0051179,GO:0051234,GO:0055085,GO:0071702,GO:0090563,GO:0090566,GO:1901264,GO:1902815	2.7.1.196,2.7.1.205	ko:K02760	ko00500,ko02060,map00500,map02060	M00275	R11170,R11172	RC00017,RC03206	ko00000,ko00001,ko00002,ko01000,ko02000	4.A.3.2	-	iSbBS512_1146.SbBS512_E1982	PTS_IIB	SRS383480_2
SRS344873_3_k119_3775_43	500640.CIT292_07452	2.97e-67	204	COG1440@1|root,COG1440@2|Bacteria,1RITP@1224|Proteobacteria,1S632@1236|Gammaproteobacteria,3WYHV@544|Citrobacter	1236|Gammaproteobacteria	G	PTS system, Lactose/Cellobiose specific IIB subunit	chbB	GO:0003674,GO:0003824,GO:0005215,GO:0005575,GO:0005622,GO:0005623,GO:0005737,GO:0005829,GO:0006810,GO:0008150,GO:0008643,GO:0009401,GO:0015144,GO:0016740,GO:0016772,GO:0016773,GO:0022804,GO:0022857,GO:0034219,GO:0044424,GO:0044444,GO:0044464,GO:0051179,GO:0051234,GO:0055085,GO:0071702,GO:0090563,GO:0090566,GO:1901264,GO:1902815	2.7.1.196,2.7.1.205	ko:K02760	ko00500,ko02060,map00500,map02060	M00275	R11170,R11172	RC00017,RC03206	ko00000,ko00001,ko00002,ko01000,ko02000	4.A.3.2	-	iSbBS512_1146.SbBS512_E1982	PTS_IIB	SRS344873_3
ERS473036_15_k99_8721_1	1399774.JDWH01000003_gene1314	1.84e-66	202	COG1440@1|root,COG1440@2|Bacteria,1RITP@1224|Proteobacteria,1S632@1236|Gammaproteobacteria,3X2KA@547|Enterobacter	1236|Gammaproteobacteria	G	PFAM Phosphotransferase system, lactose cellobiose-specific IIB subunit	chbB	GO:0003674,GO:0003824,GO:0005215,GO:0005575,GO:0005622,GO:0005623,GO:0005737,GO:0005829,GO:0006810,GO:0008150,GO:0008643,GO:0009401,GO:0015144,GO:0016740,GO:0016772,GO:0016773,GO:0022804,GO:0022857,GO:0034219,GO:0044424,GO:0044444,GO:0044464,GO:0051179,GO:0051234,GO:0055085,GO:0071702,GO:0090563,GO:0090566,GO:1901264,GO:1902815	2.7.1.196,2.7.1.205	ko:K02760	ko00500,ko02060,map00500,map02060	M00275	R11170,R11172	RC00017,RC03206	ko00000,ko00001,ko00002,ko01000,ko02000	4.A.3.2	-	iSbBS512_1146.SbBS512_E1982	PTS_IIB	ERS473036_15
SRS414247_3_k119_7128_4	1114922.CIFAM_06_02340	1.52e-68	207	COG1440@1|root,COG1440@2|Bacteria,1RITP@1224|Proteobacteria,1S632@1236|Gammaproteobacteria,3WYHV@544|Citrobacter	1236|Gammaproteobacteria	G	PTS system, Lactose/Cellobiose specific IIB subunit	chbB	GO:0003674,GO:0003824,GO:0005215,GO:0005575,GO:0005622,GO:0005623,GO:0005737,GO:0005829,GO:0006810,GO:0008150,GO:0008643,GO:0009401,GO:0015144,GO:0016740,GO:0016772,GO:0016773,GO:0022804,GO:0022857,GO:0034219,GO:0044424,GO:0044444,GO:0044464,GO:0051179,GO:0051234,GO:0055085,GO:0071702,GO:0090563,GO:0090566,GO:1901264,GO:1902815	2.7.1.196,2.7.1.205	ko:K02760	ko00500,ko02060,map00500,map02060	M00275	R11170,R11172	RC00017,RC03206	ko00000,ko00001,ko00002,ko01000,ko02000	4.A.3.2	-	iSbBS512_1146.SbBS512_E1982	PTS_IIB	SRS414247_3
ERS473050_6_k99_5303_41	573.JG24_09355	1.78e-67	204	COG1440@1|root,COG1440@2|Bacteria,1RITP@1224|Proteobacteria,1S632@1236|Gammaproteobacteria	1236|Gammaproteobacteria	G	protein IIA transfers a phosphoryl group to IIB which then transfers the phosphoryl group to the sugar	chbB	GO:0003674,GO:0003824,GO:0005215,GO:0005575,GO:0005622,GO:0005623,GO:0005737,GO:0005829,GO:0006810,GO:0008150,GO:0008643,GO:0009401,GO:0015144,GO:0016740,GO:0016772,GO:0016773,GO:0022804,GO:0022857,GO:0034219,GO:0044424,GO:0044444,GO:0044464,GO:0051179,GO:0051234,GO:0055085,GO:0071702,GO:0090563,GO:0090566,GO:1901264,GO:1902815	2.7.1.196,2.7.1.205	ko:K02760	ko00500,ko02060,map00500,map02060	M00275	R11170,R11172	RC00017,RC03206	ko00000,ko00001,ko00002,ko01000,ko02000	4.A.3.2	-	iSbBS512_1146.SbBS512_E1982	PTS_IIB	ERS473050_6
SRS371449_2_k119_1384_47	573.JG24_09355	1.78e-67	204	COG1440@1|root,COG1440@2|Bacteria,1RITP@1224|Proteobacteria,1S632@1236|Gammaproteobacteria	1236|Gammaproteobacteria	G	protein IIA transfers a phosphoryl group to IIB which then transfers the phosphoryl group to the sugar	chbB	GO:0003674,GO:0003824,GO:0005215,GO:0005575,GO:0005622,GO:0005623,GO:0005737,GO:0005829,GO:0006810,GO:0008150,GO:0008643,GO:0009401,GO:0015144,GO:0016740,GO:0016772,GO:0016773,GO:0022804,GO:0022857,GO:0034219,GO:0044424,GO:0044444,GO:0044464,GO:0051179,GO:0051234,GO:0055085,GO:0071702,GO:0090563,GO:0090566,GO:1901264,GO:1902815	2.7.1.196,2.7.1.205	ko:K02760	ko00500,ko02060,map00500,map02060	M00275	R11170,R11172	RC00017,RC03206	ko00000,ko00001,ko00002,ko01000,ko02000	4.A.3.2	-	iSbBS512_1146.SbBS512_E1982	PTS_IIB	SRS371449_2
SRS372942_3_k119_508_20	1440052.EAKF1_ch4313	1.71e-65	199	COG1440@1|root,COG1440@2|Bacteria,1RITP@1224|Proteobacteria,1S632@1236|Gammaproteobacteria,3XR15@561|Escherichia	1236|Gammaproteobacteria	G	The phosphoenolpyruvate-dependent sugar phosphotransferase system (sugar PTS), a major carbohydrate active transport system, catalyzes the phosphorylation of incoming sugar substrates concomitantly with their translocation across the cell membrane. The enzyme II ChbABC PTS system is involved in the transport of the chitin disaccharide N,N'-diacetylchitobiose (GlcNAc2)	chbB	GO:0003674,GO:0003824,GO:0005215,GO:0005575,GO:0005622,GO:0005623,GO:0005737,GO:0005829,GO:0006810,GO:0008150,GO:0008643,GO:0009401,GO:0015144,GO:0016740,GO:0016772,GO:0016773,GO:0022804,GO:0022857,GO:0034219,GO:0044424,GO:0044444,GO:0044464,GO:0051179,GO:0051234,GO:0055085,GO:0071702,GO:0090563,GO:0090566,GO:1901264,GO:1902815	2.7.1.196,2.7.1.205	ko:K02760	ko00500,ko02060,map00500,map02060	M00275	R11170,R11172	RC00017,RC03206	ko00000,ko00001,ko00002,ko01000,ko02000	4.A.3.2	-	iSbBS512_1146.SbBS512_E1982	PTS_IIB	SRS372942_3
SRS476609_15_k119_67679_7	220341	6.21e-68	206	COG1440@1|root,COG1440@2|Bacteria,1RITP@1224|Proteobacteria,1S632@1236|Gammaproteobacteria,3ZMAP@590|Salmonella	1236|Gammaproteobacteria	G	PTS system, Lactose/Cellobiose specific IIB subunit	chbB	GO:0003674,GO:0003824,GO:0005215,GO:0005575,GO:0005622,GO:0005623,GO:0005737,GO:0005829,GO:0006810,GO:0008150,GO:0008643,GO:0009401,GO:0015144,GO:0016740,GO:0016772,GO:0016773,GO:0022804,GO:0022857,GO:0034219,GO:0044424,GO:0044444,GO:0044464,GO:0051179,GO:0051234,GO:0055085,GO:0071702,GO:0090563,GO:0090566,GO:1901264,GO:1902815	2.7.1.196,2.7.1.205	ko:K02760	ko00500,ko02060,map00500,map02060	M00275	R11170,R11172	RC00017,RC03206	ko00000,ko00001,ko00002,ko01000,ko02000	4.A.3.2	-	iSbBS512_1146.SbBS512_E1982	PTS_IIB	SRS476609_15
ERS473121_3_k99_12472_550	469595.CSAG_01063	1.03e-66	202	COG1440@1|root,COG1440@2|Bacteria,1RITP@1224|Proteobacteria,1S632@1236|Gammaproteobacteria,3WYHV@544|Citrobacter	1236|Gammaproteobacteria	G	PTS system, Lactose/Cellobiose specific IIB subunit	chbB	GO:0003674,GO:0003824,GO:0005215,GO:0005575,GO:0005622,GO:0005623,GO:0005737,GO:0005829,GO:0006810,GO:0008150,GO:0008643,GO:0009401,GO:0015144,GO:0016740,GO:0016772,GO:0016773,GO:0022804,GO:0022857,GO:0034219,GO:0044424,GO:0044444,GO:0044464,GO:0051179,GO:0051234,GO:0055085,GO:0071702,GO:0090563,GO:0090566,GO:1901264,GO:1902815	2.7.1.196,2.7.1.205	ko:K02760	ko00500,ko02060,map00500,map02060	M00275	R11170,R11172	RC00017,RC03206	ko00000,ko00001,ko00002,ko01000,ko02000	4.A.3.2	-	iSbBS512_1146.SbBS512_E1982	PTS_IIB	ERS473121_3
SRS371417_6_k119_11501_124	469595.CSAG_01063	1.03e-66	202	COG1440@1|root,COG1440@2|Bacteria,1RITP@1224|Proteobacteria,1S632@1236|Gammaproteobacteria,3WYHV@544|Citrobacter	1236|Gammaproteobacteria	G	PTS system, Lactose/Cellobiose specific IIB subunit	chbB	GO:0003674,GO:0003824,GO:0005215,GO:0005575,GO:0005622,GO:0005623,GO:0005737,GO:0005829,GO:0006810,GO:0008150,GO:0008643,GO:0009401,GO:0015144,GO:0016740,GO:0016772,GO:0016773,GO:0022804,GO:0022857,GO:0034219,GO:0044424,GO:0044444,GO:0044464,GO:0051179,GO:0051234,GO:0055085,GO:0071702,GO:0090563,GO:0090566,GO:1901264,GO:1902815	2.7.1.196,2.7.1.205	ko:K02760	ko00500,ko02060,map00500,map02060	M00275	R11170,R11172	RC00017,RC03206	ko00000,ko00001,ko00002,ko01000,ko02000	4.A.3.2	-	iSbBS512_1146.SbBS512_E1982	PTS_IIB	SRS371417_6
SRS372600_5_k119_3212_17	469595.CSAG_01063	1.03e-66	202	COG1440@1|root,COG1440@2|Bacteria,1RITP@1224|Proteobacteria,1S632@1236|Gammaproteobacteria,3WYHV@544|Citrobacter	1236|Gammaproteobacteria	G	PTS system, Lactose/Cellobiose specific IIB subunit	chbB	GO:0003674,GO:0003824,GO:0005215,GO:0005575,GO:0005622,GO:0005623,GO:0005737,GO:0005829,GO:0006810,GO:0008150,GO:0008643,GO:0009401,GO:0015144,GO:0016740,GO:0016772,GO:0016773,GO:0022804,GO:0022857,GO:0034219,GO:0044424,GO:0044444,GO:0044464,GO:0051179,GO:0051234,GO:0055085,GO:0071702,GO:0090563,GO:0090566,GO:1901264,GO:1902815	2.7.1.196,2.7.1.205	ko:K02760	ko00500,ko02060,map00500,map02060	M00275	R11170,R11172	RC00017,RC03206	ko00000,ko00001,ko00002,ko01000,ko02000	4.A.3.2	-	iSbBS512_1146.SbBS512_E1982	PTS_IIB	SRS372600_5
SRS373105_2_k119_2084_193	469595.CSAG_01063	1.03e-66	202	COG1440@1|root,COG1440@2|Bacteria,1RITP@1224|Proteobacteria,1S632@1236|Gammaproteobacteria,3WYHV@544|Citrobacter	1236|Gammaproteobacteria	G	PTS system, Lactose/Cellobiose specific IIB subunit	chbB	GO:0003674,GO:0003824,GO:0005215,GO:0005575,GO:0005622,GO:0005623,GO:0005737,GO:0005829,GO:0006810,GO:0008150,GO:0008643,GO:0009401,GO:0015144,GO:0016740,GO:0016772,GO:0016773,GO:0022804,GO:0022857,GO:0034219,GO:0044424,GO:0044444,GO:0044464,GO:0051179,GO:0051234,GO:0055085,GO:0071702,GO:0090563,GO:0090566,GO:1901264,GO:1902815	2.7.1.196,2.7.1.205	ko:K02760	ko00500,ko02060,map00500,map02060	M00275	R11170,R11172	RC00017,RC03206	ko00000,ko00001,ko00002,ko01000,ko02000	4.A.3.2	-	iSbBS512_1146.SbBS512_E1982	PTS_IIB	SRS373105_2
ERS537201_56_k99_149407_8	155864.EDL933_0056	5.73e-301	822	COG0760@1|root,COG0760@2|Bacteria,1MVB3@1224|Proteobacteria,1RMWU@1236|Gammaproteobacteria,3XP9E@561|Escherichia	1236|Gammaproteobacteria	O	Chaperone involved in the correct folding and assembly of outer membrane proteins. Recognizes specific patterns of aromatic residues and the orientation of their side chains, which are found more frequently in integral outer membrane proteins. May act in both early periplasmic and late outer membrane-associated steps of protein maturation	surA	GO:0000413,GO:0003674,GO:0003755,GO:0003824,GO:0005488,GO:0005515,GO:0005575,GO:0005623,GO:0006457,GO:0006458,GO:0006464,GO:0006807,GO:0008150,GO:0008152,GO:0009987,GO:0016043,GO:0016853,GO:0016859,GO:0018193,GO:0018208,GO:0019538,GO:0022607,GO:0030288,GO:0030313,GO:0031647,GO:0031975,GO:0033218,GO:0036211,GO:0042277,GO:0042597,GO:0043163,GO:0043165,GO:0043170,GO:0043412,GO:0044085,GO:0044091,GO:…	5.2.1.8	ko:K03771	-	-	-	-	ko00000,ko01000,ko03110	-	-	-	Rotamase,Rotamase_3,SurA_N	ERS537201_56
ERS235602_37_k99_14155_144	754331.AEME01000001_gene2084	5.73e-301	822	COG0760@1|root,COG0760@2|Bacteria,1MVB3@1224|Proteobacteria,1RMWU@1236|Gammaproteobacteria,3XP9E@561|Escherichia	1236|Gammaproteobacteria	O	Chaperone involved in the correct folding and assembly of outer membrane proteins. Recognizes specific patterns of aromatic residues and the orientation of their side chains, which are found more frequently in integral outer membrane proteins. May act in both early periplasmic and late outer membrane-associated steps of protein maturation	surA	GO:0000413,GO:0003674,GO:0003755,GO:0003824,GO:0005488,GO:0005515,GO:0005575,GO:0005623,GO:0006457,GO:0006458,GO:0006464,GO:0006807,GO:0008150,GO:0008152,GO:0009987,GO:0016043,GO:0016853,GO:0016859,GO:0018193,GO:0018208,GO:0019538,GO:0022607,GO:0030288,GO:0030313,GO:0031647,GO:0031975,GO:0033218,GO:0036211,GO:0042277,GO:0042597,GO:0043163,GO:0043165,GO:0043170,GO:0043412,GO:0044085,GO:0044091,GO:…	5.2.1.8	ko:K03771	-	-	-	-	ko00000,ko01000,ko03110	-	-	-	Rotamase,Rotamase_3,SurA_N	ERS235602_37
ERS608504_29_k95_35050_231	754331.AEME01000001_gene2084	5.73e-301	822	COG0760@1|root,COG0760@2|Bacteria,1MVB3@1224|Proteobacteria,1RMWU@1236|Gammaproteobacteria,3XP9E@561|Escherichia	1236|Gammaproteobacteria	O	Chaperone involved in the correct folding and assembly of outer membrane proteins. Recognizes specific patterns of aromatic residues and the orientation of their side chains, which are found more frequently in integral outer membrane proteins. May act in both early periplasmic and late outer membrane-associated steps of protein maturation	surA	GO:0000413,GO:0003674,GO:0003755,GO:0003824,GO:0005488,GO:0005515,GO:0005575,GO:0005623,GO:0006457,GO:0006458,GO:0006464,GO:0006807,GO:0008150,GO:0008152,GO:0009987,GO:0016043,GO:0016853,GO:0016859,GO:0018193,GO:0018208,GO:0019538,GO:0022607,GO:0030288,GO:0030313,GO:0031647,GO:0031975,GO:0033218,GO:0036211,GO:0042277,GO:0042597,GO:0043163,GO:0043165,GO:0043170,GO:0043412,GO:0044085,GO:0044091,GO:…	5.2.1.8	ko:K03771	-	-	-	-	ko00000,ko01000,ko03110	-	-	-	Rotamase,Rotamase_3,SurA_N	ERS608504_29
ERS537201_56_k99_106655_17	155864.EDL933_3995	1.54e-288	789	COG0860@1|root,COG0860@2|Bacteria,1MUQK@1224|Proteobacteria,1RMP1@1236|Gammaproteobacteria,3XNFF@561|Escherichia	1236|Gammaproteobacteria	M	Belongs to the N-acetylmuramoyl-L-alanine amidase 3 family	amiC	GO:0000003,GO:0000910,GO:0003674,GO:0003824,GO:0005575,GO:0005623,GO:0007049,GO:0008150,GO:0008745,GO:0009987,GO:0016787,GO:0016810,GO:0016811,GO:0019954,GO:0022402,GO:0022414,GO:0030288,GO:0030313,GO:0031975,GO:0032505,GO:0042597,GO:0043093,GO:0044464,GO:0051301,GO:0061783	3.5.1.28	ko:K01448	ko01503,map01503	M00727	R04112	RC00064,RC00141	ko00000,ko00001,ko00002,ko01000,ko01011,ko03036	-	-	iPC815.YPO1023,iSDY_1059.SDY_3034,iYL1228.KPN_03225	AMIN,Amidase_3,LysM	ERS537201_56
ERS608504_29_k95_21517_1	754331.AEME01000001_gene2371	4.41e-288	788	COG0860@1|root,COG0860@2|Bacteria,1MUQK@1224|Proteobacteria,1RMP1@1236|Gammaproteobacteria,3XNFF@561|Escherichia	1236|Gammaproteobacteria	M	Belongs to the N-acetylmuramoyl-L-alanine amidase 3 family	amiC	GO:0000003,GO:0000910,GO:0003674,GO:0003824,GO:0005575,GO:0005623,GO:0007049,GO:0008150,GO:0008745,GO:0009987,GO:0016787,GO:0016810,GO:0016811,GO:0019954,GO:0022402,GO:0022414,GO:0030288,GO:0030313,GO:0031975,GO:0032505,GO:0042597,GO:0043093,GO:0044464,GO:0051301,GO:0061783	3.5.1.28	ko:K01448	ko01503,map01503	M00727	R04112	RC00064,RC00141	ko00000,ko00001,ko00002,ko01000,ko01011,ko03036	-	-	iPC815.YPO1023,iSDY_1059.SDY_3034,iYL1228.KPN_03225	AMIN,Amidase_3,LysM	ERS608504_29
SRS371417_6_k119_13705_196	469595.CSAG_02656	1.26e-287	787	COG0860@1|root,COG0860@2|Bacteria,1MUQK@1224|Proteobacteria,1RMP1@1236|Gammaproteobacteria,3WV9C@544|Citrobacter	1236|Gammaproteobacteria	M	AMIN domain	amiC	GO:0000003,GO:0000910,GO:0003674,GO:0003824,GO:0005575,GO:0005623,GO:0007049,GO:0008150,GO:0008745,GO:0009987,GO:0016787,GO:0016810,GO:0016811,GO:0019954,GO:0022402,GO:0022414,GO:0030288,GO:0030313,GO:0031975,GO:0032505,GO:0042597,GO:0043093,GO:0044464,GO:0051301,GO:0061783	3.5.1.28	ko:K01448	ko01503,map01503	M00727	R04112	RC00064,RC00141	ko00000,ko00001,ko00002,ko01000,ko01011,ko03036	-	-	iPC815.YPO1023,iSDY_1059.SDY_3034,iYL1228.KPN_03225	AMIN,Amidase_3,LysM	SRS371417_6
SRS372600_5_k119_530_150	469595.CSAG_02656	7.3e-287	785	COG0860@1|root,COG0860@2|Bacteria,1MUQK@1224|Proteobacteria,1RMP1@1236|Gammaproteobacteria,3WV9C@544|Citrobacter	1236|Gammaproteobacteria	M	AMIN domain	amiC	GO:0000003,GO:0000910,GO:0003674,GO:0003824,GO:0005575,GO:0005623,GO:0007049,GO:0008150,GO:0008745,GO:0009987,GO:0016787,GO:0016810,GO:0016811,GO:0019954,GO:0022402,GO:0022414,GO:0030288,GO:0030313,GO:0031975,GO:0032505,GO:0042597,GO:0043093,GO:0044464,GO:0051301,GO:0061783	3.5.1.28	ko:K01448	ko01503,map01503	M00727	R04112	RC00064,RC00141	ko00000,ko00001,ko00002,ko01000,ko01011,ko03036	-	-	iPC815.YPO1023,iSDY_1059.SDY_3034,iYL1228.KPN_03225	AMIN,Amidase_3,LysM	SRS372600_5
ERS235602_37_k99_43293_165	754331.AEME01000001_gene2371	5.37e-289	790	COG0860@1|root,COG0860@2|Bacteria,1MUQK@1224|Proteobacteria,1RMP1@1236|Gammaproteobacteria,3XNFF@561|Escherichia	1236|Gammaproteobacteria	M	Belongs to the N-acetylmuramoyl-L-alanine amidase 3 family	amiC	GO:0000003,GO:0000910,GO:0003674,GO:0003824,GO:0005575,GO:0005623,GO:0007049,GO:0008150,GO:0008745,GO:0009987,GO:0016787,GO:0016810,GO:0016811,GO:0019954,GO:0022402,GO:0022414,GO:0030288,GO:0030313,GO:0031975,GO:0032505,GO:0042597,GO:0043093,GO:0044464,GO:0051301,GO:0061783	3.5.1.28	ko:K01448	ko01503,map01503	M00727	R04112	RC00064,RC00141	ko00000,ko00001,ko00002,ko01000,ko01011,ko03036	-	-	iPC815.YPO1023,iSDY_1059.SDY_3034,iYL1228.KPN_03225	AMIN,Amidase_3,LysM	ERS235602_37
ERS473261_17_k99_13715_25	469595.CSAG_02656	1.79e-287	786	COG0860@1|root,COG0860@2|Bacteria,1MUQK@1224|Proteobacteria,1RMP1@1236|Gammaproteobacteria,3WV9C@544|Citrobacter	1236|Gammaproteobacteria	M	AMIN domain	amiC	GO:0000003,GO:0000910,GO:0003674,GO:0003824,GO:0005575,GO:0005623,GO:0007049,GO:0008150,GO:0008745,GO:0009987,GO:0016787,GO:0016810,GO:0016811,GO:0019954,GO:0022402,GO:0022414,GO:0030288,GO:0030313,GO:0031975,GO:0032505,GO:0042597,GO:0043093,GO:0044464,GO:0051301,GO:0061783	3.5.1.28	ko:K01448	ko01503,map01503	M00727	R04112	RC00064,RC00141	ko00000,ko00001,ko00002,ko01000,ko01011,ko03036	-	-	iPC815.YPO1023,iSDY_1059.SDY_3034,iYL1228.KPN_03225	AMIN,Amidase_3,LysM	ERS473261_17
SRS414247_3_k119_807_101	35703.DQ02_00975	1.96e-291	796	COG0860@1|root,COG0860@2|Bacteria,1MUQK@1224|Proteobacteria,1RMP1@1236|Gammaproteobacteria,3WV9C@544|Citrobacter	1236|Gammaproteobacteria	M	AMIN domain	amiC	GO:0000003,GO:0000910,GO:0003674,GO:0003824,GO:0005575,GO:0005623,GO:0007049,GO:0008150,GO:0008745,GO:0009987,GO:0016787,GO:0016810,GO:0016811,GO:0019954,GO:0022402,GO:0022414,GO:0030288,GO:0030313,GO:0031975,GO:0032505,GO:0042597,GO:0043093,GO:0044464,GO:0051301,GO:0061783	3.5.1.28	ko:K01448	ko01503,map01503	M00727	R04112	RC00064,RC00141	ko00000,ko00001,ko00002,ko01000,ko01011,ko03036	-	-	iPC815.YPO1023,iSDY_1059.SDY_3034,iYL1228.KPN_03225	AMIN,Amidase_3,LysM	SRS414247_3
ERS473121_3_k99_3088_246	469595.CSAG_02656	7.63e-289	790	COG0860@1|root,COG0860@2|Bacteria,1MUQK@1224|Proteobacteria,1RMP1@1236|Gammaproteobacteria,3WV9C@544|Citrobacter	1236|Gammaproteobacteria	M	AMIN domain	amiC	GO:0000003,GO:0000910,GO:0003674,GO:0003824,GO:0005575,GO:0005623,GO:0007049,GO:0008150,GO:0008745,GO:0009987,GO:0016787,GO:0016810,GO:0016811,GO:0019954,GO:0022402,GO:0022414,GO:0030288,GO:0030313,GO:0031975,GO:0032505,GO:0042597,GO:0043093,GO:0044464,GO:0051301,GO:0061783	3.5.1.28	ko:K01448	ko01503,map01503	M00727	R04112	RC00064,RC00141	ko00000,ko00001,ko00002,ko01000,ko01011,ko03036	-	-	iPC815.YPO1023,iSDY_1059.SDY_3034,iYL1228.KPN_03225	AMIN,Amidase_3,LysM	ERS473121_3
SRS372942_3_k119_851_36	1218086.BBNB01000008_gene356	1.67e-271	744	COG0860@1|root,COG0860@2|Bacteria,1MUQK@1224|Proteobacteria,1RMP1@1236|Gammaproteobacteria,3WV9C@544|Citrobacter	1236|Gammaproteobacteria	M	AMIN domain	amiC	GO:0000003,GO:0000910,GO:0003674,GO:0003824,GO:0005575,GO:0005623,GO:0007049,GO:0008150,GO:0008745,GO:0009987,GO:0016787,GO:0016810,GO:0016811,GO:0019954,GO:0022402,GO:0022414,GO:0030288,GO:0030313,GO:0031975,GO:0032505,GO:0042597,GO:0043093,GO:0044464,GO:0051301,GO:0061783	3.5.1.28	ko:K01448	ko01503,map01503	M00727	R04112	RC00064,RC00141	ko00000,ko00001,ko00002,ko01000,ko01011,ko03036	-	-	iPC815.YPO1023,iSDY_1059.SDY_3034,iYL1228.KPN_03225	AMIN,Amidase_3,LysM	SRS372942_3
ERS537201_56_k99_108614_16	155864.EDL933_4567	1.08e-131	374	COG0652@1|root,COG0652@2|Bacteria,1R9ZQ@1224|Proteobacteria,1RP9U@1236|Gammaproteobacteria,3XMM6@561|Escherichia	1236|Gammaproteobacteria	O	PPIases accelerate the folding of proteins. It catalyzes the cis-trans isomerization of proline imidic peptide bonds in oligopeptides	ppiA	GO:0000413,GO:0003674,GO:0003755,GO:0003824,GO:0005575,GO:0005623,GO:0006464,GO:0006807,GO:0008150,GO:0008152,GO:0009987,GO:0016853,GO:0016859,GO:0018193,GO:0018208,GO:0019538,GO:0030288,GO:0030313,GO:0031975,GO:0036211,GO:0042597,GO:0043170,GO:0043412,GO:0044237,GO:0044238,GO:0044260,GO:0044267,GO:0044464,GO:0071704,GO:0140096,GO:1901564	5.2.1.8	ko:K01802,ko:K03767,ko:K03768	ko01503,ko04217,map01503,map04217	-	-	-	ko00000,ko00001,ko01000,ko03110,ko04147	-	-	-	Pro_isomerase	ERS537201_56
SRS414247_3_k119_7349_24	35703.DQ02_18965	5.15e-130	369	COG0652@1|root,COG0652@2|Bacteria,1R9ZQ@1224|Proteobacteria,1RP9U@1236|Gammaproteobacteria,3WWTF@544|Citrobacter	1236|Gammaproteobacteria	M	PPIases accelerate the folding of proteins. It catalyzes the cis-trans isomerization of proline imidic peptide bonds in oligopeptides	ppiA	GO:0000413,GO:0003674,GO:0003755,GO:0003824,GO:0005575,GO:0005623,GO:0006464,GO:0006807,GO:0008150,GO:0008152,GO:0009987,GO:0016853,GO:0016859,GO:0018193,GO:0018208,GO:0019538,GO:0030288,GO:0030313,GO:0031975,GO:0036211,GO:0042597,GO:0043170,GO:0043412,GO:0044237,GO:0044238,GO:0044260,GO:0044267,GO:0044464,GO:0071704,GO:0140096,GO:1901564	5.2.1.8	ko:K01802,ko:K03767,ko:K03768	ko01503,ko04217,map01503,map04217	-	-	-	ko00000,ko00001,ko01000,ko03110,ko04147	-	-	-	Pro_isomerase	SRS414247_3
ERS608504_29_k95_58628_153	1440052.EAKF1_ch2601	3.63e-130	370	COG0652@1|root,COG0652@2|Bacteria,1R9ZQ@1224|Proteobacteria,1RP9U@1236|Gammaproteobacteria,3XMM6@561|Escherichia	1236|Gammaproteobacteria	O	PPIases accelerate the folding of proteins. It catalyzes the cis-trans isomerization of proline imidic peptide bonds in oligopeptides	ppiA	GO:0000413,GO:0003674,GO:0003755,GO:0003824,GO:0005575,GO:0005623,GO:0006464,GO:0006807,GO:0008150,GO:0008152,GO:0009987,GO:0016853,GO:0016859,GO:0018193,GO:0018208,GO:0019538,GO:0030288,GO:0030313,GO:0031975,GO:0036211,GO:0042597,GO:0043170,GO:0043412,GO:0044237,GO:0044238,GO:0044260,GO:0044267,GO:0044464,GO:0071704,GO:0140096,GO:1901564	5.2.1.8	ko:K01802,ko:K03767,ko:K03768	ko01503,ko04217,map01503,map04217	-	-	-	ko00000,ko00001,ko01000,ko03110,ko04147	-	-	-	Pro_isomerase	ERS608504_29
ERS235602_37_k99_26717_26	1440052.EAKF1_ch2601	8.55e-129	366	COG0652@1|root,COG0652@2|Bacteria,1R9ZQ@1224|Proteobacteria,1RP9U@1236|Gammaproteobacteria,3XMM6@561|Escherichia	1236|Gammaproteobacteria	O	PPIases accelerate the folding of proteins. It catalyzes the cis-trans isomerization of proline imidic peptide bonds in oligopeptides	ppiA	GO:0000413,GO:0003674,GO:0003755,GO:0003824,GO:0005575,GO:0005623,GO:0006464,GO:0006807,GO:0008150,GO:0008152,GO:0009987,GO:0016853,GO:0016859,GO:0018193,GO:0018208,GO:0019538,GO:0030288,GO:0030313,GO:0031975,GO:0036211,GO:0042597,GO:0043170,GO:0043412,GO:0044237,GO:0044238,GO:0044260,GO:0044267,GO:0044464,GO:0071704,GO:0140096,GO:1901564	5.2.1.8	ko:K01802,ko:K03767,ko:K03768	ko01503,ko04217,map01503,map04217	-	-	-	ko00000,ko00001,ko01000,ko03110,ko04147	-	-	-	Pro_isomerase	ERS235602_37
SRS097958_28_k99_99349_70	445970.ALIPUT_00569	8.06e-106	306	COG2825@1|root,COG2825@2|Bacteria,4NSCM@976|Bacteroidetes,2FT3P@200643|Bacteroidia,22UIQ@171550|Rikenellaceae	976|Bacteroidetes	M	Outer membrane protein (OmpH-like)	ompH	-	-	ko:K06142	-	-	-	-	ko00000	-	-	-	OmpH	SRS097958_28
SRS097958_28_k99_70811_1	445970.ALIPUT_02262	1.48e-114	328	COG0526@1|root,COG0526@2|Bacteria,4NNHX@976|Bacteroidetes,2FSTK@200643|Bacteroidia	976|Bacteroidetes	CO	Thiol disulfide interchange protein	-	-	-	-	-	-	-	-	-	-	-	-	AhpC-TSA,Redoxin	SRS097958_28
ERS537201_56_k99_146437_62	155864.EDL933_5242	6.97e-105	304	COG3678@1|root,COG3678@2|Bacteria,1RIYB@1224|Proteobacteria,1S628@1236|Gammaproteobacteria,3XPJN@561|Escherichia	1236|Gammaproteobacteria	NPTU	overexpression decreases Cpx pathway activity. Some periplasmic stimulii (shown for P pili subunit PapE and probably 0.3 M NaCl) increase CpxP's susceptibility to DegP, leading to CpxP degradation, inducing the Cpx pathway. Aids in combating extracytoplasmic protein- mediated toxicity. Overexpression leads to degradation by DegP of misfolded P pili subunits in the periplasm (tested using PapE). I…	cpxP	GO:0003674,GO:0005488,GO:0005515,GO:0005575,GO:0005623,GO:0006355,GO:0008150,GO:0009889,GO:0009890,GO:0009892,GO:0010468,GO:0010556,GO:0010558,GO:0010605,GO:0010629,GO:0019219,GO:0019222,GO:0030288,GO:0030313,GO:0031323,GO:0031324,GO:0031326,GO:0031327,GO:0031975,GO:0042597,GO:0042802,GO:0044464,GO:0045892,GO:0045934,GO:0048519,GO:0048523,GO:0050789,GO:0050794,GO:0051082,GO:0051171,GO:0051172,GO:…	-	ko:K06006	-	-	-	-	ko00000,ko03110	-	-	-	LTXXQ	ERS537201_56
ERS235602_37_k99_48583_30	1440052.EAKF1_ch2044c	2.41e-103	300	COG3678@1|root,COG3678@2|Bacteria,1RIYB@1224|Proteobacteria,1S628@1236|Gammaproteobacteria,3XPJN@561|Escherichia	1236|Gammaproteobacteria	NPTU	overexpression decreases Cpx pathway activity. Some periplasmic stimulii (shown for P pili subunit PapE and probably 0.3 M NaCl) increase CpxP's susceptibility to DegP, leading to CpxP degradation, inducing the Cpx pathway. Aids in combating extracytoplasmic protein- mediated toxicity. Overexpression leads to degradation by DegP of misfolded P pili subunits in the periplasm (tested using PapE). I…	cpxP	GO:0003674,GO:0005488,GO:0005515,GO:0005575,GO:0005623,GO:0006355,GO:0008150,GO:0009889,GO:0009890,GO:0009892,GO:0010468,GO:0010556,GO:0010558,GO:0010605,GO:0010629,GO:0019219,GO:0019222,GO:0030288,GO:0030313,GO:0031323,GO:0031324,GO:0031326,GO:0031327,GO:0031975,GO:0042597,GO:0042802,GO:0044464,GO:0045892,GO:0045934,GO:0048519,GO:0048523,GO:0050789,GO:0050794,GO:0051082,GO:0051171,GO:0051172,GO:…	-	ko:K06006	-	-	-	-	ko00000,ko03110	-	-	-	LTXXQ	ERS235602_37
ERS608504_29_k95_57466_10	1440052.EAKF1_ch2044c	3.43e-103	300	COG3678@1|root,COG3678@2|Bacteria,1RIYB@1224|Proteobacteria,1S628@1236|Gammaproteobacteria,3XPJN@561|Escherichia	1236|Gammaproteobacteria	NPTU	overexpression decreases Cpx pathway activity. Some periplasmic stimulii (shown for P pili subunit PapE and probably 0.3 M NaCl) increase CpxP's susceptibility to DegP, leading to CpxP degradation, inducing the Cpx pathway. Aids in combating extracytoplasmic protein- mediated toxicity. Overexpression leads to degradation by DegP of misfolded P pili subunits in the periplasm (tested using PapE). I…	cpxP	GO:0003674,GO:0005488,GO:0005515,GO:0005575,GO:0005623,GO:0006355,GO:0008150,GO:0009889,GO:0009890,GO:0009892,GO:0010468,GO:0010556,GO:0010558,GO:0010605,GO:0010629,GO:0019219,GO:0019222,GO:0030288,GO:0030313,GO:0031323,GO:0031324,GO:0031326,GO:0031327,GO:0031975,GO:0042597,GO:0042802,GO:0044464,GO:0045892,GO:0045934,GO:0048519,GO:0048523,GO:0050789,GO:0050794,GO:0051082,GO:0051171,GO:0051172,GO:…	-	ko:K06006	-	-	-	-	ko00000,ko03110	-	-	-	LTXXQ	ERS608504_29
SRS097958_28_k99_16327_188	445970.ALIPUT_00425	6.48e-104	300	COG3212@1|root,COG3212@2|Bacteria,4NQW5@976|Bacteroidetes,2FSR8@200643|Bacteroidia	976|Bacteroidetes	S	COG NOG14442 non supervised orthologous group	-	-	-	-	-	-	-	-	-	-	-	-	PepSY_like	SRS097958_28
ERS537201_56_k99_115008_8	155864.EDL933_3556	2.41e-66	202	COG1445@1|root,COG1445@2|Bacteria,1REBG@1224|Proteobacteria,1S587@1236|Gammaproteobacteria,3XPNP@561|Escherichia	1236|Gammaproteobacteria	G	The phosphoenolpyruvate-dependent sugar phosphotransferase system (sugar PTS), a major carbohydrate active transport system, catalyzes the phosphorylation of incoming sugar substrates concomitantly with their translocation across the cell membrane. The enzyme II FryABC PTS system is involved in fructose transport	fryB	GO:0003674,GO:0003824,GO:0005215,GO:0005575,GO:0005623,GO:0005886,GO:0006810,GO:0008150,GO:0008643,GO:0009401,GO:0015144,GO:0016020,GO:0016740,GO:0016772,GO:0016773,GO:0022804,GO:0022857,GO:0034219,GO:0044464,GO:0051179,GO:0051234,GO:0055085,GO:0071702,GO:0071944,GO:0090563,GO:0090582	-	ko:K11202	-	M00306	-	-	ko00000,ko00002,ko01000,ko02000	4.A.2.1	-	-	PTS_IIB	ERS537201_56
SRS372942_3_k119_1804_16	500640.CIT292_06123	5.19e-66	201	COG1445@1|root,COG1445@2|Bacteria,1REBG@1224|Proteobacteria,1S587@1236|Gammaproteobacteria,3WYHN@544|Citrobacter	1236|Gammaproteobacteria	M	PTS system, Lactose/Cellobiose specific IIB subunit	fryB	GO:0003674,GO:0003824,GO:0005215,GO:0005575,GO:0005623,GO:0005886,GO:0006810,GO:0008150,GO:0008643,GO:0009401,GO:0015144,GO:0016020,GO:0016740,GO:0016772,GO:0016773,GO:0022804,GO:0022857,GO:0034219,GO:0044464,GO:0051179,GO:0051234,GO:0055085,GO:0071702,GO:0071944,GO:0090563,GO:0090582	-	ko:K11202	-	M00306	-	-	ko00000,ko00002,ko01000,ko02000	4.A.2.1	-	-	PTS_IIB	SRS372942_3
ERS473261_17_k99_24569_11	500640.CIT292_06123	1.27e-66	202	COG1445@1|root,COG1445@2|Bacteria,1REBG@1224|Proteobacteria,1S587@1236|Gammaproteobacteria,3WYHN@544|Citrobacter	1236|Gammaproteobacteria	M	PTS system, Lactose/Cellobiose specific IIB subunit	fryB	GO:0003674,GO:0003824,GO:0005215,GO:0005575,GO:0005623,GO:0005886,GO:0006810,GO:0008150,GO:0008643,GO:0009401,GO:0015144,GO:0016020,GO:0016740,GO:0016772,GO:0016773,GO:0022804,GO:0022857,GO:0034219,GO:0044464,GO:0051179,GO:0051234,GO:0055085,GO:0071702,GO:0071944,GO:0090563,GO:0090582	-	ko:K11202	-	M00306	-	-	ko00000,ko00002,ko01000,ko02000	4.A.2.1	-	-	PTS_IIB	ERS473261_17
SRS344873_3_k119_2615_196	500640.CIT292_06123	1.27e-66	202	COG1445@1|root,COG1445@2|Bacteria,1REBG@1224|Proteobacteria,1S587@1236|Gammaproteobacteria,3WYHN@544|Citrobacter	1236|Gammaproteobacteria	M	PTS system, Lactose/Cellobiose specific IIB subunit	fryB	GO:0003674,GO:0003824,GO:0005215,GO:0005575,GO:0005623,GO:0005886,GO:0006810,GO:0008150,GO:0008643,GO:0009401,GO:0015144,GO:0016020,GO:0016740,GO:0016772,GO:0016773,GO:0022804,GO:0022857,GO:0034219,GO:0044464,GO:0051179,GO:0051234,GO:0055085,GO:0071702,GO:0071944,GO:0090563,GO:0090582	-	ko:K11202	-	M00306	-	-	ko00000,ko00002,ko01000,ko02000	4.A.2.1	-	-	PTS_IIB	SRS344873_3
SRS372600_5_k119_763_320	500640.CIT292_06123	1.27e-66	202	COG1445@1|root,COG1445@2|Bacteria,1REBG@1224|Proteobacteria,1S587@1236|Gammaproteobacteria,3WYHN@544|Citrobacter	1236|Gammaproteobacteria	M	PTS system, Lactose/Cellobiose specific IIB subunit	fryB	GO:0003674,GO:0003824,GO:0005215,GO:0005575,GO:0005623,GO:0005886,GO:0006810,GO:0008150,GO:0008643,GO:0009401,GO:0015144,GO:0016020,GO:0016740,GO:0016772,GO:0016773,GO:0022804,GO:0022857,GO:0034219,GO:0044464,GO:0051179,GO:0051234,GO:0055085,GO:0071702,GO:0071944,GO:0090563,GO:0090582	-	ko:K11202	-	M00306	-	-	ko00000,ko00002,ko01000,ko02000	4.A.2.1	-	-	PTS_IIB	SRS372600_5
SRS373105_2_k119_416_186	500640.CIT292_06123	1.27e-66	202	COG1445@1|root,COG1445@2|Bacteria,1REBG@1224|Proteobacteria,1S587@1236|Gammaproteobacteria,3WYHN@544|Citrobacter	1236|Gammaproteobacteria	M	PTS system, Lactose/Cellobiose specific IIB subunit	fryB	GO:0003674,GO:0003824,GO:0005215,GO:0005575,GO:0005623,GO:0005886,GO:0006810,GO:0008150,GO:0008643,GO:0009401,GO:0015144,GO:0016020,GO:0016740,GO:0016772,GO:0016773,GO:0022804,GO:0022857,GO:0034219,GO:0044464,GO:0051179,GO:0051234,GO:0055085,GO:0071702,GO:0071944,GO:0090563,GO:0090582	-	ko:K11202	-	M00306	-	-	ko00000,ko00002,ko01000,ko02000	4.A.2.1	-	-	PTS_IIB	SRS373105_2
ERS235602_37_k99_29508_25	754331.AEME01000001_gene2801	1.19e-66	202	COG1445@1|root,COG1445@2|Bacteria,1REBG@1224|Proteobacteria,1S587@1236|Gammaproteobacteria,3XPNP@561|Escherichia	1236|Gammaproteobacteria	G	The phosphoenolpyruvate-dependent sugar phosphotransferase system (sugar PTS), a major carbohydrate active transport system, catalyzes the phosphorylation of incoming sugar substrates concomitantly with their translocation across the cell membrane. The enzyme II FryABC PTS system is involved in fructose transport	fryB	GO:0003674,GO:0003824,GO:0005215,GO:0005575,GO:0005623,GO:0005886,GO:0006810,GO:0008150,GO:0008643,GO:0009401,GO:0015144,GO:0016020,GO:0016740,GO:0016772,GO:0016773,GO:0022804,GO:0022857,GO:0034219,GO:0044464,GO:0051179,GO:0051234,GO:0055085,GO:0071702,GO:0071944,GO:0090563,GO:0090582	-	ko:K11202	-	M00306	-	-	ko00000,ko00002,ko01000,ko02000	4.A.2.1	-	-	PTS_IIB	ERS235602_37
ERS608504_29_k95_21139_16	754331.AEME01000001_gene2801	3.43e-66	201	COG1445@1|root,COG1445@2|Bacteria,1REBG@1224|Proteobacteria,1S587@1236|Gammaproteobacteria,3XPNP@561|Escherichia	1236|Gammaproteobacteria	G	The phosphoenolpyruvate-dependent sugar phosphotransferase system (sugar PTS), a major carbohydrate active transport system, catalyzes the phosphorylation of incoming sugar substrates concomitantly with their translocation across the cell membrane. The enzyme II FryABC PTS system is involved in fructose transport	fryB	GO:0003674,GO:0003824,GO:0005215,GO:0005575,GO:0005623,GO:0005886,GO:0006810,GO:0008150,GO:0008643,GO:0009401,GO:0015144,GO:0016020,GO:0016740,GO:0016772,GO:0016773,GO:0022804,GO:0022857,GO:0034219,GO:0044464,GO:0051179,GO:0051234,GO:0055085,GO:0071702,GO:0071944,GO:0090563,GO:0090582	-	ko:K11202	-	M00306	-	-	ko00000,ko00002,ko01000,ko02000	4.A.2.1	-	-	PTS_IIB	ERS608504_29
SRS097958_28_k99_99349_72	445970.ALIPUT_00571	0	1748	COG4775@1|root,COG4775@2|Bacteria,4NE6Z@976|Bacteroidetes,2FM76@200643|Bacteroidia,22U1U@171550|Rikenellaceae	976|Bacteroidetes	M	Outer membrane protein assembly complex, YaeT protein	yaeT	-	-	ko:K07277	-	-	-	-	ko00000,ko02000,ko03029	1.B.33	-	-	Bac_surface_Ag,POTRA	SRS097958_28
ERS537201_56_k99_59865_36	155864.EDL933_4170	2.2e-162	455	28H6P@1|root,2Z7J1@2|Bacteria,1MXU1@1224|Proteobacteria,1RPHU@1236|Gammaproteobacteria,3XMGC@561|Escherichia	1236|Gammaproteobacteria	S	Protein of unknown function (DUF2884)	yggN	-	-	-	-	-	-	-	-	-	-	-	DUF2884	ERS537201_56
ERS235602_37_k99_43293_25	754331.AEME01000001_gene2501	2.2e-162	455	28H6P@1|root,2Z7J1@2|Bacteria,1MXU1@1224|Proteobacteria,1RPHU@1236|Gammaproteobacteria,3XMGC@561|Escherichia	1236|Gammaproteobacteria	S	Protein of unknown function (DUF2884)	yggN	-	-	-	-	-	-	-	-	-	-	-	DUF2884	ERS235602_37
ERS608504_29_k95_21517_133	155864.EDL933_4170	1.48e-160	451	28H6P@1|root,2Z7J1@2|Bacteria,1MXU1@1224|Proteobacteria,1RPHU@1236|Gammaproteobacteria,3XMGC@561|Escherichia	1236|Gammaproteobacteria	S	Protein of unknown function (DUF2884)	yggN	-	-	-	-	-	-	-	-	-	-	-	DUF2884	ERS608504_29
SRS097958_28_k99_57090_10	445970.ALIPUT_00673	1.74e-96	285	2EJD3@1|root,33D44@2|Bacteria,4NYG1@976|Bacteroidetes,2FVDP@200643|Bacteroidia,22UK6@171550|Rikenellaceae	976|Bacteroidetes	-	-	-	-	-	-	-	-	-	-	-	-	-	-	SPOR	SRS097958_28
SRS259453_6_k73_41999_39	435591.BDI_2592	1.23e-189	527	COG0226@1|root,COG0226@2|Bacteria,4NJGR@976|Bacteroidetes,2FMW1@200643|Bacteroidia,22X86@171551|Porphyromonadaceae	976|Bacteroidetes	P	Bacterial extracellular solute-binding protein	pstS	-	-	ko:K02040	ko02010,ko02020,ko05152,map02010,map02020,map05152	M00222	-	-	ko00000,ko00001,ko00002,ko02000	3.A.1.7	-	-	PBP_like_2	SRS259453_6
ERS537201_56_k99_89372_150	362663.ECP_1474	1.66e-142	401	COG0243@1|root,COG0243@2|Bacteria	2|Bacteria	C	molybdopterin cofactor binding	fdnG	-	1.17.1.9,1.17.5.3	ko:K00123,ko:K08348	ko00630,ko00680,ko01100,ko01120,ko01200,ko02020,map00630,map00680,map01100,map01120,map01200,map02020	-	R00519	RC02796	ko00000,ko00001,ko01000	5.A.3.2	-	-	Molybdop_Fe4S4,Molybdopterin,TAT_signal	ERS537201_56
ERS608504_29_k95_70351_53	362663.ECP_1474	1.66e-142	401	COG0243@1|root,COG0243@2|Bacteria	2|Bacteria	C	molybdopterin cofactor binding	fdnG	-	1.17.1.9,1.17.5.3	ko:K00123,ko:K08348	ko00630,ko00680,ko01100,ko01120,ko01200,ko02020,map00630,map00680,map01100,map01120,map01200,map02020	-	R00519	RC02796	ko00000,ko00001,ko01000	5.A.3.2	-	-	Molybdop_Fe4S4,Molybdopterin,TAT_signal	ERS608504_29
SRS344873_3_k119_4434_81	469595.CSAG_01356	9.22e-142	401	COG0243@1|root,COG0243@2|Bacteria,1MWPS@1224|Proteobacteria,1RMHM@1236|Gammaproteobacteria,3WWM2@544|Citrobacter	1236|Gammaproteobacteria	C	Molybdopterin oxidoreductase Fe4S4 domain	fdnG	-	1.17.1.9,1.17.5.3	ko:K00123,ko:K08348	ko00630,ko00680,ko01100,ko01120,ko01200,ko02020,map00630,map00680,map01100,map01120,map01200,map02020	-	R00519	RC02796	ko00000,ko00001,ko01000	5.A.3.2	-	-	Molybdop_Fe4S4,Molybdopterin	SRS344873_3
SRS372942_3_k119_154_168	90371.CY43_08020	7.91e-141	397	COG0243@1|root,COG0243@2|Bacteria,1MWPS@1224|Proteobacteria,1RMHM@1236|Gammaproteobacteria,3ZN2Y@590|Salmonella	1236|Gammaproteobacteria	C	Molybdopterin oxidoreductase Fe4S4 domain	fdnG	-	1.17.1.9,1.17.5.3	ko:K00123,ko:K08348	ko00630,ko00680,ko01100,ko01120,ko01200,ko02020,map00630,map00680,map01100,map01120,map01200,map02020	-	R00519	RC02796	ko00000,ko00001,ko01000	5.A.3.2	-	-	Molybdop_Fe4S4,Molybdopterin	SRS372942_3
ERS235602_37_k99_41077_14	1440052.EAKF1_ch0028c	1.17e-142	402	COG0243@1|root,COG0243@2|Bacteria,1MWPS@1224|Proteobacteria,1RMHM@1236|Gammaproteobacteria,3XQIS@561|Escherichia	1236|Gammaproteobacteria	C	Molybdopterin oxidoreductase Fe4S4 domain	fdnG	-	1.17.1.9,1.17.5.3	ko:K00123,ko:K08348	ko00630,ko00680,ko01100,ko01120,ko01200,ko02020,map00630,map00680,map01100,map01120,map01200,map02020	-	R00519	RC02796	ko00000,ko00001,ko01000	5.A.3.2	-	-	Molybdop_Fe4S4,Molybdopterin	ERS235602_37
ERS473121_3_k99_12472_234	469595.CSAG_01356	2.26e-142	402	COG0243@1|root,COG0243@2|Bacteria,1MWPS@1224|Proteobacteria,1RMHM@1236|Gammaproteobacteria,3WWM2@544|Citrobacter	1236|Gammaproteobacteria	C	Molybdopterin oxidoreductase Fe4S4 domain	fdnG	-	1.17.1.9,1.17.5.3	ko:K00123,ko:K08348	ko00630,ko00680,ko01100,ko01120,ko01200,ko02020,map00630,map00680,map01100,map01120,map01200,map02020	-	R00519	RC02796	ko00000,ko00001,ko01000	5.A.3.2	-	-	Molybdop_Fe4S4,Molybdopterin	ERS473121_3
ERS473261_17_k99_2207_8	469595.CSAG_01356	2.26e-142	402	COG0243@1|root,COG0243@2|Bacteria,1MWPS@1224|Proteobacteria,1RMHM@1236|Gammaproteobacteria,3WWM2@544|Citrobacter	1236|Gammaproteobacteria	C	Molybdopterin oxidoreductase Fe4S4 domain	fdnG	-	1.17.1.9,1.17.5.3	ko:K00123,ko:K08348	ko00630,ko00680,ko01100,ko01120,ko01200,ko02020,map00630,map00680,map01100,map01120,map01200,map02020	-	R00519	RC02796	ko00000,ko00001,ko01000	5.A.3.2	-	-	Molybdop_Fe4S4,Molybdopterin	ERS473261_17
SRS373105_2_k119_2087_150	469595.CSAG_01356	2.26e-142	402	COG0243@1|root,COG0243@2|Bacteria,1MWPS@1224|Proteobacteria,1RMHM@1236|Gammaproteobacteria,3WWM2@544|Citrobacter	1236|Gammaproteobacteria	C	Molybdopterin oxidoreductase Fe4S4 domain	fdnG	-	1.17.1.9,1.17.5.3	ko:K00123,ko:K08348	ko00630,ko00680,ko01100,ko01120,ko01200,ko02020,map00630,map00680,map01100,map01120,map01200,map02020	-	R00519	RC02796	ko00000,ko00001,ko01000	5.A.3.2	-	-	Molybdop_Fe4S4,Molybdopterin	SRS373105_2
SRS371417_6_k119_7924_321	1080067.BAZH01000020_gene3028	9.62e-142	399	COG0243@1|root,COG0243@2|Bacteria,1MWPS@1224|Proteobacteria,1RMHM@1236|Gammaproteobacteria,3WWM2@544|Citrobacter	1236|Gammaproteobacteria	C	Molybdopterin oxidoreductase Fe4S4 domain	fdnG	-	1.17.1.9,1.17.5.3	ko:K00123,ko:K08348	ko00630,ko00680,ko01100,ko01120,ko01200,ko02020,map00630,map00680,map01100,map01120,map01200,map02020	-	R00519	RC02796	ko00000,ko00001,ko01000	5.A.3.2	-	-	Molybdop_Fe4S4,Molybdopterin	SRS371417_6
SRS371548_7_k119_2598_180	1399774.JDWH01000002_gene3281	2.36e-142	401	COG0243@1|root,COG0243@2|Bacteria,1MWPS@1224|Proteobacteria,1RMHM@1236|Gammaproteobacteria,3X1BK@547|Enterobacter	1236|Gammaproteobacteria	C	PFAM Molybdopterin oxidoreductase Fe4S4 region	fdnG	-	1.17.1.9,1.17.5.3	ko:K00123,ko:K08348	ko00630,ko00680,ko01100,ko01120,ko01200,ko02020,map00630,map00680,map01100,map01120,map01200,map02020	-	R00519	RC02796	ko00000,ko00001,ko01000	5.A.3.2	-	-	Molybdop_Fe4S4,Molybdopterin	SRS371548_7
SRS372600_5_k119_1830_581	1080067.BAZH01000020_gene3028	1.17e-142	402	COG0243@1|root,COG0243@2|Bacteria,1MWPS@1224|Proteobacteria,1RMHM@1236|Gammaproteobacteria,3WWM2@544|Citrobacter	1236|Gammaproteobacteria	C	Molybdopterin oxidoreductase Fe4S4 domain	fdnG	-	1.17.1.9,1.17.5.3	ko:K00123,ko:K08348	ko00630,ko00680,ko01100,ko01120,ko01200,ko02020,map00630,map00680,map01100,map01120,map01200,map02020	-	R00519	RC02796	ko00000,ko00001,ko01000	5.A.3.2	-	-	Molybdop_Fe4S4,Molybdopterin	SRS372600_5
ERS235602_37_k99_5785_115	155864.EDL933_5544	1.42e-57	178	2CSU0@1|root,32SRX@2|Bacteria,1N0ER@1224|Proteobacteria,1SA4Y@1236|Gammaproteobacteria,3XQ14@561|Escherichia	1236|Gammaproteobacteria	S	Protein of unknown function (DUF1471)	yjfY	-	-	-	-	-	-	-	-	-	-	-	DUF1471	ERS235602_37
ERS537201_56_k99_160266_34	155864.EDL933_5544	1.42e-57	178	2CSU0@1|root,32SRX@2|Bacteria,1N0ER@1224|Proteobacteria,1SA4Y@1236|Gammaproteobacteria,3XQ14@561|Escherichia	1236|Gammaproteobacteria	S	Protein of unknown function (DUF1471)	yjfY	-	-	-	-	-	-	-	-	-	-	-	DUF1471	ERS537201_56
ERS608504_29_k95_92216_51	155864.EDL933_5544	1.42e-57	178	2CSU0@1|root,32SRX@2|Bacteria,1N0ER@1224|Proteobacteria,1SA4Y@1236|Gammaproteobacteria,3XQ14@561|Escherichia	1236|Gammaproteobacteria	S	Protein of unknown function (DUF1471)	yjfY	-	-	-	-	-	-	-	-	-	-	-	DUF1471	ERS608504_29
ERS537201_56_k99_31173_17	155864.EDL933_5081	9.74e-199	552	COG1879@1|root,COG1879@2|Bacteria,1NRXG@1224|Proteobacteria,1RPBV@1236|Gammaproteobacteria,3XMWE@561|Escherichia	1236|Gammaproteobacteria	G	Part of the ABC transporter complex RbsABC involved in ribose import. Binds ribose. Also serves as the primary chemoreceptor for chemotaxis	rbsB	GO:0003674,GO:0005215,GO:0005488,GO:0005575,GO:0005623,GO:0005886,GO:0006810,GO:0006935,GO:0008150,GO:0008643,GO:0009605,GO:0015144,GO:0015145,GO:0015749,GO:0015750,GO:0015752,GO:0016020,GO:0016021,GO:0022857,GO:0030246,GO:0030288,GO:0030313,GO:0031224,GO:0031975,GO:0034219,GO:0036094,GO:0040011,GO:0042221,GO:0042330,GO:0042597,GO:0044425,GO:0044464,GO:0048029,GO:0050896,GO:0050918,GO:0051119,GO:…	-	ko:K10439	ko02010,ko02030,map02010,map02030	M00212	-	-	ko00000,ko00001,ko00002,ko02000	3.A.1.2.1,3.A.1.2.13,3.A.1.2.19	-	-	Peripla_BP_4	ERS537201_56
ERS608504_29_k95_25716_121	155864.EDL933_5081	9.74e-199	552	COG1879@1|root,COG1879@2|Bacteria,1NRXG@1224|Proteobacteria,1RPBV@1236|Gammaproteobacteria,3XMWE@561|Escherichia	1236|Gammaproteobacteria	G	Part of the ABC transporter complex RbsABC involved in ribose import. Binds ribose. Also serves as the primary chemoreceptor for chemotaxis	rbsB	GO:0003674,GO:0005215,GO:0005488,GO:0005575,GO:0005623,GO:0005886,GO:0006810,GO:0006935,GO:0008150,GO:0008643,GO:0009605,GO:0015144,GO:0015145,GO:0015749,GO:0015750,GO:0015752,GO:0016020,GO:0016021,GO:0022857,GO:0030246,GO:0030288,GO:0030313,GO:0031224,GO:0031975,GO:0034219,GO:0036094,GO:0040011,GO:0042221,GO:0042330,GO:0042597,GO:0044425,GO:0044464,GO:0048029,GO:0050896,GO:0050918,GO:0051119,GO:…	-	ko:K10439	ko02010,ko02030,map02010,map02030	M00212	-	-	ko00000,ko00001,ko00002,ko02000	3.A.1.2.1,3.A.1.2.13,3.A.1.2.19	-	-	Peripla_BP_4	ERS608504_29
ERS235602_37_k99_33185_146	754331.AEME01000001_gene1934	6.86e-199	552	COG1879@1|root,COG1879@2|Bacteria,1NRXG@1224|Proteobacteria,1RPBV@1236|Gammaproteobacteria,3XMWE@561|Escherichia	1236|Gammaproteobacteria	G	Part of the ABC transporter complex RbsABC involved in ribose import. Binds ribose. Also serves as the primary chemoreceptor for chemotaxis	rbsB	GO:0003674,GO:0005215,GO:0005488,GO:0005575,GO:0005623,GO:0005886,GO:0006810,GO:0006935,GO:0008150,GO:0008643,GO:0009605,GO:0015144,GO:0015145,GO:0015749,GO:0015750,GO:0015752,GO:0016020,GO:0016021,GO:0022857,GO:0030246,GO:0030288,GO:0030313,GO:0031224,GO:0031975,GO:0034219,GO:0036094,GO:0040011,GO:0042221,GO:0042330,GO:0042597,GO:0044425,GO:0044464,GO:0048029,GO:0050896,GO:0050918,GO:0051119,GO:…	-	ko:K10439	ko02010,ko02030,map02010,map02030	M00212	-	-	ko00000,ko00001,ko00002,ko02000	3.A.1.2.1,3.A.1.2.13,3.A.1.2.19	-	-	Peripla_BP_4	ERS235602_37
SRS373204_3_k119_489_5	1115515.EV102420_20_00700	8e-198	550	COG1879@1|root,COG1879@2|Bacteria,1NRXG@1224|Proteobacteria,1RPBV@1236|Gammaproteobacteria,3XMWE@561|Escherichia	1236|Gammaproteobacteria	G	Part of the ABC transporter complex RbsABC involved in ribose import. Binds ribose. Also serves as the primary chemoreceptor for chemotaxis	rbsB	GO:0003674,GO:0005215,GO:0005488,GO:0005575,GO:0005623,GO:0005886,GO:0006810,GO:0006935,GO:0008150,GO:0008643,GO:0009605,GO:0015144,GO:0015145,GO:0015749,GO:0015750,GO:0015752,GO:0016020,GO:0016021,GO:0022857,GO:0030246,GO:0030288,GO:0030313,GO:0031224,GO:0031975,GO:0034219,GO:0036094,GO:0040011,GO:0042221,GO:0042330,GO:0042597,GO:0044425,GO:0044464,GO:0048029,GO:0050896,GO:0050918,GO:0051119,GO:…	-	ko:K10439	ko02010,ko02030,map02010,map02030	M00212	-	-	ko00000,ko00001,ko00002,ko02000	3.A.1.2.1,3.A.1.2.13,3.A.1.2.19	-	-	Peripla_BP_4	SRS373204_3
SRS414210_5_k119_3614_45	716541.ECL_05130	9.74e-199	552	COG1879@1|root,COG1879@2|Bacteria,1NRXG@1224|Proteobacteria,1RPBV@1236|Gammaproteobacteria,3X01M@547|Enterobacter	1236|Gammaproteobacteria	G	PFAM Periplasmic binding protein LacI transcriptional regulator	rbsB	GO:0003674,GO:0005215,GO:0005488,GO:0005575,GO:0005623,GO:0005886,GO:0006810,GO:0006935,GO:0008150,GO:0008643,GO:0009605,GO:0015144,GO:0015145,GO:0015749,GO:0015750,GO:0015752,GO:0016020,GO:0016021,GO:0022857,GO:0030246,GO:0030288,GO:0030313,GO:0031224,GO:0031975,GO:0034219,GO:0036094,GO:0040011,GO:0042221,GO:0042330,GO:0042597,GO:0044425,GO:0044464,GO:0048029,GO:0050896,GO:0050918,GO:0051119,GO:…	-	ko:K10439	ko02010,ko02030,map02010,map02030	M00212	-	-	ko00000,ko00001,ko00002,ko02000	3.A.1.2.1,3.A.1.2.13,3.A.1.2.19	-	-	Peripla_BP_4	SRS414210_5
SRS372942_3_k119_3384_15	1218086.BBNB01000004_gene3260	1.61e-197	549	COG1879@1|root,COG1879@2|Bacteria,1NRXG@1224|Proteobacteria,1RPBV@1236|Gammaproteobacteria,3WXYZ@544|Citrobacter	1236|Gammaproteobacteria	G	Periplasmic binding protein-like domain	rbsB	GO:0003674,GO:0005215,GO:0005488,GO:0005575,GO:0005623,GO:0005886,GO:0006810,GO:0006935,GO:0008150,GO:0008643,GO:0009605,GO:0015144,GO:0015145,GO:0015749,GO:0015750,GO:0015752,GO:0016020,GO:0016021,GO:0022857,GO:0030246,GO:0030288,GO:0030313,GO:0031224,GO:0031975,GO:0034219,GO:0036094,GO:0040011,GO:0042221,GO:0042330,GO:0042597,GO:0044425,GO:0044464,GO:0048029,GO:0050896,GO:0050918,GO:0051119,GO:…	-	ko:K10439	ko02010,ko02030,map02010,map02030	M00212	-	-	ko00000,ko00001,ko00002,ko02000	3.A.1.2.1,3.A.1.2.13,3.A.1.2.19	-	-	Peripla_BP_4	SRS372942_3
SRS294934_65_k89_14048_17	716541.ECL_05130	6.86e-199	552	COG1879@1|root,COG1879@2|Bacteria,1NRXG@1224|Proteobacteria,1RPBV@1236|Gammaproteobacteria,3X01M@547|Enterobacter	1236|Gammaproteobacteria	G	PFAM Periplasmic binding protein LacI transcriptional regulator	rbsB	GO:0003674,GO:0005215,GO:0005488,GO:0005575,GO:0005623,GO:0005886,GO:0006810,GO:0006935,GO:0008150,GO:0008643,GO:0009605,GO:0015144,GO:0015145,GO:0015749,GO:0015750,GO:0015752,GO:0016020,GO:0016021,GO:0022857,GO:0030246,GO:0030288,GO:0030313,GO:0031224,GO:0031975,GO:0034219,GO:0036094,GO:0040011,GO:0042221,GO:0042330,GO:0042597,GO:0044425,GO:0044464,GO:0048029,GO:0050896,GO:0050918,GO:0051119,GO:…	-	ko:K10439	ko02010,ko02030,map02010,map02030	M00212	-	-	ko00000,ko00001,ko00002,ko02000	3.A.1.2.1,3.A.1.2.13,3.A.1.2.19	-	-	Peripla_BP_4	SRS294934_65
SRS344873_3_k119_2194_5	500640.CIT292_10601	9.74e-199	552	COG1879@1|root,COG1879@2|Bacteria,1NRXG@1224|Proteobacteria,1RPBV@1236|Gammaproteobacteria,3WXYZ@544|Citrobacter	1236|Gammaproteobacteria	G	Periplasmic binding protein-like domain	rbsB	GO:0003674,GO:0005215,GO:0005488,GO:0005575,GO:0005623,GO:0005886,GO:0006810,GO:0006935,GO:0008150,GO:0008643,GO:0009605,GO:0015144,GO:0015145,GO:0015749,GO:0015750,GO:0015752,GO:0016020,GO:0016021,GO:0022857,GO:0030246,GO:0030288,GO:0030313,GO:0031224,GO:0031975,GO:0034219,GO:0036094,GO:0040011,GO:0042221,GO:0042330,GO:0042597,GO:0044425,GO:0044464,GO:0048029,GO:0050896,GO:0050918,GO:0051119,GO:…	-	ko:K10439	ko02010,ko02030,map02010,map02030	M00212	-	-	ko00000,ko00001,ko00002,ko02000	3.A.1.2.1,3.A.1.2.13,3.A.1.2.19	-	-	Peripla_BP_4	SRS344873_3
SRS372979_2_k119_335_90	35703.DQ02_21105	6.57e-197	547	COG1879@1|root,COG1879@2|Bacteria,1NRXG@1224|Proteobacteria,1RPBV@1236|Gammaproteobacteria,3WXYZ@544|Citrobacter	1236|Gammaproteobacteria	G	Periplasmic binding protein-like domain	rbsB	GO:0003674,GO:0005215,GO:0005488,GO:0005575,GO:0005623,GO:0005886,GO:0006810,GO:0006935,GO:0008150,GO:0008643,GO:0009605,GO:0015144,GO:0015145,GO:0015749,GO:0015750,GO:0015752,GO:0016020,GO:0016021,GO:0022857,GO:0030246,GO:0030288,GO:0030313,GO:0031224,GO:0031975,GO:0034219,GO:0036094,GO:0040011,GO:0042221,GO:0042330,GO:0042597,GO:0044425,GO:0044464,GO:0048029,GO:0050896,GO:0050918,GO:0051119,GO:…	-	ko:K10439	ko02010,ko02030,map02010,map02030	M00212	-	-	ko00000,ko00001,ko00002,ko02000	3.A.1.2.1,3.A.1.2.13,3.A.1.2.19	-	-	Peripla_BP_4	SRS372979_2
SRS414247_3_k119_7799_15	35703.DQ02_21105	6.86e-199	552	COG1879@1|root,COG1879@2|Bacteria,1NRXG@1224|Proteobacteria,1RPBV@1236|Gammaproteobacteria,3WXYZ@544|Citrobacter	1236|Gammaproteobacteria	G	Periplasmic binding protein-like domain	rbsB	GO:0003674,GO:0005215,GO:0005488,GO:0005575,GO:0005623,GO:0005886,GO:0006810,GO:0006935,GO:0008150,GO:0008643,GO:0009605,GO:0015144,GO:0015145,GO:0015749,GO:0015750,GO:0015752,GO:0016020,GO:0016021,GO:0022857,GO:0030246,GO:0030288,GO:0030313,GO:0031224,GO:0031975,GO:0034219,GO:0036094,GO:0040011,GO:0042221,GO:0042330,GO:0042597,GO:0044425,GO:0044464,GO:0048029,GO:0050896,GO:0050918,GO:0051119,GO:…	-	ko:K10439	ko02010,ko02030,map02010,map02030	M00212	-	-	ko00000,ko00001,ko00002,ko02000	3.A.1.2.1,3.A.1.2.13,3.A.1.2.19	-	-	Peripla_BP_4	SRS414247_3
ERS473036_15_k99_19476_5	716541.ECL_05130	5.63e-198	550	COG1879@1|root,COG1879@2|Bacteria,1NRXG@1224|Proteobacteria,1RPBV@1236|Gammaproteobacteria,3X01M@547|Enterobacter	1236|Gammaproteobacteria	G	PFAM Periplasmic binding protein LacI transcriptional regulator	rbsB	GO:0003674,GO:0005215,GO:0005488,GO:0005575,GO:0005623,GO:0005886,GO:0006810,GO:0006935,GO:0008150,GO:0008643,GO:0009605,GO:0015144,GO:0015145,GO:0015749,GO:0015750,GO:0015752,GO:0016020,GO:0016021,GO:0022857,GO:0030246,GO:0030288,GO:0030313,GO:0031224,GO:0031975,GO:0034219,GO:0036094,GO:0040011,GO:0042221,GO:0042330,GO:0042597,GO:0044425,GO:0044464,GO:0048029,GO:0050896,GO:0050918,GO:0051119,GO:…	-	ko:K10439	ko02010,ko02030,map02010,map02030	M00212	-	-	ko00000,ko00001,ko00002,ko02000	3.A.1.2.1,3.A.1.2.13,3.A.1.2.19	-	-	Peripla_BP_4	ERS473036_15
SRS476609_15_k119_26299_62	220341	9.74e-199	552	COG1879@1|root,COG1879@2|Bacteria,1NRXG@1224|Proteobacteria,1RPBV@1236|Gammaproteobacteria,3ZJAN@590|Salmonella	1236|Gammaproteobacteria	G	Periplasmic binding protein	rbsB	GO:0003674,GO:0005215,GO:0005488,GO:0005575,GO:0005623,GO:0005886,GO:0006810,GO:0006935,GO:0008150,GO:0008643,GO:0009605,GO:0015144,GO:0015145,GO:0015749,GO:0015750,GO:0015752,GO:0016020,GO:0016021,GO:0022857,GO:0030246,GO:0030288,GO:0030313,GO:0031224,GO:0031975,GO:0034219,GO:0036094,GO:0040011,GO:0042221,GO:0042330,GO:0042597,GO:0044425,GO:0044464,GO:0048029,GO:0050896,GO:0050918,GO:0051119,GO:…	-	ko:K10439	ko02010,ko02030,map02010,map02030	M00212	-	-	ko00000,ko00001,ko00002,ko02000	3.A.1.2.1,3.A.1.2.13,3.A.1.2.19	-	-	Peripla_BP_4	SRS476609_15
SRS311462_6_k119_28630_5	1006000.GKAS_01838	2.79e-198	551	COG1879@1|root,COG1879@2|Bacteria,1NRXG@1224|Proteobacteria,1RPBV@1236|Gammaproteobacteria	1236|Gammaproteobacteria	G	Periplasmic	rbsB	GO:0003674,GO:0005215,GO:0005488,GO:0005575,GO:0005623,GO:0005886,GO:0006810,GO:0006935,GO:0008150,GO:0008643,GO:0009605,GO:0015144,GO:0015145,GO:0015749,GO:0015750,GO:0015752,GO:0016020,GO:0016021,GO:0022857,GO:0030246,GO:0030288,GO:0030313,GO:0031224,GO:0031975,GO:0034219,GO:0036094,GO:0040011,GO:0042221,GO:0042330,GO:0042597,GO:0044425,GO:0044464,GO:0048029,GO:0050896,GO:0050918,GO:0051119,GO:…	-	ko:K10439	ko02010,ko02030,map02010,map02030	M00212	-	-	ko00000,ko00001,ko00002,ko02000	3.A.1.2.1,3.A.1.2.13,3.A.1.2.19	-	-	Peripla_BP_4	SRS311462_6
ERS473121_3_k99_11977_386	469595.CSAG_03956	3.97e-198	550	COG1879@1|root,COG1879@2|Bacteria,1NRXG@1224|Proteobacteria,1RPBV@1236|Gammaproteobacteria,3WXYZ@544|Citrobacter	1236|Gammaproteobacteria	G	Periplasmic binding protein-like domain	rbsB	GO:0003674,GO:0005215,GO:0005488,GO:0005575,GO:0005623,GO:0005886,GO:0006810,GO:0006935,GO:0008150,GO:0008643,GO:0009605,GO:0015144,GO:0015145,GO:0015749,GO:0015750,GO:0015752,GO:0016020,GO:0016021,GO:0022857,GO:0030246,GO:0030288,GO:0030313,GO:0031224,GO:0031975,GO:0034219,GO:0036094,GO:0040011,GO:0042221,GO:0042330,GO:0042597,GO:0044425,GO:0044464,GO:0048029,GO:0050896,GO:0050918,GO:0051119,GO:…	-	ko:K10439	ko02010,ko02030,map02010,map02030	M00212	-	-	ko00000,ko00001,ko00002,ko02000	3.A.1.2.1,3.A.1.2.13,3.A.1.2.19	-	-	Peripla_BP_4	ERS473121_3
ERS473261_17_k99_2664_15	469595.CSAG_03956	3.97e-198	550	COG1879@1|root,COG1879@2|Bacteria,1NRXG@1224|Proteobacteria,1RPBV@1236|Gammaproteobacteria,3WXYZ@544|Citrobacter	1236|Gammaproteobacteria	G	Periplasmic binding protein-like domain	rbsB	GO:0003674,GO:0005215,GO:0005488,GO:0005575,GO:0005623,GO:0005886,GO:0006810,GO:0006935,GO:0008150,GO:0008643,GO:0009605,GO:0015144,GO:0015145,GO:0015749,GO:0015750,GO:0015752,GO:0016020,GO:0016021,GO:0022857,GO:0030246,GO:0030288,GO:0030313,GO:0031224,GO:0031975,GO:0034219,GO:0036094,GO:0040011,GO:0042221,GO:0042330,GO:0042597,GO:0044425,GO:0044464,GO:0048029,GO:0050896,GO:0050918,GO:0051119,GO:…	-	ko:K10439	ko02010,ko02030,map02010,map02030	M00212	-	-	ko00000,ko00001,ko00002,ko02000	3.A.1.2.1,3.A.1.2.13,3.A.1.2.19	-	-	Peripla_BP_4	ERS473261_17
SRS371417_6_k119_14618_5	469595.CSAG_03956	3.97e-198	550	COG1879@1|root,COG1879@2|Bacteria,1NRXG@1224|Proteobacteria,1RPBV@1236|Gammaproteobacteria,3WXYZ@544|Citrobacter	1236|Gammaproteobacteria	G	Periplasmic binding protein-like domain	rbsB	GO:0003674,GO:0005215,GO:0005488,GO:0005575,GO:0005623,GO:0005886,GO:0006810,GO:0006935,GO:0008150,GO:0008643,GO:0009605,GO:0015144,GO:0015145,GO:0015749,GO:0015750,GO:0015752,GO:0016020,GO:0016021,GO:0022857,GO:0030246,GO:0030288,GO:0030313,GO:0031224,GO:0031975,GO:0034219,GO:0036094,GO:0040011,GO:0042221,GO:0042330,GO:0042597,GO:0044425,GO:0044464,GO:0048029,GO:0050896,GO:0050918,GO:0051119,GO:…	-	ko:K10439	ko02010,ko02030,map02010,map02030	M00212	-	-	ko00000,ko00001,ko00002,ko02000	3.A.1.2.1,3.A.1.2.13,3.A.1.2.19	-	-	Peripla_BP_4	SRS371417_6
SRS372600_5_k119_754_17	469595.CSAG_03956	3.97e-198	550	COG1879@1|root,COG1879@2|Bacteria,1NRXG@1224|Proteobacteria,1RPBV@1236|Gammaproteobacteria,3WXYZ@544|Citrobacter	1236|Gammaproteobacteria	G	Periplasmic binding protein-like domain	rbsB	GO:0003674,GO:0005215,GO:0005488,GO:0005575,GO:0005623,GO:0005886,GO:0006810,GO:0006935,GO:0008150,GO:0008643,GO:0009605,GO:0015144,GO:0015145,GO:0015749,GO:0015750,GO:0015752,GO:0016020,GO:0016021,GO:0022857,GO:0030246,GO:0030288,GO:0030313,GO:0031224,GO:0031975,GO:0034219,GO:0036094,GO:0040011,GO:0042221,GO:0042330,GO:0042597,GO:0044425,GO:0044464,GO:0048029,GO:0050896,GO:0050918,GO:0051119,GO:…	-	ko:K10439	ko02010,ko02030,map02010,map02030	M00212	-	-	ko00000,ko00001,ko00002,ko02000	3.A.1.2.1,3.A.1.2.13,3.A.1.2.19	-	-	Peripla_BP_4	SRS372600_5
SRS373105_2_k119_3622_153	469595.CSAG_03956	3.97e-198	550	COG1879@1|root,COG1879@2|Bacteria,1NRXG@1224|Proteobacteria,1RPBV@1236|Gammaproteobacteria,3WXYZ@544|Citrobacter	1236|Gammaproteobacteria	G	Periplasmic binding protein-like domain	rbsB	GO:0003674,GO:0005215,GO:0005488,GO:0005575,GO:0005623,GO:0005886,GO:0006810,GO:0006935,GO:0008150,GO:0008643,GO:0009605,GO:0015144,GO:0015145,GO:0015749,GO:0015750,GO:0015752,GO:0016020,GO:0016021,GO:0022857,GO:0030246,GO:0030288,GO:0030313,GO:0031224,GO:0031975,GO:0034219,GO:0036094,GO:0040011,GO:0042221,GO:0042330,GO:0042597,GO:0044425,GO:0044464,GO:0048029,GO:0050896,GO:0050918,GO:0051119,GO:…	-	ko:K10439	ko02010,ko02030,map02010,map02030	M00212	-	-	ko00000,ko00001,ko00002,ko02000	3.A.1.2.1,3.A.1.2.13,3.A.1.2.19	-	-	Peripla_BP_4	SRS373105_2
SRS371548_7_k119_3076_5	640513.Entas_4420	5.63e-198	550	COG1879@1|root,COG1879@2|Bacteria,1NRXG@1224|Proteobacteria,1RPBV@1236|Gammaproteobacteria,3X01M@547|Enterobacter	1236|Gammaproteobacteria	G	PFAM Periplasmic binding protein LacI transcriptional regulator	rbsB	GO:0003674,GO:0005215,GO:0005488,GO:0005575,GO:0005623,GO:0005886,GO:0006810,GO:0006935,GO:0008150,GO:0008643,GO:0009605,GO:0015144,GO:0015145,GO:0015749,GO:0015750,GO:0015752,GO:0016020,GO:0016021,GO:0022857,GO:0030246,GO:0030288,GO:0030313,GO:0031224,GO:0031975,GO:0034219,GO:0036094,GO:0040011,GO:0042221,GO:0042330,GO:0042597,GO:0044425,GO:0044464,GO:0048029,GO:0050896,GO:0050918,GO:0051119,GO:…	-	ko:K10439	ko02010,ko02030,map02010,map02030	M00212	-	-	ko00000,ko00001,ko00002,ko02000	3.A.1.2.1,3.A.1.2.13,3.A.1.2.19	-	-	Peripla_BP_4	SRS371548_7
SRS332161_15_k119_22953_6	716541.ECL_05130	2.79e-198	551	COG1879@1|root,COG1879@2|Bacteria,1NRXG@1224|Proteobacteria,1RPBV@1236|Gammaproteobacteria,3X01M@547|Enterobacter	1236|Gammaproteobacteria	G	PFAM Periplasmic binding protein LacI transcriptional regulator	rbsB	GO:0003674,GO:0005215,GO:0005488,GO:0005575,GO:0005623,GO:0005886,GO:0006810,GO:0006935,GO:0008150,GO:0008643,GO:0009605,GO:0015144,GO:0015145,GO:0015749,GO:0015750,GO:0015752,GO:0016020,GO:0016021,GO:0022857,GO:0030246,GO:0030288,GO:0030313,GO:0031224,GO:0031975,GO:0034219,GO:0036094,GO:0040011,GO:0042221,GO:0042330,GO:0042597,GO:0044425,GO:0044464,GO:0048029,GO:0050896,GO:0050918,GO:0051119,GO:…	-	ko:K10439	ko02010,ko02030,map02010,map02030	M00212	-	-	ko00000,ko00001,ko00002,ko02000	3.A.1.2.1,3.A.1.2.13,3.A.1.2.19	-	-	Peripla_BP_4	SRS332161_15
SRS311495_7_k119_3933_5	701347.Entcl_4402	4.43e-195	543	COG1879@1|root,COG1879@2|Bacteria,1NRXG@1224|Proteobacteria,1RPBV@1236|Gammaproteobacteria,3X01M@547|Enterobacter	1236|Gammaproteobacteria	G	PFAM Periplasmic binding protein LacI transcriptional regulator	rbsB	GO:0003674,GO:0005215,GO:0005488,GO:0005575,GO:0005623,GO:0005886,GO:0006810,GO:0006935,GO:0008150,GO:0008643,GO:0009605,GO:0015144,GO:0015145,GO:0015749,GO:0015750,GO:0015752,GO:0016020,GO:0016021,GO:0022857,GO:0030246,GO:0030288,GO:0030313,GO:0031224,GO:0031975,GO:0034219,GO:0036094,GO:0040011,GO:0042221,GO:0042330,GO:0042597,GO:0044425,GO:0044464,GO:0048029,GO:0050896,GO:0050918,GO:0051119,GO:…	-	ko:K10439	ko02010,ko02030,map02010,map02030	M00212	-	-	ko00000,ko00001,ko00002,ko02000	3.A.1.2.1,3.A.1.2.13,3.A.1.2.19	-	-	Peripla_BP_4	SRS311495_7
SRS311563_3_k119_386_5	1045856.EcWSU1_04508	6.86e-199	552	COG1879@1|root,COG1879@2|Bacteria,1NRXG@1224|Proteobacteria,1RPBV@1236|Gammaproteobacteria,3X01M@547|Enterobacter	1236|Gammaproteobacteria	G	PFAM Periplasmic binding protein LacI transcriptional regulator	rbsB	GO:0003674,GO:0005215,GO:0005488,GO:0005575,GO:0005623,GO:0005886,GO:0006810,GO:0006935,GO:0008150,GO:0008643,GO:0009605,GO:0015144,GO:0015145,GO:0015749,GO:0015750,GO:0015752,GO:0016020,GO:0016021,GO:0022857,GO:0030246,GO:0030288,GO:0030313,GO:0031224,GO:0031975,GO:0034219,GO:0036094,GO:0040011,GO:0042221,GO:0042330,GO:0042597,GO:0044425,GO:0044464,GO:0048029,GO:0050896,GO:0050918,GO:0051119,GO:…	-	ko:K10439	ko02010,ko02030,map02010,map02030	M00212	-	-	ko00000,ko00001,ko00002,ko02000	3.A.1.2.1,3.A.1.2.13,3.A.1.2.19	-	-	Peripla_BP_4	SRS311563_3
SRS259453_6_k73_41999_27	435591.BDI_2604	0	882	COG2433@1|root,COG2433@2|Bacteria,4PKWF@976|Bacteroidetes,2G069@200643|Bacteroidia,22XD0@171551|Porphyromonadaceae	976|Bacteroidetes	S	Psort location OuterMembrane, score	-	-	-	-	-	-	-	-	-	-	-	-	Porin_O_P	SRS259453_6
SRS259453_6_k73_10764_63	435591.BDI_1902	0	1077	COG0673@1|root,COG0673@2|Bacteria,4NEN5@976|Bacteroidetes,2FQ0Q@200643|Bacteroidia,22Z6K@171551|Porphyromonadaceae	976|Bacteroidetes	S	Oxidoreductase family, NAD-binding Rossmann fold	-	-	-	-	-	-	-	-	-	-	-	-	GFO_IDH_MocA,GFO_IDH_MocA_C,TAT_signal	SRS259453_6
ERS396469_13_k79_12680_61	1122931.AUAE01000016_gene2612	0	1042	COG0673@1|root,COG0673@2|Bacteria,4NEN5@976|Bacteroidetes,2FQ0Q@200643|Bacteroidia,22Z6K@171551|Porphyromonadaceae	976|Bacteroidetes	S	Oxidoreductase family, NAD-binding Rossmann fold	-	-	-	-	-	-	-	-	-	-	-	-	GFO_IDH_MocA,GFO_IDH_MocA_C,TAT_signal	ERS396469_13
ERS396323_85_k85_63616_23	1122931.AUAE01000016_gene2612	0	1074	COG0673@1|root,COG0673@2|Bacteria,4NEN5@976|Bacteroidetes,2FQ0Q@200643|Bacteroidia,22Z6K@171551|Porphyromonadaceae	976|Bacteroidetes	S	Oxidoreductase family, NAD-binding Rossmann fold	-	-	-	-	-	-	-	-	-	-	-	-	GFO_IDH_MocA,GFO_IDH_MocA_C,TAT_signal	ERS396323_85
ERS608504_29_k95_89000_159	481805.EcolC_3122	7.58e-140	395	COG2755@1|root,COG2755@2|Bacteria,1RCXZ@1224|Proteobacteria,1S3QU@1236|Gammaproteobacteria,3XMR2@561|Escherichia	1236|Gammaproteobacteria	E	TesA is a multifunctional esterase that can act as a thioesterase, lysophospholipase and protease. TesA functions as a thioesterase specific for fatty acyl thioesters of greater than ten carbons, with highest activity on palmitoyl-CoA, cis-vaccenyl-CoA and palmitoleoyl-CoA. TesA also possesses an arylesterase activity towards short acyl-chain aromatic esters such as alpha-naphthyl acetate, alpha-…	tesA	GO:0003674,GO:0003824,GO:0004620,GO:0004622,GO:0005488,GO:0005515,GO:0005575,GO:0005623,GO:0006508,GO:0006807,GO:0008150,GO:0008152,GO:0008233,GO:0016289,GO:0016290,GO:0016298,GO:0016787,GO:0016788,GO:0016790,GO:0019538,GO:0030288,GO:0030313,GO:0031975,GO:0042597,GO:0042802,GO:0043170,GO:0044238,GO:0044464,GO:0047617,GO:0052689,GO:0071704,GO:0140096,GO:1901564	3.1.1.5	ko:K10804	ko01040,map01040	-	-	-	ko00000,ko00001,ko01000,ko01004	-	-	iECED1_1282.ECED1_0521,iLF82_1304.LF82_2242,iNRG857_1313.NRG857_02365	Lipase_GDSL_2	ERS608504_29
ERS537201_56_k99_30097_44	481805.EcolC_3122	7.58e-140	395	COG2755@1|root,COG2755@2|Bacteria,1RCXZ@1224|Proteobacteria,1S3QU@1236|Gammaproteobacteria,3XMR2@561|Escherichia	1236|Gammaproteobacteria	E	TesA is a multifunctional esterase that can act as a thioesterase, lysophospholipase and protease. TesA functions as a thioesterase specific for fatty acyl thioesters of greater than ten carbons, with highest activity on palmitoyl-CoA, cis-vaccenyl-CoA and palmitoleoyl-CoA. TesA also possesses an arylesterase activity towards short acyl-chain aromatic esters such as alpha-naphthyl acetate, alpha-…	tesA	GO:0003674,GO:0003824,GO:0004620,GO:0004622,GO:0005488,GO:0005515,GO:0005575,GO:0005623,GO:0006508,GO:0006807,GO:0008150,GO:0008152,GO:0008233,GO:0016289,GO:0016290,GO:0016298,GO:0016787,GO:0016788,GO:0016790,GO:0019538,GO:0030288,GO:0030313,GO:0031975,GO:0042597,GO:0042802,GO:0043170,GO:0044238,GO:0044464,GO:0047617,GO:0052689,GO:0071704,GO:0140096,GO:1901564	3.1.1.5	ko:K10804	ko01040,map01040	-	-	-	ko00000,ko00001,ko01000,ko01004	-	-	iECED1_1282.ECED1_0521,iLF82_1304.LF82_2242,iNRG857_1313.NRG857_02365	Lipase_GDSL_2	ERS537201_56
ERS235602_37_k99_17814_3	754331.AEME01000001_gene3099	1.53e-139	394	COG2755@1|root,COG2755@2|Bacteria,1RCXZ@1224|Proteobacteria,1S3QU@1236|Gammaproteobacteria,3XMR2@561|Escherichia	1236|Gammaproteobacteria	E	TesA is a multifunctional esterase that can act as a thioesterase, lysophospholipase and protease. TesA functions as a thioesterase specific for fatty acyl thioesters of greater than ten carbons, with highest activity on palmitoyl-CoA, cis-vaccenyl-CoA and palmitoleoyl-CoA. TesA also possesses an arylesterase activity towards short acyl-chain aromatic esters such as alpha-naphthyl acetate, alpha-…	tesA	GO:0003674,GO:0003824,GO:0004620,GO:0004622,GO:0005488,GO:0005515,GO:0005575,GO:0005623,GO:0006508,GO:0006807,GO:0008150,GO:0008152,GO:0008233,GO:0016289,GO:0016290,GO:0016298,GO:0016787,GO:0016788,GO:0016790,GO:0019538,GO:0030288,GO:0030313,GO:0031975,GO:0042597,GO:0042802,GO:0043170,GO:0044238,GO:0044464,GO:0047617,GO:0052689,GO:0071704,GO:0140096,GO:1901564	3.1.1.5	ko:K10804	ko01040,map01040	-	-	-	ko00000,ko00001,ko01000,ko01004	-	-	iECED1_1282.ECED1_0521,iLF82_1304.LF82_2242,iNRG857_1313.NRG857_02365	Lipase_GDSL_2	ERS235602_37
ERS537201_56_k99_148777_39	198214.SF1158	2.1e-70	212	2E1DM@1|root,32WSV@2|Bacteria,1MZD0@1224|Proteobacteria,1SC09@1236|Gammaproteobacteria	1236|Gammaproteobacteria	S	YmgD protein	ymgD	GO:0005575,GO:0005623,GO:0030288,GO:0030313,GO:0031975,GO:0042597,GO:0044464	-	-	-	-	-	-	-	-	-	-	YmgD	ERS537201_56
ERS235602_37_k99_61237_259	754331.AEME01000001_gene554	2.56e-71	214	2E1DM@1|root,32WSV@2|Bacteria,1MZD0@1224|Proteobacteria,1SC09@1236|Gammaproteobacteria,3XPT6@561|Escherichia	1236|Gammaproteobacteria	S	YmgD protein	ymgD	GO:0005575,GO:0005623,GO:0030288,GO:0030313,GO:0031975,GO:0042597,GO:0044464	-	-	-	-	-	-	-	-	-	-	YmgD	ERS235602_37
ERS608504_29_k95_308_310	754331.AEME01000001_gene554	2.56e-71	214	2E1DM@1|root,32WSV@2|Bacteria,1MZD0@1224|Proteobacteria,1SC09@1236|Gammaproteobacteria,3XPT6@561|Escherichia	1236|Gammaproteobacteria	S	YmgD protein	ymgD	GO:0005575,GO:0005623,GO:0030288,GO:0030313,GO:0031975,GO:0042597,GO:0044464	-	-	-	-	-	-	-	-	-	-	YmgD	ERS608504_29
SRS259453_6_k73_45580_19	435591.BDI_3606	1.33e-129	368	2E80C@1|root,332EN@2|Bacteria,4NX72@976|Bacteroidetes,2FUR6@200643|Bacteroidia	976|Bacteroidetes	S	Domain of unknown function (DUF4468) with TBP-like fold	-	-	-	-	-	-	-	-	-	-	-	-	DUF4468	SRS259453_6
SRS259453_6_k73_22058_44	435591.BDI_2029	6.08e-84	248	2E81Z@1|root,332G1@2|Bacteria,4NX31@976|Bacteroidetes,2FSJB@200643|Bacteroidia,22YPD@171551|Porphyromonadaceae	976|Bacteroidetes	S	COG NOG30654 non supervised orthologous group	-	-	-	-	-	-	-	-	-	-	-	-	-	SRS259453_6
ERS537201_56_k99_128982_16	155864.EDL933_1690	3.92e-50	159	2E4GN@1|root,32ZBU@2|Bacteria,1MZS8@1224|Proteobacteria,1S94M@1236|Gammaproteobacteria,3XQ2D@561|Escherichia	1236|Gammaproteobacteria	M	Reduces the permeability of the outer membrane to copper	bhsA	GO:0005575,GO:0005623,GO:0008150,GO:0009279,GO:0010035,GO:0010038,GO:0016020,GO:0019867,GO:0030312,GO:0030313,GO:0031975,GO:0042221,GO:0044462,GO:0044464,GO:0046688,GO:0050896,GO:0071944	-	ko:K12151	-	-	-	-	ko00000,ko02048	-	-	-	DUF1471	ERS537201_56
ERS235602_37_k99_63222_87	502347.ESCAB7627_2416	1.6e-49	157	2E4GN@1|root,32ZBU@2|Bacteria,1MZS8@1224|Proteobacteria,1S94M@1236|Gammaproteobacteria,3XQ2D@561|Escherichia	1236|Gammaproteobacteria	M	Reduces the permeability of the outer membrane to copper	bhsA	GO:0005575,GO:0005623,GO:0008150,GO:0009279,GO:0010035,GO:0010038,GO:0016020,GO:0019867,GO:0030312,GO:0030313,GO:0031975,GO:0042221,GO:0044462,GO:0044464,GO:0046688,GO:0050896,GO:0071944	-	ko:K12151	-	-	-	-	ko00000,ko02048	-	-	-	DUF1471	ERS235602_37
ERS608504_29_k95_61229_34	155864.EDL933_1690	1.13e-49	158	2E4GN@1|root,32ZBU@2|Bacteria,1MZS8@1224|Proteobacteria,1S94M@1236|Gammaproteobacteria,3XQ2D@561|Escherichia	1236|Gammaproteobacteria	M	Reduces the permeability of the outer membrane to copper	bhsA	GO:0005575,GO:0005623,GO:0008150,GO:0009279,GO:0010035,GO:0010038,GO:0016020,GO:0019867,GO:0030312,GO:0030313,GO:0031975,GO:0042221,GO:0044462,GO:0044464,GO:0046688,GO:0050896,GO:0071944	-	ko:K12151	-	-	-	-	ko00000,ko02048	-	-	-	DUF1471	ERS608504_29
SRS259453_6_k73_41999_35	435591.BDI_2596	1.61e-141	398	COG2885@1|root,COG2885@2|Bacteria,4NN9C@976|Bacteroidetes,2FPCM@200643|Bacteroidia,22Y84@171551|Porphyromonadaceae	976|Bacteroidetes	M	Protein of unknown function (DUF3575)	-	-	-	-	-	-	-	-	-	-	-	-	DUF3575	SRS259453_6
SRS097958_28_k99_63705_16	445970.ALIPUT_01840	3.7e-123	351	COG0810@1|root,COG0810@2|Bacteria	2|Bacteria	M	energy transducer activity	-	-	-	-	-	-	-	-	-	-	-	-	TonB_C	SRS097958_28
SRS097958_28_k99_83122_14	445970.ALIPUT_02213	2.64e-303	828	COG1538@1|root,COG1538@2|Bacteria,4NEEN@976|Bacteroidetes,2FM5G@200643|Bacteroidia	976|Bacteroidetes	MU	outer membrane efflux protein	-	-	-	ko:K12340	ko01501,ko01503,ko02020,ko03070,ko04626,ko05133,map01501,map01503,map02020,map03070,map04626,map05133	M00325,M00326,M00339,M00571,M00575,M00646,M00647,M00696,M00697,M00709,M00720,M00821	-	-	ko00000,ko00001,ko00002,ko01504,ko02000,ko02044	1.B.17,2.A.6.2	-	-	OEP	SRS097958_28
SRS259453_6_k73_10764_30	435591.BDI_1870	7.92e-294	800	COG0673@1|root,COG0673@2|Bacteria,4NENY@976|Bacteroidetes,2FWYJ@200643|Bacteroidia,22ZV9@171551|Porphyromonadaceae	976|Bacteroidetes	S	Oxidoreductase family, NAD-binding Rossmann fold	-	-	-	-	-	-	-	-	-	-	-	-	GFO_IDH_MocA	SRS259453_6
SRS097958_28_k99_8771_43	445970.ALIPUT_01413	0	877	COG0457@1|root,COG0457@2|Bacteria,4NF7U@976|Bacteroidetes,2FP0S@200643|Bacteroidia,22UD6@171550|Rikenellaceae	976|Bacteroidetes	S	Tetratricopeptide repeat protein	-	-	-	-	-	-	-	-	-	-	-	-	TPR_8	SRS097958_28
ERS537201_56_k99_61755_24	155864.EDL933_0705	1.96e-293	800	COG1686@1|root,COG1686@2|Bacteria,1MUU7@1224|Proteobacteria,1RMJA@1236|Gammaproteobacteria,3XM3R@561|Escherichia	1236|Gammaproteobacteria	M	Removes C-terminal D-alanyl residues from sugar-peptide cell wall precursors	dacA	GO:0000270,GO:0003674,GO:0003824,GO:0004175,GO:0004180,GO:0004185,GO:0005488,GO:0005575,GO:0005623,GO:0005886,GO:0005887,GO:0006022,GO:0006508,GO:0006807,GO:0008144,GO:0008150,GO:0008152,GO:0008233,GO:0008236,GO:0008238,GO:0008360,GO:0008658,GO:0009002,GO:0009987,GO:0016020,GO:0016021,GO:0016787,GO:0017171,GO:0019538,GO:0022603,GO:0022604,GO:0030203,GO:0031224,GO:0031226,GO:0031406,GO:0033218,GO:…	3.4.16.4	ko:K07258	ko00550,ko01100,map00550,map01100	-	-	-	ko00000,ko00001,ko01000,ko01002,ko01011	-	-	iEC55989_1330.EC55989_2269,iSFV_1184.SFV_0694,iSbBS512_1146.SbBS512_E2506,iYL1228.KPN_00664	PBP5_C,Peptidase_S11	ERS537201_56
SRS476609_15_k119_15502_302	90371.CY43_03470	8.31e-295	804	COG1686@1|root,COG1686@2|Bacteria,1MUU7@1224|Proteobacteria,1RMJA@1236|Gammaproteobacteria,3ZJCI@590|Salmonella	1236|Gammaproteobacteria	M	Penicillin-binding protein 5, C-terminal domain	dacA	GO:0000270,GO:0003674,GO:0003824,GO:0004175,GO:0004180,GO:0004185,GO:0005488,GO:0005575,GO:0005623,GO:0005886,GO:0005887,GO:0006022,GO:0006508,GO:0006807,GO:0008144,GO:0008150,GO:0008152,GO:0008233,GO:0008236,GO:0008238,GO:0008360,GO:0008658,GO:0009002,GO:0009987,GO:0016020,GO:0016021,GO:0016787,GO:0017171,GO:0019538,GO:0022603,GO:0022604,GO:0030203,GO:0031224,GO:0031226,GO:0031406,GO:0033218,GO:…	3.4.16.4	ko:K07258	ko00550,ko01100,map00550,map01100	-	-	-	ko00000,ko00001,ko01000,ko01002,ko01011	-	-	iSFV_1184.SFV_0694,iYL1228.KPN_00664	PBP5_C,Peptidase_S11	SRS476609_15
ERS473121_3_k99_3116_72	469595.CSAG_00427	3.38e-294	802	COG1686@1|root,COG1686@2|Bacteria,1MUU7@1224|Proteobacteria,1RMJA@1236|Gammaproteobacteria,3WWKS@544|Citrobacter	1236|Gammaproteobacteria	M	Penicillin-binding protein 5, C-terminal domain	dacA	GO:0000270,GO:0003674,GO:0003824,GO:0004175,GO:0004180,GO:0004185,GO:0005488,GO:0005575,GO:0005623,GO:0005886,GO:0005887,GO:0006022,GO:0006508,GO:0006807,GO:0008144,GO:0008150,GO:0008152,GO:0008233,GO:0008236,GO:0008238,GO:0008360,GO:0008658,GO:0009002,GO:0009987,GO:0016020,GO:0016021,GO:0016787,GO:0017171,GO:0019538,GO:0022603,GO:0022604,GO:0030203,GO:0031224,GO:0031226,GO:0031406,GO:0033218,GO:…	3.4.16.4	ko:K07258	ko00550,ko01100,map00550,map01100	-	-	-	ko00000,ko00001,ko01000,ko01002,ko01011	-	-	iSFV_1184.SFV_0694,iYL1228.KPN_00664	PBP5_C,Peptidase_S11	ERS473121_3
ERS473261_17_k99_6137_12	469595.CSAG_00427	3.38e-294	802	COG1686@1|root,COG1686@2|Bacteria,1MUU7@1224|Proteobacteria,1RMJA@1236|Gammaproteobacteria,3WWKS@544|Citrobacter	1236|Gammaproteobacteria	M	Penicillin-binding protein 5, C-terminal domain	dacA	GO:0000270,GO:0003674,GO:0003824,GO:0004175,GO:0004180,GO:0004185,GO:0005488,GO:0005575,GO:0005623,GO:0005886,GO:0005887,GO:0006022,GO:0006508,GO:0006807,GO:0008144,GO:0008150,GO:0008152,GO:0008233,GO:0008236,GO:0008238,GO:0008360,GO:0008658,GO:0009002,GO:0009987,GO:0016020,GO:0016021,GO:0016787,GO:0017171,GO:0019538,GO:0022603,GO:0022604,GO:0030203,GO:0031224,GO:0031226,GO:0031406,GO:0033218,GO:…	3.4.16.4	ko:K07258	ko00550,ko01100,map00550,map01100	-	-	-	ko00000,ko00001,ko01000,ko01002,ko01011	-	-	iSFV_1184.SFV_0694,iYL1228.KPN_00664	PBP5_C,Peptidase_S11	ERS473261_17
SRS373105_2_k119_417_189	469595.CSAG_00427	3.38e-294	802	COG1686@1|root,COG1686@2|Bacteria,1MUU7@1224|Proteobacteria,1RMJA@1236|Gammaproteobacteria,3WWKS@544|Citrobacter	1236|Gammaproteobacteria	M	Penicillin-binding protein 5, C-terminal domain	dacA	GO:0000270,GO:0003674,GO:0003824,GO:0004175,GO:0004180,GO:0004185,GO:0005488,GO:0005575,GO:0005623,GO:0005886,GO:0005887,GO:0006022,GO:0006508,GO:0006807,GO:0008144,GO:0008150,GO:0008152,GO:0008233,GO:0008236,GO:0008238,GO:0008360,GO:0008658,GO:0009002,GO:0009987,GO:0016020,GO:0016021,GO:0016787,GO:0017171,GO:0019538,GO:0022603,GO:0022604,GO:0030203,GO:0031224,GO:0031226,GO:0031406,GO:0033218,GO:…	3.4.16.4	ko:K07258	ko00550,ko01100,map00550,map01100	-	-	-	ko00000,ko00001,ko01000,ko01002,ko01011	-	-	iSFV_1184.SFV_0694,iYL1228.KPN_00664	PBP5_C,Peptidase_S11	SRS373105_2
ERS608504_29_k95_89000_253	155864.EDL933_0705	6.55e-292	796	COG1686@1|root,COG1686@2|Bacteria,1MUU7@1224|Proteobacteria,1RMJA@1236|Gammaproteobacteria,3XM3R@561|Escherichia	1236|Gammaproteobacteria	M	Removes C-terminal D-alanyl residues from sugar-peptide cell wall precursors	dacA	GO:0000270,GO:0003674,GO:0003824,GO:0004175,GO:0004180,GO:0004185,GO:0005488,GO:0005575,GO:0005623,GO:0005886,GO:0005887,GO:0006022,GO:0006508,GO:0006807,GO:0008144,GO:0008150,GO:0008152,GO:0008233,GO:0008236,GO:0008238,GO:0008360,GO:0008658,GO:0009002,GO:0009987,GO:0016020,GO:0016021,GO:0016787,GO:0017171,GO:0019538,GO:0022603,GO:0022604,GO:0030203,GO:0031224,GO:0031226,GO:0031406,GO:0033218,GO:…	3.4.16.4	ko:K07258	ko00550,ko01100,map00550,map01100	-	-	-	ko00000,ko00001,ko01000,ko01002,ko01011	-	-	iEC55989_1330.EC55989_2269,iSFV_1184.SFV_0694,iSbBS512_1146.SbBS512_E2506,iYL1228.KPN_00664	PBP5_C,Peptidase_S11	ERS608504_29
SRS371417_6_k119_18329_210	500640.CIT292_08192	9.7e-294	801	COG1686@1|root,COG1686@2|Bacteria,1MUU7@1224|Proteobacteria,1RMJA@1236|Gammaproteobacteria,3WWKS@544|Citrobacter	1236|Gammaproteobacteria	M	Penicillin-binding protein 5, C-terminal domain	dacA	GO:0000270,GO:0003674,GO:0003824,GO:0004175,GO:0004180,GO:0004185,GO:0005488,GO:0005575,GO:0005623,GO:0005886,GO:0005887,GO:0006022,GO:0006508,GO:0006807,GO:0008144,GO:0008150,GO:0008152,GO:0008233,GO:0008236,GO:0008238,GO:0008360,GO:0008658,GO:0009002,GO:0009987,GO:0016020,GO:0016021,GO:0016787,GO:0017171,GO:0019538,GO:0022603,GO:0022604,GO:0030203,GO:0031224,GO:0031226,GO:0031406,GO:0033218,GO:…	3.4.16.4	ko:K07258	ko00550,ko01100,map00550,map01100	-	-	-	ko00000,ko00001,ko01000,ko01002,ko01011	-	-	iSFV_1184.SFV_0694,iYL1228.KPN_00664	PBP5_C,Peptidase_S11	SRS371417_6
SRS372942_3_k119_1266_25	90371.CY43_03470	3.11e-290	792	COG1686@1|root,COG1686@2|Bacteria,1MUU7@1224|Proteobacteria,1RMJA@1236|Gammaproteobacteria,3ZJCI@590|Salmonella	1236|Gammaproteobacteria	M	Penicillin-binding protein 5, C-terminal domain	dacA	GO:0000270,GO:0003674,GO:0003824,GO:0004175,GO:0004180,GO:0004185,GO:0005488,GO:0005575,GO:0005623,GO:0005886,GO:0005887,GO:0006022,GO:0006508,GO:0006807,GO:0008144,GO:0008150,GO:0008152,GO:0008233,GO:0008236,GO:0008238,GO:0008360,GO:0008658,GO:0009002,GO:0009987,GO:0016020,GO:0016021,GO:0016787,GO:0017171,GO:0019538,GO:0022603,GO:0022604,GO:0030203,GO:0031224,GO:0031226,GO:0031406,GO:0033218,GO:…	3.4.16.4	ko:K07258	ko00550,ko01100,map00550,map01100	-	-	-	ko00000,ko00001,ko01000,ko01002,ko01011	-	-	iSFV_1184.SFV_0694,iYL1228.KPN_00664	PBP5_C,Peptidase_S11	SRS372942_3
SRS344873_3_k119_51_442	469595.CSAG_00427	3.95e-293	800	COG1686@1|root,COG1686@2|Bacteria,1MUU7@1224|Proteobacteria,1RMJA@1236|Gammaproteobacteria,3WWKS@544|Citrobacter	1236|Gammaproteobacteria	M	Penicillin-binding protein 5, C-terminal domain	dacA	GO:0000270,GO:0003674,GO:0003824,GO:0004175,GO:0004180,GO:0004185,GO:0005488,GO:0005575,GO:0005623,GO:0005886,GO:0005887,GO:0006022,GO:0006508,GO:0006807,GO:0008144,GO:0008150,GO:0008152,GO:0008233,GO:0008236,GO:0008238,GO:0008360,GO:0008658,GO:0009002,GO:0009987,GO:0016020,GO:0016021,GO:0016787,GO:0017171,GO:0019538,GO:0022603,GO:0022604,GO:0030203,GO:0031224,GO:0031226,GO:0031406,GO:0033218,GO:…	3.4.16.4	ko:K07258	ko00550,ko01100,map00550,map01100	-	-	-	ko00000,ko00001,ko01000,ko01002,ko01011	-	-	iSFV_1184.SFV_0694,iYL1228.KPN_00664	PBP5_C,Peptidase_S11	SRS344873_3
SRS414247_3_k119_7990_67	35703.DQ02_11990	1.01e-295	806	COG1686@1|root,COG1686@2|Bacteria,1MUU7@1224|Proteobacteria,1RMJA@1236|Gammaproteobacteria,3WWKS@544|Citrobacter	1236|Gammaproteobacteria	M	Penicillin-binding protein 5, C-terminal domain	dacA	GO:0000270,GO:0003674,GO:0003824,GO:0004175,GO:0004180,GO:0004185,GO:0005488,GO:0005575,GO:0005623,GO:0005886,GO:0005887,GO:0006022,GO:0006508,GO:0006807,GO:0008144,GO:0008150,GO:0008152,GO:0008233,GO:0008236,GO:0008238,GO:0008360,GO:0008658,GO:0009002,GO:0009987,GO:0016020,GO:0016021,GO:0016787,GO:0017171,GO:0019538,GO:0022603,GO:0022604,GO:0030203,GO:0031224,GO:0031226,GO:0031406,GO:0033218,GO:…	3.4.16.4	ko:K07258	ko00550,ko01100,map00550,map01100	-	-	-	ko00000,ko00001,ko01000,ko01002,ko01011	-	-	iSFV_1184.SFV_0694,iYL1228.KPN_00664	PBP5_C,Peptidase_S11	SRS414247_3
SRS097958_28_k99_87795_29	445970.ALIPUT_02112	0	1469	COG3591@1|root,COG3591@2|Bacteria,4NEAK@976|Bacteroidetes,2FMI1@200643|Bacteroidia,22UWC@171550|Rikenellaceae	976|Bacteroidetes	E	Peptidase S46	dpp11	GO:0003674,GO:0003824,GO:0004177,GO:0005488,GO:0005575,GO:0005576,GO:0005623,GO:0006508,GO:0006518,GO:0006807,GO:0008150,GO:0008152,GO:0008233,GO:0008238,GO:0008239,GO:0009056,GO:0009986,GO:0009987,GO:0016049,GO:0016787,GO:0019538,GO:0030154,GO:0032502,GO:0033218,GO:0034641,GO:0040007,GO:0042277,GO:0043170,GO:0043171,GO:0043603,GO:0044237,GO:0044238,GO:0044248,GO:0044464,GO:0048468,GO:0048588,GO:…	-	-	-	-	-	-	-	-	-	-	Peptidase_S46	SRS097958_28
ERS537201_56_k99_99196_21	198214.SF0796	2.7e-47	152	2DZVA@1|root,32VJW@2|Bacteria,1N6A5@1224|Proteobacteria,1SBQ1@1236|Gammaproteobacteria	1236|Gammaproteobacteria	-	-	ybjH	-	-	-	-	-	-	-	-	-	-	-	-	ERS537201_56
ERS235602_37_k99_61237_131	316408	9.06e-182	505	COG3137@1|root,COG3137@2|Bacteria,1MWI4@1224|Proteobacteria,1RN4J@1236|Gammaproteobacteria,3XP5N@561|Escherichia	1236|Gammaproteobacteria	M	Protein of unknown function, DUF481	ydiY	-	-	ko:K07283	-	-	-	-	ko00000	-	-	-	DUF481	ERS235602_37
ERS608504_29_k95_308_176	316408	1.06e-180	503	COG3137@1|root,COG3137@2|Bacteria,1MWI4@1224|Proteobacteria,1RN4J@1236|Gammaproteobacteria,3XP5N@561|Escherichia	1236|Gammaproteobacteria	M	Protein of unknown function, DUF481	ydiY	-	-	ko:K07283	-	-	-	-	ko00000	-	-	-	DUF481	ERS608504_29
SRS259453_6_k73_14302_60	435591.BDI_1197	3.35e-110	317	COG3637@1|root,COG3637@2|Bacteria,4NXWX@976|Bacteroidetes,2FRFV@200643|Bacteroidia,22YTA@171551|Porphyromonadaceae	976|Bacteroidetes	M	Outer membrane protein beta-barrel domain	-	-	-	-	-	-	-	-	-	-	-	-	OMP_b-brl	SRS259453_6
SRS097958_28_k99_83122_25	445970.ALIPUT_02202	2.06e-93	273	COG4232@1|root,COG4232@2|Bacteria,4NWS4@976|Bacteroidetes,2FSXG@200643|Bacteroidia	976|Bacteroidetes	CO	Protein of unknown function, DUF255	-	-	-	-	-	-	-	-	-	-	-	-	Thioredoxin_7	SRS097958_28
SRS294974_43_k89_12819_7	357276.EL88_21490	7.29e-287	783	COG2885@1|root,COG2885@2|Bacteria,4NNK8@976|Bacteroidetes,2FMJK@200643|Bacteroidia,4AMCZ@815|Bacteroidaceae	976|Bacteroidetes	M	Psort location OuterMembrane, score	-	-	-	-	-	-	-	-	-	-	-	-	OmpA	SRS294974_43
ERS537201_56_k99_67561_4	198214.SF1441	1.3e-188	522	COG3713@1|root,COG3713@2|Bacteria,1MWQN@1224|Proteobacteria,1RQTM@1236|Gammaproteobacteria	1236|Gammaproteobacteria	M	MltA-interacting protein	mipA	GO:0000270,GO:0003674,GO:0005488,GO:0005515,GO:0005575,GO:0005623,GO:0006022,GO:0006023,GO:0006024,GO:0006807,GO:0008150,GO:0008152,GO:0009058,GO:0009059,GO:0009252,GO:0009273,GO:0009279,GO:0009987,GO:0016020,GO:0019867,GO:0030203,GO:0030312,GO:0030313,GO:0030674,GO:0031975,GO:0034645,GO:0042546,GO:0043170,GO:0044036,GO:0044038,GO:0044085,GO:0044237,GO:0044249,GO:0044260,GO:0044462,GO:0044464,GO:…	-	ko:K07274	-	-	-	-	ko00000,ko02000	9.B.99.1	-	-	MipA	ERS537201_56
ERS608504_29_k95_308_227	198214.SF1441	3.72e-188	521	COG3713@1|root,COG3713@2|Bacteria,1MWQN@1224|Proteobacteria,1RQTM@1236|Gammaproteobacteria	1236|Gammaproteobacteria	M	MltA-interacting protein	mipA	GO:0000270,GO:0003674,GO:0005488,GO:0005515,GO:0005575,GO:0005623,GO:0006022,GO:0006023,GO:0006024,GO:0006807,GO:0008150,GO:0008152,GO:0009058,GO:0009059,GO:0009252,GO:0009273,GO:0009279,GO:0009987,GO:0016020,GO:0019867,GO:0030203,GO:0030312,GO:0030313,GO:0030674,GO:0031975,GO:0034645,GO:0042546,GO:0043170,GO:0044036,GO:0044038,GO:0044085,GO:0044237,GO:0044249,GO:0044260,GO:0044462,GO:0044464,GO:…	-	ko:K07274	-	-	-	-	ko00000,ko02000	9.B.99.1	-	-	MipA	ERS608504_29
ERS235602_37_k99_61237_181	754331.AEME01000001_gene475	9.13e-189	523	COG3713@1|root,COG3713@2|Bacteria,1MWQN@1224|Proteobacteria,1RQTM@1236|Gammaproteobacteria,3XM2G@561|Escherichia	1236|Gammaproteobacteria	M	May serve as a scaffold protein required for the formation of a complex with MrcB PonB and MltA, this complex could play a role in enlargement and septation of the murein sacculus	mipA	GO:0000270,GO:0003674,GO:0005488,GO:0005515,GO:0005575,GO:0005623,GO:0006022,GO:0006023,GO:0006024,GO:0006807,GO:0008150,GO:0008152,GO:0009058,GO:0009059,GO:0009252,GO:0009273,GO:0009279,GO:0009987,GO:0016020,GO:0019867,GO:0030203,GO:0030312,GO:0030313,GO:0030674,GO:0031975,GO:0034645,GO:0042546,GO:0043170,GO:0044036,GO:0044038,GO:0044085,GO:0044237,GO:0044249,GO:0044260,GO:0044462,GO:0044464,GO:…	-	ko:K07274	-	-	-	-	ko00000,ko02000	9.B.99.1	-	-	MipA	ERS235602_37
SRS097958_28_k99_19778_19	445970.ALIPUT_01492	0	1090	COG1524@1|root,COG1524@2|Bacteria,4NE94@976|Bacteroidetes,2FMQC@200643|Bacteroidia,22UUG@171550|Rikenellaceae	976|Bacteroidetes	S	Type I phosphodiesterase nucleotide pyrophosphatase	pafA	GO:0003674,GO:0003824,GO:0004035,GO:0004346,GO:0005488,GO:0005575,GO:0005623,GO:0006793,GO:0006796,GO:0008150,GO:0008152,GO:0008270,GO:0008877,GO:0009987,GO:0016311,GO:0016787,GO:0016788,GO:0016791,GO:0019203,GO:0042578,GO:0042597,GO:0043167,GO:0043169,GO:0044237,GO:0044464,GO:0046872,GO:0046914,GO:0050308,GO:0050309,GO:0098519	-	-	-	-	-	-	-	-	-	-	Phosphodiest	SRS097958_28
SRS097958_28_k99_99349_98	445970.ALIPUT_00604	7.47e-128	363	COG2067@1|root,COG2067@2|Bacteria,4NVVD@976|Bacteroidetes,2FQRB@200643|Bacteroidia	976|Bacteroidetes	I	long-chain fatty acid transport protein	-	-	-	-	-	-	-	-	-	-	-	-	OMP_b-brl	SRS097958_28
ERS235602_37_k99_26717_9	754331.AEME01000001_gene4302	2.1e-180	503	COG0545@1|root,COG0545@2|Bacteria,1RDA1@1224|Proteobacteria,1RRKU@1236|Gammaproteobacteria,3XN8I@561|Escherichia	1236|Gammaproteobacteria	M	PPIases accelerate the folding of proteins. It catalyzes the cis-trans isomerization of proline imidic peptide bonds in oligopeptides	fkpA	-	5.2.1.8	ko:K03772	-	-	-	-	ko00000,ko01000,ko03110	-	-	-	FKBP_C,FKBP_N	ERS235602_37
ERS608504_29_k95_58628_170	155864.EDL933_4550	1.42e-178	499	COG0545@1|root,COG0545@2|Bacteria,1RDA1@1224|Proteobacteria,1RRKU@1236|Gammaproteobacteria,3XN8I@561|Escherichia	1236|Gammaproteobacteria	M	PPIases accelerate the folding of proteins. It catalyzes the cis-trans isomerization of proline imidic peptide bonds in oligopeptides	fkpA	-	5.2.1.8	ko:K03772	-	-	-	-	ko00000,ko01000,ko03110	-	-	-	FKBP_C,FKBP_N	ERS608504_29
ERS537201_56_k99_170572_3	155864.EDL933_4550	1.22e-179	501	COG0545@1|root,COG0545@2|Bacteria,1RDA1@1224|Proteobacteria,1RRKU@1236|Gammaproteobacteria,3XN8I@561|Escherichia	1236|Gammaproteobacteria	M	PPIases accelerate the folding of proteins. It catalyzes the cis-trans isomerization of proline imidic peptide bonds in oligopeptides	fkpA	-	5.2.1.8	ko:K03772	-	-	-	-	ko00000,ko01000,ko03110	-	-	-	FKBP_C,FKBP_N	ERS537201_56
SRS097958_28_k99_16327_190	445970.ALIPUT_00427	2.98e-99	288	COG3212@1|root,COG3212@2|Bacteria,4NQW5@976|Bacteroidetes,2FSR8@200643|Bacteroidia	976|Bacteroidetes	S	COG NOG14442 non supervised orthologous group	-	-	-	-	-	-	-	-	-	-	-	-	PepSY_like	SRS097958_28
ERS608504_29_k95_100554_25	502347.ESCAB7627_1223	7.74e-174	484	COG0834@1|root,COG0834@2|Bacteria,1MXIA@1224|Proteobacteria,1RPXK@1236|Gammaproteobacteria,3XPGU@561|Escherichia	1236|Gammaproteobacteria	ET	belongs to the bacterial solute-binding protein 3 family	artJ	GO:0003333,GO:0003674,GO:0005488,GO:0005575,GO:0005623,GO:0006810,GO:0006811,GO:0006812,GO:0006820,GO:0006855,GO:0006865,GO:0008150,GO:0015711,GO:0015802,GO:0015807,GO:0015809,GO:0015849,GO:0015893,GO:0016597,GO:0030288,GO:0030313,GO:0031406,GO:0031975,GO:0034220,GO:0034618,GO:0036094,GO:0042221,GO:0042493,GO:0042597,GO:0043090,GO:0043167,GO:0043168,GO:0043169,GO:0043177,GO:0044464,GO:0046942,GO:…	-	ko:K09996,ko:K09997,ko:K10014	ko02010,map02010	M00226,M00229	-	-	ko00000,ko00001,ko00002,ko02000	3.A.1.3.1,3.A.1.3.3	-	iG2583_1286.G2583_1094,iUMN146_1321.UM146_13350,iZ_1308.Z1090	SBP_bac_3	ERS608504_29
ERS537201_56_k99_99196_4	199310.c0993	6.11e-175	488	COG0834@1|root,COG0834@2|Bacteria,1MXIA@1224|Proteobacteria,1RPXK@1236|Gammaproteobacteria,3XPGU@561|Escherichia	1236|Gammaproteobacteria	ET	belongs to the bacterial solute-binding protein 3 family	artJ	GO:0003333,GO:0003674,GO:0005488,GO:0005575,GO:0005623,GO:0006810,GO:0006811,GO:0006812,GO:0006820,GO:0006855,GO:0006865,GO:0008150,GO:0015711,GO:0015802,GO:0015807,GO:0015809,GO:0015849,GO:0015893,GO:0016597,GO:0030288,GO:0030313,GO:0031406,GO:0031975,GO:0034220,GO:0034618,GO:0036094,GO:0042221,GO:0042493,GO:0042597,GO:0043090,GO:0043167,GO:0043168,GO:0043169,GO:0043177,GO:0044464,GO:0046942,GO:…	-	ko:K09996,ko:K09997,ko:K10014	ko02010,map02010	M00226,M00229	-	-	ko00000,ko00001,ko00002,ko02000	3.A.1.3.1,3.A.1.3.3	-	iG2583_1286.G2583_1094,iLF82_1304.LF82_0153,iNRG857_1313.NRG857_03895,iUMN146_1321.UM146_13350,iZ_1308.Z1090	SBP_bac_3	ERS537201_56
ERS235602_37_k99_47942_114	754331.AEME01000001_gene1682	9.41e-175	487	COG0834@1|root,COG0834@2|Bacteria,1MXIA@1224|Proteobacteria,1RPXK@1236|Gammaproteobacteria,3XPGU@561|Escherichia	1236|Gammaproteobacteria	ET	belongs to the bacterial solute-binding protein 3 family	artJ	GO:0003333,GO:0003674,GO:0005488,GO:0005575,GO:0005623,GO:0006810,GO:0006811,GO:0006812,GO:0006820,GO:0006855,GO:0006865,GO:0008150,GO:0015711,GO:0015802,GO:0015807,GO:0015809,GO:0015849,GO:0015893,GO:0016597,GO:0030288,GO:0030313,GO:0031406,GO:0031975,GO:0034220,GO:0034618,GO:0036094,GO:0042221,GO:0042493,GO:0042597,GO:0043090,GO:0043167,GO:0043168,GO:0043169,GO:0043177,GO:0044464,GO:0046942,GO:…	-	ko:K09996,ko:K09997,ko:K10014	ko02010,map02010	M00226,M00229	-	-	ko00000,ko00001,ko00002,ko02000	3.A.1.3.1,3.A.1.3.3	-	iG2583_1286.G2583_1094,iUMN146_1321.UM146_13350,iZ_1308.Z1090	SBP_bac_3	ERS235602_37
SRS097958_28_k99_19778_113	445970.ALIPUT_01564	3.18e-77	230	2A09D@1|root,30NCQ@2|Bacteria,4PAXV@976|Bacteroidetes,2FZG8@200643|Bacteroidia	976|Bacteroidetes	-	-	-	-	-	-	-	-	-	-	-	-	-	-	-	SRS097958_28
ERS537201_56_k99_28917_72	155864.EDL933_2556	9.96e-217	599	28I6Q@1|root,2Z89M@2|Bacteria,1MWCS@1224|Proteobacteria,1RN42@1236|Gammaproteobacteria,3XN7G@561|Escherichia	1236|Gammaproteobacteria	S	Protein of unknown function (DUF1471)	ydgH	-	-	-	-	-	-	-	-	-	-	-	DUF1471	ERS537201_56
ERS608504_29_k95_308_59	754331.AEME01000001_gene315	1.65e-215	596	28I6Q@1|root,2Z89M@2|Bacteria,1MWCS@1224|Proteobacteria,1RN42@1236|Gammaproteobacteria,3XN7G@561|Escherichia	1236|Gammaproteobacteria	S	Protein of unknown function (DUF1471)	ydgH	-	-	-	-	-	-	-	-	-	-	-	DUF1471	ERS608504_29
ERS235602_37_k99_77895_28	754331.AEME01000001_gene315	8.18e-216	597	28I6Q@1|root,2Z89M@2|Bacteria,1MWCS@1224|Proteobacteria,1RN42@1236|Gammaproteobacteria,3XN7G@561|Escherichia	1236|Gammaproteobacteria	S	Protein of unknown function (DUF1471)	ydgH	-	-	-	-	-	-	-	-	-	-	-	DUF1471	ERS235602_37
ERS537201_56_k99_29963_34	155864.EDL933_5741	1.06e-106	308	COG3045@1|root,COG3045@2|Bacteria,1RDMP@1224|Proteobacteria,1S29X@1236|Gammaproteobacteria,3XNHF@561|Escherichia	1236|Gammaproteobacteria	S	CreA protein	creA	GO:0005575,GO:0005622,GO:0005623,GO:0005737,GO:0005829,GO:0044424,GO:0044444,GO:0044464	-	ko:K05805	-	-	-	-	ko00000	-	-	-	CreA	ERS537201_56
ERS235602_37_k99_47165_37	1440052.EAKF1_ch1428c	5.02e-105	303	COG3045@1|root,COG3045@2|Bacteria,1RDMP@1224|Proteobacteria,1S29X@1236|Gammaproteobacteria,3XNHF@561|Escherichia	1236|Gammaproteobacteria	S	CreA protein	creA	GO:0005575,GO:0005622,GO:0005623,GO:0005737,GO:0005829,GO:0044424,GO:0044444,GO:0044464	-	ko:K05805	-	-	-	-	ko00000	-	-	-	CreA	ERS235602_37
ERS608504_29_k95_35050_180	155864.EDL933_5741	6.11e-106	306	COG3045@1|root,COG3045@2|Bacteria,1RDMP@1224|Proteobacteria,1S29X@1236|Gammaproteobacteria,3XNHF@561|Escherichia	1236|Gammaproteobacteria	S	CreA protein	creA	GO:0005575,GO:0005622,GO:0005623,GO:0005737,GO:0005829,GO:0044424,GO:0044444,GO:0044464	-	ko:K05805	-	-	-	-	ko00000	-	-	-	CreA	ERS608504_29
SRS097958_28_k99_19778_186	445970.ALIPUT_01680	0	1506	COG4774@1|root,COG4774@2|Bacteria,4PKSG@976|Bacteroidetes,2G0MD@200643|Bacteroidia	976|Bacteroidetes	P	TonB dependent receptor	-	-	-	ko:K02014	-	-	-	-	ko00000,ko02000	1.B.14	-	-	Plug,TonB_dep_Rec	SRS097958_28
ERS537201_56_k99_167730_53	155864.EDL933_1616	2.6e-36	129	2DRE1@1|root,33BC9@2|Bacteria,1NGYJ@1224|Proteobacteria,1SH6W@1236|Gammaproteobacteria	1236|Gammaproteobacteria	S	PFAM Curlin associated repeat	csgB	GO:0003674,GO:0005488,GO:0005515,GO:0005575,GO:0005623,GO:0006807,GO:0007155,GO:0008150,GO:0008152,GO:0009279,GO:0009289,GO:0009987,GO:0016020,GO:0016043,GO:0019538,GO:0019867,GO:0022610,GO:0030312,GO:0030313,GO:0031975,GO:0042710,GO:0042802,GO:0042995,GO:0043170,GO:0044010,GO:0044238,GO:0044462,GO:0044464,GO:0044764,GO:0051704,GO:0071704,GO:0071840,GO:0071944,GO:0097435,GO:1901564,GO:1990000	-	ko:K04335	ko02026,map02026	-	-	-	ko00000,ko00001,ko02044	-	-	-	Curlin_rpt	ERS537201_56
SRS097958_28_k99_99349_4	445970.ALIPUT_00496	6.87e-111	328	COG0457@1|root,COG0457@2|Bacteria,4NH2K@976|Bacteroidetes,2FN6E@200643|Bacteroidia,22UHJ@171550|Rikenellaceae	976|Bacteroidetes	S	Tetratricopeptide repeat	batC	-	-	-	-	-	-	-	-	-	-	-	TPR_1,TPR_11,TPR_16,TPR_17,TPR_2,TPR_8	SRS097958_28
ERS537201_56_k99_115008_5	155864.EDL933_3559	1.02e-58	182	2B58A@1|root,31Y28@2|Bacteria,1RHG1@1224|Proteobacteria,1S60N@1236|Gammaproteobacteria,3XPSE@561|Escherichia	1236|Gammaproteobacteria	S	Protein of unknown function (DUF2502)	ypeC	-	-	-	-	-	-	-	-	-	-	-	DUF2502	ERS537201_56
ERS608504_29_k95_21139_19	155864.EDL933_3559	1.02e-58	182	2B58A@1|root,31Y28@2|Bacteria,1RHG1@1224|Proteobacteria,1S60N@1236|Gammaproteobacteria,3XPSE@561|Escherichia	1236|Gammaproteobacteria	S	Protein of unknown function (DUF2502)	ypeC	-	-	-	-	-	-	-	-	-	-	-	DUF2502	ERS608504_29
ERS235602_37_k99_29508_28	754331.AEME01000001_gene2798	3.56e-59	184	2B58A@1|root,31Y28@2|Bacteria,1RHG1@1224|Proteobacteria,1S60N@1236|Gammaproteobacteria,3XPSE@561|Escherichia	1236|Gammaproteobacteria	S	Protein of unknown function (DUF2502)	ypeC	-	-	-	-	-	-	-	-	-	-	-	DUF2502	ERS235602_37
ERS537201_56_k99_29963_10	199310.c5457	1.42e-127	365	COG2823@1|root,COG2823@2|Bacteria,1PCIJ@1224|Proteobacteria,1RRGP@1236|Gammaproteobacteria,3XN0N@561|Escherichia	1236|Gammaproteobacteria	S	hyperosmotic response	osmY	GO:0005575,GO:0005623,GO:0006457,GO:0006950,GO:0006970,GO:0006972,GO:0008150,GO:0009628,GO:0009987,GO:0030288,GO:0030313,GO:0031975,GO:0042597,GO:0044464,GO:0050896,GO:0061077	-	ko:K04065	-	-	-	-	ko00000	-	-	-	BON	ERS537201_56
ERS235602_37_k99_47165_59	754331.AEME01000001_gene2159	1.14e-127	364	COG2823@1|root,COG2823@2|Bacteria,1PCIJ@1224|Proteobacteria,1RRGP@1236|Gammaproteobacteria,3XN0N@561|Escherichia	1236|Gammaproteobacteria	S	hyperosmotic response	osmY	GO:0005575,GO:0005623,GO:0006457,GO:0006950,GO:0006970,GO:0006972,GO:0008150,GO:0009628,GO:0009987,GO:0030288,GO:0030313,GO:0031975,GO:0042597,GO:0044464,GO:0050896,GO:0061077	-	ko:K04065	-	-	-	-	ko00000	-	-	-	BON	ERS235602_37
ERS608504_29_k95_35050_158	198214.SF4407	7.7e-126	360	COG2823@1|root,COG2823@2|Bacteria,1PCIJ@1224|Proteobacteria,1RRGP@1236|Gammaproteobacteria	1236|Gammaproteobacteria	S	Periplasmic or secreted lipoprotein	osmY	GO:0005575,GO:0005623,GO:0006457,GO:0006950,GO:0006970,GO:0006972,GO:0008150,GO:0009628,GO:0009987,GO:0030288,GO:0030313,GO:0031975,GO:0042597,GO:0044464,GO:0050896,GO:0061077	-	ko:K04065	-	-	-	-	ko00000	-	-	-	BON	ERS608504_29
SRS097958_28_k99_79347_15	445970.ALIPUT_02417	3.92e-248	680	COG1388@1|root,COG1705@1|root,COG1388@2|Bacteria,COG1705@2|Bacteria,4NEER@976|Bacteroidetes,2FM02@200643|Bacteroidia,22V94@171550|Rikenellaceae	976|Bacteroidetes	MNU	Mannosyl-glycoprotein endo-beta-N-acetylglucosaminidase	lytG	-	-	-	-	-	-	-	-	-	-	-	Glucosaminidase,LysM	SRS097958_28
ERS235602_37_k99_888_102	155864.EDL933_3368	5.12e-110	315	COG3043@1|root,COG3043@2|Bacteria,1RHGD@1224|Proteobacteria,1S84V@1236|Gammaproteobacteria,3XQKT@561|Escherichia	1236|Gammaproteobacteria	C	Electron transfer subunit of the periplasmic nitrate reductase complex NapAB	napB	GO:0006091,GO:0008150,GO:0008152,GO:0009061,GO:0009987,GO:0015980,GO:0044237,GO:0045333,GO:0055114	-	ko:K02568	ko00910,ko01120,map00910,map01120	M00529,M00530	R00798	RC02812	ko00000,ko00001,ko00002	-	-	iAF1260.b2203,iBWG_1329.BWG_1976,iE2348C_1286.E2348C_2347,iECDH10B_1368.ECDH10B_2360,iECDH1ME8569_1439.ECDH1ME8569_2138,iECED1_1282.ECED1_2668,iECH74115_1262.ECH74115_3340,iECIAI39_1322.ECIAI39_2341,iECNA114_1301.ECNA114_2295,iECOK1_1307.ECOK1_2437,iECP_1309.ECP_2244,iECS88_1305.ECS88_2350,iECSF_1327.ECSF_2084,iECSP_1301.ECSP_3082,iECUMN_1333.ECUMN_2538,iETEC_1333.ETEC_2337,iEcDH1_1363.EcDH1_1456…	NapB	ERS235602_37
ERS537201_56_k99_115008_177	155864.EDL933_3368	5.12e-110	315	COG3043@1|root,COG3043@2|Bacteria,1RHGD@1224|Proteobacteria,1S84V@1236|Gammaproteobacteria,3XQKT@561|Escherichia	1236|Gammaproteobacteria	C	Electron transfer subunit of the periplasmic nitrate reductase complex NapAB	napB	GO:0006091,GO:0008150,GO:0008152,GO:0009061,GO:0009987,GO:0015980,GO:0044237,GO:0045333,GO:0055114	-	ko:K02568	ko00910,ko01120,map00910,map01120	M00529,M00530	R00798	RC02812	ko00000,ko00001,ko00002	-	-	iAF1260.b2203,iBWG_1329.BWG_1976,iE2348C_1286.E2348C_2347,iECDH10B_1368.ECDH10B_2360,iECDH1ME8569_1439.ECDH1ME8569_2138,iECED1_1282.ECED1_2668,iECH74115_1262.ECH74115_3340,iECIAI39_1322.ECIAI39_2341,iECNA114_1301.ECNA114_2295,iECOK1_1307.ECOK1_2437,iECP_1309.ECP_2244,iECS88_1305.ECS88_2350,iECSF_1327.ECSF_2084,iECSP_1301.ECSP_3082,iECUMN_1333.ECUMN_2538,iETEC_1333.ETEC_2337,iEcDH1_1363.EcDH1_1456…	NapB	ERS537201_56
SRS372942_3_k119_297_69	1218086.BBNB01000012_gene1352	2.99e-106	306	COG3043@1|root,COG3043@2|Bacteria,1RHGD@1224|Proteobacteria,1S84V@1236|Gammaproteobacteria,3WY0F@544|Citrobacter	1236|Gammaproteobacteria	C	Electron transfer subunit of the periplasmic nitrate reductase complex NapAB	napB	GO:0006091,GO:0008150,GO:0008152,GO:0009061,GO:0009987,GO:0015980,GO:0044237,GO:0045333,GO:0055114	-	ko:K02568	ko00910,ko01120,map00910,map01120	M00529,M00530	R00798	RC02812	ko00000,ko00001,ko00002	-	-	iAF1260.b2203,iBWG_1329.BWG_1976,iE2348C_1286.E2348C_2347,iECDH10B_1368.ECDH10B_2360,iECDH1ME8569_1439.ECDH1ME8569_2138,iECED1_1282.ECED1_2668,iECH74115_1262.ECH74115_3340,iECIAI39_1322.ECIAI39_2341,iECNA114_1301.ECNA114_2295,iECOK1_1307.ECOK1_2437,iECP_1309.ECP_2244,iECS88_1305.ECS88_2350,iECSF_1327.ECSF_2084,iECSP_1301.ECSP_3082,iECUMN_1333.ECUMN_2538,iETEC_1333.ETEC_2337,iEcDH1_1363.EcDH1_1456…	NapB	SRS372942_3
ERS608504_29_k95_57532_121	1440052.EAKF1_ch3785	6.53e-110	315	COG3043@1|root,COG3043@2|Bacteria,1RHGD@1224|Proteobacteria,1S84V@1236|Gammaproteobacteria,3XQKT@561|Escherichia	1236|Gammaproteobacteria	C	Electron transfer subunit of the periplasmic nitrate reductase complex NapAB	napB	GO:0006091,GO:0008150,GO:0008152,GO:0009061,GO:0009987,GO:0015980,GO:0044237,GO:0045333,GO:0055114	-	ko:K02568	ko00910,ko01120,map00910,map01120	M00529,M00530	R00798	RC02812	ko00000,ko00001,ko00002	-	-	iAF1260.b2203,iBWG_1329.BWG_1976,iE2348C_1286.E2348C_2347,iECDH10B_1368.ECDH10B_2360,iECDH1ME8569_1439.ECDH1ME8569_2138,iECED1_1282.ECED1_2668,iECH74115_1262.ECH74115_3340,iECIAI39_1322.ECIAI39_2341,iECNA114_1301.ECNA114_2295,iECOK1_1307.ECOK1_2437,iECP_1309.ECP_2244,iECS88_1305.ECS88_2350,iECSF_1327.ECSF_2084,iECSP_1301.ECSP_3082,iECUMN_1333.ECUMN_2538,iETEC_1333.ETEC_2337,iEcDH1_1363.EcDH1_1456…	NapB	ERS608504_29
SRS097958_28_k99_70811_2	445970.ALIPUT_02263	0	1161	2CIBF@1|root,2Z85N@2|Bacteria,4NF0J@976|Bacteroidetes,2FQ5H@200643|Bacteroidia	976|Bacteroidetes	-	-	-	-	-	-	-	-	-	-	-	-	-	-	-	SRS097958_28
ERS537201_56_k99_36763_25	155864.EDL933_0250	4.92e-101	293	29IKC@1|root,305HJ@2|Bacteria,1QJ60@1224|Proteobacteria,1RPEI@1236|Gammaproteobacteria,3XNE1@561|Escherichia	1236|Gammaproteobacteria	O	Inhibitor of vertebrate lysozyme	ivy	GO:0003674,GO:0004857,GO:0005575,GO:0005623,GO:0006457,GO:0008150,GO:0009987,GO:0030234,GO:0030288,GO:0030313,GO:0031975,GO:0042597,GO:0043086,GO:0044092,GO:0044464,GO:0050790,GO:0060241,GO:0061077,GO:0065007,GO:0065009,GO:0098772	-	-	-	-	-	-	-	-	-	-	Ivy	ERS537201_56
ERS608504_29_k95_76320_117	155864.EDL933_0250	1.16e-99	289	29IKC@1|root,305HJ@2|Bacteria,1QJ60@1224|Proteobacteria,1RPEI@1236|Gammaproteobacteria,3XNE1@561|Escherichia	1236|Gammaproteobacteria	O	Inhibitor of vertebrate lysozyme	ivy	GO:0003674,GO:0004857,GO:0005575,GO:0005623,GO:0006457,GO:0008150,GO:0009987,GO:0030234,GO:0030288,GO:0030313,GO:0031975,GO:0042597,GO:0043086,GO:0044092,GO:0044464,GO:0050790,GO:0060241,GO:0061077,GO:0065007,GO:0065009,GO:0098772	-	-	-	-	-	-	-	-	-	-	Ivy	ERS608504_29
ERS235602_37_k99_16938_14	754331.AEME01000001_gene4044	9.92e-101	292	29IKC@1|root,305HJ@2|Bacteria,1QJ60@1224|Proteobacteria,1RPEI@1236|Gammaproteobacteria,3XNE1@561|Escherichia	1236|Gammaproteobacteria	O	Inhibitor of vertebrate lysozyme	ivy	GO:0003674,GO:0004857,GO:0005575,GO:0005623,GO:0006457,GO:0008150,GO:0009987,GO:0030234,GO:0030288,GO:0030313,GO:0031975,GO:0042597,GO:0043086,GO:0044092,GO:0044464,GO:0050790,GO:0060241,GO:0061077,GO:0065007,GO:0065009,GO:0098772	-	-	-	-	-	-	-	-	-	-	Ivy	ERS235602_37
SRS294974_43_k89_9118_13	435590.BVU_0870	4.38e-88	261	COG2825@1|root,COG2825@2|Bacteria,4NSCM@976|Bacteroidetes,2FQ15@200643|Bacteroidia,4APWT@815|Bacteroidaceae	976|Bacteroidetes	M	membrane	ompH	-	-	ko:K06142	-	-	-	-	ko00000	-	-	-	OmpH	SRS294974_43
ERS537201_56_k99_99196_25	155864.EDL933_0966	2.26e-289	790	COG1686@1|root,COG1686@2|Bacteria,1MUU7@1224|Proteobacteria,1RMJA@1236|Gammaproteobacteria,3XMW7@561|Escherichia	1236|Gammaproteobacteria	M	Belongs to the peptidase S11 family	dacC	GO:0000270,GO:0003674,GO:0003824,GO:0004175,GO:0004180,GO:0005488,GO:0005575,GO:0005623,GO:0005886,GO:0005887,GO:0006022,GO:0006023,GO:0006024,GO:0006508,GO:0006807,GO:0008144,GO:0008150,GO:0008152,GO:0008233,GO:0008238,GO:0008360,GO:0008658,GO:0009058,GO:0009059,GO:0009252,GO:0009273,GO:0009987,GO:0016020,GO:0016021,GO:0016787,GO:0019538,GO:0022603,GO:0022604,GO:0030203,GO:0031224,GO:0031226,GO:…	3.4.16.4	ko:K07258	ko00550,ko01100,map00550,map01100	-	-	-	ko00000,ko00001,ko01000,ko01002,ko01011	-	-	iEC55989_1330.EC55989_2269,iSFV_1184.SFV_0694,iSbBS512_1146.SbBS512_E2506	PBP5_C,Peptidase_S11	ERS537201_56
SRS372942_3_k119_296_49	1114922.CIFAM_07_01030	8.09e-280	766	COG1686@1|root,COG1686@2|Bacteria,1MUU7@1224|Proteobacteria,1RMJA@1236|Gammaproteobacteria,3WXKU@544|Citrobacter	1236|Gammaproteobacteria	M	Penicillin-binding protein 5, C-terminal domain	dacC	GO:0000270,GO:0003674,GO:0003824,GO:0004175,GO:0004180,GO:0005488,GO:0005575,GO:0005623,GO:0005886,GO:0005887,GO:0006022,GO:0006023,GO:0006024,GO:0006508,GO:0006807,GO:0008144,GO:0008150,GO:0008152,GO:0008233,GO:0008238,GO:0008360,GO:0008658,GO:0009058,GO:0009059,GO:0009252,GO:0009273,GO:0009987,GO:0016020,GO:0016021,GO:0016787,GO:0019538,GO:0022603,GO:0022604,GO:0030203,GO:0031224,GO:0031226,GO:…	3.4.16.4	ko:K07258	ko00550,ko01100,map00550,map01100	-	-	-	ko00000,ko00001,ko01000,ko01002,ko01011	-	-	iSbBS512_1146.SbBS512_E2506	PBP5_C,Peptidase_S11	SRS372942_3
ERS235602_37_k99_47942_93	754331.AEME01000001_gene3496	3.74e-289	790	COG1686@1|root,COG1686@2|Bacteria,1MUU7@1224|Proteobacteria,1RMJA@1236|Gammaproteobacteria,3XMW7@561|Escherichia	1236|Gammaproteobacteria	M	Belongs to the peptidase S11 family	dacC	GO:0000270,GO:0003674,GO:0003824,GO:0004175,GO:0004180,GO:0005488,GO:0005575,GO:0005623,GO:0005886,GO:0005887,GO:0006022,GO:0006023,GO:0006024,GO:0006508,GO:0006807,GO:0008144,GO:0008150,GO:0008152,GO:0008233,GO:0008238,GO:0008360,GO:0008658,GO:0009058,GO:0009059,GO:0009252,GO:0009273,GO:0009987,GO:0016020,GO:0016021,GO:0016787,GO:0019538,GO:0022603,GO:0022604,GO:0030203,GO:0031224,GO:0031226,GO:…	3.4.16.4	ko:K07258	ko00550,ko01100,map00550,map01100	-	-	-	ko00000,ko00001,ko01000,ko01002,ko01011	-	-	iSFV_1184.SFV_0694,iSbBS512_1146.SbBS512_E2506	PBP5_C,Peptidase_S11	ERS235602_37
SRS414247_3_k119_6656_96	35703.DQ02_00560	3.91e-290	792	COG1686@1|root,COG1686@2|Bacteria,1MUU7@1224|Proteobacteria,1RMJA@1236|Gammaproteobacteria,3WXKU@544|Citrobacter	1236|Gammaproteobacteria	M	Penicillin-binding protein 5, C-terminal domain	dacC	GO:0000270,GO:0003674,GO:0003824,GO:0004175,GO:0004180,GO:0005488,GO:0005575,GO:0005623,GO:0005886,GO:0005887,GO:0006022,GO:0006023,GO:0006024,GO:0006508,GO:0006807,GO:0008144,GO:0008150,GO:0008152,GO:0008233,GO:0008238,GO:0008360,GO:0008658,GO:0009058,GO:0009059,GO:0009252,GO:0009273,GO:0009987,GO:0016020,GO:0016021,GO:0016787,GO:0019538,GO:0022603,GO:0022604,GO:0030203,GO:0031224,GO:0031226,GO:…	3.4.16.4	ko:K07258	ko00550,ko01100,map00550,map01100	-	-	-	ko00000,ko00001,ko01000,ko01002,ko01011	-	-	iSbBS512_1146.SbBS512_E2506	PBP5_C,Peptidase_S11	SRS414247_3
ERS608504_29_k95_100554_58	754331.AEME01000001_gene3496	1.07e-288	788	COG1686@1|root,COG1686@2|Bacteria,1MUU7@1224|Proteobacteria,1RMJA@1236|Gammaproteobacteria,3XMW7@561|Escherichia	1236|Gammaproteobacteria	M	Belongs to the peptidase S11 family	dacC	GO:0000270,GO:0003674,GO:0003824,GO:0004175,GO:0004180,GO:0005488,GO:0005575,GO:0005623,GO:0005886,GO:0005887,GO:0006022,GO:0006023,GO:0006024,GO:0006508,GO:0006807,GO:0008144,GO:0008150,GO:0008152,GO:0008233,GO:0008238,GO:0008360,GO:0008658,GO:0009058,GO:0009059,GO:0009252,GO:0009273,GO:0009987,GO:0016020,GO:0016021,GO:0016787,GO:0019538,GO:0022603,GO:0022604,GO:0030203,GO:0031224,GO:0031226,GO:…	3.4.16.4	ko:K07258	ko00550,ko01100,map00550,map01100	-	-	-	ko00000,ko00001,ko01000,ko01002,ko01011	-	-	iSFV_1184.SFV_0694,iSbBS512_1146.SbBS512_E2506	PBP5_C,Peptidase_S11	ERS608504_29
SRS294974_43_k89_29683_1	435590.BVU_1037	4.03e-198	548	2DBTB@1|root,2ZAWY@2|Bacteria,4NIYP@976|Bacteroidetes,2G3EG@200643|Bacteroidia,4AV6E@815|Bacteroidaceae	976|Bacteroidetes	S	Protein of unknown function (DUF3108)	-	-	-	-	-	-	-	-	-	-	-	-	DUF3108	SRS294974_43
SRS097958_28_k99_99314_51	445970.ALIPUT_00128	0	1637	COG1629@1|root,COG4771@2|Bacteria,4NE7A@976|Bacteroidetes,2FQ61@200643|Bacteroidia	976|Bacteroidetes	P	receptor	-	-	-	-	-	-	-	-	-	-	-	-	CarbopepD_reg_2,HMA,Plug,TonB_dep_Rec	SRS097958_28
SRS097958_28_k99_16327_67	1033732.CAHI01000018_gene57	1.23e-97	292	2E47Q@1|root,32Z3K@2|Bacteria,4NVY2@976|Bacteroidetes,2G1HF@200643|Bacteroidia,22VEY@171550|Rikenellaceae	976|Bacteroidetes	S	Domain of unknown function (DUF4919)	-	-	-	-	-	-	-	-	-	-	-	-	DUF4919	SRS097958_28
ERS537201_56_k99_65238_39	155864.EDL933_4240	0	956	COG2132@1|root,COG2132@2|Bacteria,1MU0J@1224|Proteobacteria,1RN7I@1236|Gammaproteobacteria,3XNVT@561|Escherichia	1236|Gammaproteobacteria	D	Cell division protein that is required for growth during stress conditions. May be involved in protecting or stabilizing the divisomal assembly under conditions of stress	ftsP	GO:0005575,GO:0005623,GO:0006950,GO:0006979,GO:0008150,GO:0009314,GO:0009628,GO:0009987,GO:0010212,GO:0030288,GO:0030313,GO:0031975,GO:0032153,GO:0042597,GO:0044464,GO:0050896,GO:0051301	-	ko:K04753	-	-	-	-	ko00000	-	-	-	Cu-oxidase,Cu-oxidase_2,Cu-oxidase_3	ERS537201_56
ERS608504_29_k95_73577_85	155864.EDL933_4240	0	949	COG2132@1|root,COG2132@2|Bacteria,1MU0J@1224|Proteobacteria,1RN7I@1236|Gammaproteobacteria,3XNVT@561|Escherichia	1236|Gammaproteobacteria	D	Cell division protein that is required for growth during stress conditions. May be involved in protecting or stabilizing the divisomal assembly under conditions of stress	ftsP	GO:0005575,GO:0005623,GO:0006950,GO:0006979,GO:0008150,GO:0009314,GO:0009628,GO:0009987,GO:0010212,GO:0030288,GO:0030313,GO:0031975,GO:0032153,GO:0042597,GO:0044464,GO:0050896,GO:0051301	-	ko:K04753	-	-	-	-	ko00000	-	-	-	Cu-oxidase,Cu-oxidase_2,Cu-oxidase_3	ERS608504_29
ERS235602_37_k99_5415_78	155864.EDL933_4240	0	953	COG2132@1|root,COG2132@2|Bacteria,1MU0J@1224|Proteobacteria,1RN7I@1236|Gammaproteobacteria,3XNVT@561|Escherichia	1236|Gammaproteobacteria	D	Cell division protein that is required for growth during stress conditions. May be involved in protecting or stabilizing the divisomal assembly under conditions of stress	ftsP	GO:0005575,GO:0005623,GO:0006950,GO:0006979,GO:0008150,GO:0009314,GO:0009628,GO:0009987,GO:0010212,GO:0030288,GO:0030313,GO:0031975,GO:0032153,GO:0042597,GO:0044464,GO:0050896,GO:0051301	-	ko:K04753	-	-	-	-	ko00000	-	-	-	Cu-oxidase,Cu-oxidase_2,Cu-oxidase_3	ERS235602_37
SRS259453_6_k73_2909_4	435591.BDI_3400	4.77e-248	679	COG1082@1|root,COG1082@2|Bacteria,4NJ3Z@976|Bacteroidetes,2FNWR@200643|Bacteroidia,22XN3@171551|Porphyromonadaceae	976|Bacteroidetes	G	Xylose isomerase-like TIM barrel	-	-	-	-	-	-	-	-	-	-	-	-	AP_endonuc_2	SRS259453_6
SRS259453_6_k73_41468_14	435591.BDI_0653	1.1e-281	769	COG2885@1|root,COG2885@2|Bacteria,4NKQC@976|Bacteroidetes,2FRBK@200643|Bacteroidia,22X13@171551|Porphyromonadaceae	976|Bacteroidetes	M	membrane	-	GO:0001871,GO:0003674,GO:0005215,GO:0005488,GO:0005575,GO:0006810,GO:0008150,GO:0015267,GO:0015288,GO:0016020,GO:0019867,GO:0022803,GO:0022829,GO:0022857,GO:0030246,GO:0030247,GO:0051179,GO:0051234,GO:0055085	-	-	-	-	-	-	-	-	-	-	OmpA	SRS259453_6
ERS537201_56_k99_61581_26	316408	5.46e-190	527	COG0614@1|root,COG0614@2|Bacteria,1MWVF@1224|Proteobacteria,1RMV8@1236|Gammaproteobacteria,3XNJV@561|Escherichia	1236|Gammaproteobacteria	P	Part of the ABC transporter complex BtuCDF involved in vitamin B12 import. Binds vitamin B12 and delivers it to the periplasmic surface of BtuC	btuF	GO:0003674,GO:0005488,GO:0005575,GO:0005623,GO:0006810,GO:0008144,GO:0008150,GO:0015889,GO:0015893,GO:0019842,GO:0030288,GO:0030313,GO:0031419,GO:0031975,GO:0036094,GO:0042221,GO:0042493,GO:0042597,GO:0044464,GO:0046906,GO:0048037,GO:0050896,GO:0051179,GO:0051180,GO:0051181,GO:0051234,GO:0071702,GO:0071705,GO:0097159,GO:1901363	-	ko:K02016,ko:K06858	ko02010,map02010	M00240,M00241	-	-	ko00000,ko00001,ko00002,ko02000	3.A.1.13,3.A.1.14	-	iECH74115_1262.ECH74115_0168,iECSP_1301.ECSP_0159,iECs_1301.ECs0162,iZ_1308.Z0169	Peripla_BP_2	ERS537201_56
ERS235602_37_k99_14155_44	754331.AEME01000001_gene1984	3.16e-189	525	COG0614@1|root,COG0614@2|Bacteria,1MWVF@1224|Proteobacteria,1RMV8@1236|Gammaproteobacteria,3XNJV@561|Escherichia	1236|Gammaproteobacteria	P	Part of the ABC transporter complex BtuCDF involved in vitamin B12 import. Binds vitamin B12 and delivers it to the periplasmic surface of BtuC	btuF	GO:0003674,GO:0005488,GO:0005575,GO:0005623,GO:0006810,GO:0008144,GO:0008150,GO:0015889,GO:0015893,GO:0019842,GO:0030288,GO:0030313,GO:0031419,GO:0031975,GO:0036094,GO:0042221,GO:0042493,GO:0042597,GO:0044464,GO:0046906,GO:0048037,GO:0050896,GO:0051179,GO:0051180,GO:0051181,GO:0051234,GO:0071702,GO:0071705,GO:0097159,GO:1901363	-	ko:K02016,ko:K06858	ko02010,map02010	M00240,M00241	-	-	ko00000,ko00001,ko00002,ko02000	3.A.1.13,3.A.1.14	-	iECH74115_1262.ECH74115_0168,iECSP_1301.ECSP_0159,iECs_1301.ECs0162,iZ_1308.Z0169	Peripla_BP_2	ERS235602_37
ERS608504_29_k95_21463_19	754331.AEME01000001_gene1984	1.23e-186	519	COG0614@1|root,COG0614@2|Bacteria,1MWVF@1224|Proteobacteria,1RMV8@1236|Gammaproteobacteria,3XNJV@561|Escherichia	1236|Gammaproteobacteria	P	Part of the ABC transporter complex BtuCDF involved in vitamin B12 import. Binds vitamin B12 and delivers it to the periplasmic surface of BtuC	btuF	GO:0003674,GO:0005488,GO:0005575,GO:0005623,GO:0006810,GO:0008144,GO:0008150,GO:0015889,GO:0015893,GO:0019842,GO:0030288,GO:0030313,GO:0031419,GO:0031975,GO:0036094,GO:0042221,GO:0042493,GO:0042597,GO:0044464,GO:0046906,GO:0048037,GO:0050896,GO:0051179,GO:0051180,GO:0051181,GO:0051234,GO:0071702,GO:0071705,GO:0097159,GO:1901363	-	ko:K02016,ko:K06858	ko02010,map02010	M00240,M00241	-	-	ko00000,ko00001,ko00002,ko02000	3.A.1.13,3.A.1.14	-	iECH74115_1262.ECH74115_0168,iECSP_1301.ECSP_0159,iECs_1301.ECs0162,iZ_1308.Z0169	Peripla_BP_2	ERS608504_29
ERS473295_29_k99_5260_49	435590.BVU_3029	2.88e-63	194	2F56V@1|root,33XTI@2|Bacteria,4P3SH@976|Bacteroidetes,2FT4H@200643|Bacteroidia,4ARHR@815|Bacteroidaceae	976|Bacteroidetes	-	-	-	-	-	-	-	-	-	-	-	-	-	-	-	ERS473295_29
SRS294974_43_k89_31167_11	435590.BVU_3029	2.88e-63	194	2F56V@1|root,33XTI@2|Bacteria,4P3SH@976|Bacteroidetes,2FT4H@200643|Bacteroidia,4ARHR@815|Bacteroidaceae	976|Bacteroidetes	-	-	-	-	-	-	-	-	-	-	-	-	-	-	-	SRS294974_43
ERS608504_29_k95_89000_67	155864.EDL933_0479	1.62e-230	632	COG3248@1|root,COG3248@2|Bacteria,1MZ2A@1224|Proteobacteria,1RMH2@1236|Gammaproteobacteria,3XMNH@561|Escherichia	1236|Gammaproteobacteria	M	Nucleoside-specific channel-forming protein Tsx	tsx	GO:0003674,GO:0005215,GO:0005337,GO:0005575,GO:0005623,GO:0006810,GO:0008150,GO:0009279,GO:0015267,GO:0015288,GO:0015471,GO:0015858,GO:0015931,GO:0015932,GO:0016020,GO:0016021,GO:0016032,GO:0019058,GO:0019867,GO:0022803,GO:0022829,GO:0022857,GO:0030260,GO:0030312,GO:0030313,GO:0031224,GO:0031975,GO:0032991,GO:0044403,GO:0044409,GO:0044419,GO:0044425,GO:0044462,GO:0044464,GO:0046718,GO:0046930,GO:…	-	ko:K05517	-	-	-	-	ko00000,ko02000	1.B.10	-	iAF1260.b0411,iAPECO1_1312.APECO1_1599,iB21_1397.B21_00363,iBWG_1329.BWG_0293,iE2348C_1286.E2348C_0346,iEC042_1314.EC042_0446,iEC55989_1330.EC55989_0420,iECABU_c1320.ECABU_c04890,iECBD_1354.ECBD_3250,iECDH10B_1368.ECDH10B_0367,iECDH1ME8569_1439.ECDH1ME8569_0396,iECD_1391.ECD_00359,iECED1_1282.ECED1_0434,iECH74115_1262.ECH74115_0493,iECIAI1_1343.ECIAI1_0411,iECIAI39_1322.ECIAI39_0268,iECNA114_1301…	Channel_Tsx	ERS608504_29
ERS537201_56_k99_143702_127	199310.c0521	2.42e-229	630	COG3248@1|root,COG3248@2|Bacteria,1MZ2A@1224|Proteobacteria,1RMH2@1236|Gammaproteobacteria,3XMNH@561|Escherichia	1236|Gammaproteobacteria	M	Nucleoside-specific channel-forming protein Tsx	tsx	GO:0003674,GO:0005215,GO:0005337,GO:0005575,GO:0005623,GO:0006810,GO:0008150,GO:0009279,GO:0015267,GO:0015288,GO:0015471,GO:0015858,GO:0015931,GO:0015932,GO:0016020,GO:0016021,GO:0016032,GO:0019058,GO:0019867,GO:0022803,GO:0022829,GO:0022857,GO:0030260,GO:0030312,GO:0030313,GO:0031224,GO:0031975,GO:0032991,GO:0044403,GO:0044409,GO:0044419,GO:0044425,GO:0044462,GO:0044464,GO:0046718,GO:0046930,GO:…	-	ko:K05517	-	-	-	-	ko00000,ko02000	1.B.10	-	iAF1260.b0411,iAPECO1_1312.APECO1_1599,iB21_1397.B21_00363,iBWG_1329.BWG_0293,iE2348C_1286.E2348C_0346,iEC042_1314.EC042_0446,iEC55989_1330.EC55989_0420,iECABU_c1320.ECABU_c04890,iECBD_1354.ECBD_3250,iECDH10B_1368.ECDH10B_0367,iECDH1ME8569_1439.ECDH1ME8569_0396,iECD_1391.ECD_00359,iECED1_1282.ECED1_0434,iECH74115_1262.ECH74115_0493,iECIAI1_1343.ECIAI1_0411,iECIAI39_1322.ECIAI39_0268,iECNA114_1301…	Channel_Tsx	ERS537201_56
ERS235602_37_k99_3761_72	754331.AEME01000001_gene2896	1.14e-230	632	COG3248@1|root,COG3248@2|Bacteria,1MZ2A@1224|Proteobacteria,1RMH2@1236|Gammaproteobacteria,3XMNH@561|Escherichia	1236|Gammaproteobacteria	M	Nucleoside-specific channel-forming protein Tsx	tsx	GO:0003674,GO:0005215,GO:0005337,GO:0005575,GO:0005623,GO:0006810,GO:0008150,GO:0009279,GO:0015267,GO:0015288,GO:0015471,GO:0015858,GO:0015931,GO:0015932,GO:0016020,GO:0016021,GO:0016032,GO:0019058,GO:0019867,GO:0022803,GO:0022829,GO:0022857,GO:0030260,GO:0030312,GO:0030313,GO:0031224,GO:0031975,GO:0032991,GO:0044403,GO:0044409,GO:0044419,GO:0044425,GO:0044462,GO:0044464,GO:0046718,GO:0046930,GO:…	-	ko:K05517	-	-	-	-	ko00000,ko02000	1.B.10	-	iAF1260.b0411,iAPECO1_1312.APECO1_1599,iB21_1397.B21_00363,iBWG_1329.BWG_0293,iE2348C_1286.E2348C_0346,iEC042_1314.EC042_0446,iEC55989_1330.EC55989_0420,iECABU_c1320.ECABU_c04890,iECBD_1354.ECBD_3250,iECDH10B_1368.ECDH10B_0367,iECDH1ME8569_1439.ECDH1ME8569_0396,iECD_1391.ECD_00359,iECED1_1282.ECED1_0434,iECH74115_1262.ECH74115_0493,iECIAI1_1343.ECIAI1_0411,iECIAI39_1322.ECIAI39_0268,iECNA114_1301…	Channel_Tsx	ERS235602_37
SRS294974_43_k89_73762_3	435590.BVU_2443	3.36e-100	290	COG3212@1|root,COG3212@2|Bacteria,4NQW5@976|Bacteroidetes,2FS3X@200643|Bacteroidia,4AQRD@815|Bacteroidaceae	976|Bacteroidetes	S	COG NOG31508 non supervised orthologous group	-	-	-	-	-	-	-	-	-	-	-	-	PepSY_like	SRS294974_43
SRS294974_43_k89_75355_19	435590.BVU_1912	3.79e-311	847	COG0741@1|root,COG1388@1|root,COG0741@2|Bacteria,COG1388@2|Bacteria,4NEKW@976|Bacteroidetes,2FM5V@200643|Bacteroidia,4AKVM@815|Bacteroidaceae	976|Bacteroidetes	M	Transglycosylase SLT domain	mltD	-	-	ko:K08307	-	-	-	-	ko00000,ko01000,ko01011	-	-	-	LysM,SLT	SRS294974_43
SRS294974_43_k89_2837_2	435590.BVU_0059	0	965	COG1538@1|root,COG1538@2|Bacteria,4NGXM@976|Bacteroidetes,2FMD9@200643|Bacteroidia,4AMSY@815|Bacteroidaceae	976|Bacteroidetes	MU	Psort location OuterMembrane, score	-	-	-	-	-	-	-	-	-	-	-	-	OEP	SRS294974_43
SRS294974_43_k89_8773_16	435590.BVU_1306	5.73e-162	452	2DV38@1|root,33TU9@2|Bacteria,4P2PK@976|Bacteroidetes,2FRAD@200643|Bacteroidia,4ARUD@815|Bacteroidaceae	976|Bacteroidetes	-	-	-	-	-	-	-	-	-	-	-	-	-	-	OMP_b-brl	SRS294974_43
SRS097958_28_k99_938_2	445970.ALIPUT_02235	9.55e-287	782	COG3137@1|root,COG3137@2|Bacteria	2|Bacteria	-	-	ydiY	-	-	ko:K07283	-	-	-	-	ko00000	-	-	-	DUF3078,DUF481	SRS097958_28
SRS294974_43_k89_34798_22	435590.BVU_4104	1.2e-194	539	COG0860@1|root,COG0860@2|Bacteria,4NHZA@976|Bacteroidetes,2FP3Y@200643|Bacteroidia,4AMR6@815|Bacteroidaceae	976|Bacteroidetes	M	N-acetylmuramoyl-L-alanine amidase	-	-	3.5.1.28	ko:K01448	ko01503,map01503	M00727	R04112	RC00064,RC00141	ko00000,ko00001,ko00002,ko01000,ko01011,ko03036	-	-	-	Amidase_3	SRS294974_43
ERS537201_56_k99_103877_3	155864.EDL933_4126	4.09e-166	465	COG2968@1|root,COG2968@2|Bacteria,1RH7T@1224|Proteobacteria,1RP7T@1236|Gammaproteobacteria,3XNCG@561|Escherichia	1236|Gammaproteobacteria	S	cellular response to heat	yggE	GO:0000302,GO:0005575,GO:0005623,GO:0005886,GO:0005887,GO:0006950,GO:0006974,GO:0006979,GO:0008150,GO:0009266,GO:0009408,GO:0009628,GO:0009897,GO:0009986,GO:0009987,GO:0016020,GO:0016021,GO:0031224,GO:0031226,GO:0031233,GO:0033554,GO:0034599,GO:0034605,GO:0034614,GO:0042221,GO:0044425,GO:0044459,GO:0044464,GO:0050896,GO:0051716,GO:0070887,GO:0071575,GO:0071944,GO:0098552,GO:1901700,GO:1901701	-	ko:K09807	-	-	-	-	ko00000	-	-	-	SIMPL	ERS537201_56
ERS235602_37_k99_43293_66	754331.AEME01000001_gene2460	2.88e-166	466	COG2968@1|root,COG2968@2|Bacteria,1RH7T@1224|Proteobacteria,1RP7T@1236|Gammaproteobacteria,3XNCG@561|Escherichia	1236|Gammaproteobacteria	S	cellular response to heat	yggE	GO:0000302,GO:0005575,GO:0005623,GO:0005886,GO:0005887,GO:0006950,GO:0006974,GO:0006979,GO:0008150,GO:0009266,GO:0009408,GO:0009628,GO:0009897,GO:0009986,GO:0009987,GO:0016020,GO:0016021,GO:0031224,GO:0031226,GO:0031233,GO:0033554,GO:0034599,GO:0034605,GO:0034614,GO:0042221,GO:0044425,GO:0044459,GO:0044464,GO:0050896,GO:0051716,GO:0070887,GO:0071575,GO:0071944,GO:0098552,GO:1901700,GO:1901701	-	ko:K09807	-	-	-	-	ko00000	-	-	-	SIMPL	ERS235602_37
ERS608504_29_k95_21517_92	754331.AEME01000001_gene2460	8.25e-166	464	COG2968@1|root,COG2968@2|Bacteria,1RH7T@1224|Proteobacteria,1RP7T@1236|Gammaproteobacteria,3XNCG@561|Escherichia	1236|Gammaproteobacteria	S	cellular response to heat	yggE	GO:0000302,GO:0005575,GO:0005623,GO:0005886,GO:0005887,GO:0006950,GO:0006974,GO:0006979,GO:0008150,GO:0009266,GO:0009408,GO:0009628,GO:0009897,GO:0009986,GO:0009987,GO:0016020,GO:0016021,GO:0031224,GO:0031226,GO:0031233,GO:0033554,GO:0034599,GO:0034605,GO:0034614,GO:0042221,GO:0044425,GO:0044459,GO:0044464,GO:0050896,GO:0051716,GO:0070887,GO:0071575,GO:0071944,GO:0098552,GO:1901700,GO:1901701	-	ko:K09807	-	-	-	-	ko00000	-	-	-	SIMPL	ERS608504_29
SRS259453_6_k73_4818_47	435591.BDI_0074	1.03e-204	565	COG2829@1|root,COG2829@2|Bacteria,4NIYQ@976|Bacteroidetes,2FR73@200643|Bacteroidia,22WW2@171551|Porphyromonadaceae	976|Bacteroidetes	M	Phospholipase A1	pldA	-	3.1.1.32,3.1.1.4	ko:K01058	ko00564,ko00565,ko00590,ko00591,ko00592,ko01100,ko01110,map00564,map00565,map00590,map00591,map00592,map01100,map01110	-	R01315,R01316,R01317,R02053,R02054,R04034,R07064,R07379,R07387,R07859,R07860	RC00020,RC00037,RC00041,RC00094	ko00000,ko00001,ko01000	-	-	-	PLA1	SRS259453_6
ERS537201_56_k99_10551_62	199310.c5076	5.01e-165	462	COG0790@1|root,COG0790@2|Bacteria,1NEX5@1224|Proteobacteria,1RPRA@1236|Gammaproteobacteria,3XNHQ@561|Escherichia	1236|Gammaproteobacteria	S	enzyme activator activity	yjcO	GO:0003674,GO:0008047,GO:0008150,GO:0030234,GO:0043085,GO:0044093,GO:0050790,GO:0065007,GO:0065009,GO:0098772	-	ko:K07126	-	-	-	-	ko00000	-	-	-	Sel1	ERS537201_56
ERS235602_37_k99_5785_10	1440052.EAKF1_ch1809	8.71e-164	458	COG0790@1|root,COG0790@2|Bacteria,1NEX5@1224|Proteobacteria,1RPRA@1236|Gammaproteobacteria,3XNHQ@561|Escherichia	1236|Gammaproteobacteria	S	enzyme activator activity	yjcO	GO:0003674,GO:0008047,GO:0008150,GO:0030234,GO:0043085,GO:0044093,GO:0050790,GO:0065007,GO:0065009,GO:0098772	-	ko:K07126	-	-	-	-	ko00000	-	-	-	Sel1	ERS235602_37
ERS608504_29_k95_40617_46	155864.EDL933_5419	5.04e-163	456	COG0790@1|root,COG0790@2|Bacteria,1NEX5@1224|Proteobacteria,1RPRA@1236|Gammaproteobacteria,3XNHQ@561|Escherichia	1236|Gammaproteobacteria	S	enzyme activator activity	yjcO	GO:0003674,GO:0008047,GO:0008150,GO:0030234,GO:0043085,GO:0044093,GO:0050790,GO:0065007,GO:0065009,GO:0098772	-	ko:K07126	-	-	-	-	ko00000	-	-	-	Sel1	ERS608504_29
SRS294974_43_k89_4859_40	435590.BVU_1642	5.04e-109	313	2C25A@1|root,33RHH@2|Bacteria,4P1K7@976|Bacteroidetes,2FQ68@200643|Bacteroidia,4AKE3@815|Bacteroidaceae	976|Bacteroidetes	S	Family of unknown function (DUF3836)	-	-	-	-	-	-	-	-	-	-	-	-	DUF3836	SRS294974_43
SRS097958_28_k99_63705_101	445970.ALIPUT_01952	2.06e-234	644	COG3637@1|root,COG3637@2|Bacteria,4PKVN@976|Bacteroidetes,2G057@200643|Bacteroidia	976|Bacteroidetes	M	Has lipid A 3-O-deacylase activity. Hydrolyzes the ester bond at the 3 position of lipid A, a bioactive component of lipopolysaccharide (LPS), thereby releasing the primary fatty acyl moiety	-	-	-	-	-	-	-	-	-	-	-	-	-	SRS097958_28
SRS259453_6_k73_2970_23	435591.BDI_3526	4.82e-137	387	COG2885@1|root,COG2885@2|Bacteria,4NN9C@976|Bacteroidetes,2FPCM@200643|Bacteroidia,2305C@171551|Porphyromonadaceae	976|Bacteroidetes	M	Protein of unknown function (DUF3575)	-	-	-	-	-	-	-	-	-	-	-	-	DUF3575	SRS259453_6
SRS097958_28_k99_99349_89	445970.ALIPUT_00592	6.49e-313	850	COG1305@1|root,COG1305@2|Bacteria,4NGQ2@976|Bacteroidetes,2FMDR@200643|Bacteroidia	976|Bacteroidetes	E	Transglutaminase-like superfamily	-	-	-	-	-	-	-	-	-	-	-	-	LRR_5,Transglut_core	SRS097958_28
SRS259453_6_k73_37954_3	435591.BDI_1091	3.64e-290	792	COG0457@1|root,COG0457@2|Bacteria,4NIY9@976|Bacteroidetes,2FP2Z@200643|Bacteroidia,22WMV@171551|Porphyromonadaceae	976|Bacteroidetes	S	Tetratricopeptide repeat protein	-	-	-	-	-	-	-	-	-	-	-	-	TPR_11,TPR_16,TPR_8	SRS259453_6
ERS537201_56_k99_67561_56	198214.SF1852	3.2e-83	246	COG2372@1|root,COG2372@2|Bacteria,1N8SS@1224|Proteobacteria,1S9EF@1236|Gammaproteobacteria	1236|Gammaproteobacteria	S	Resistance protein	yobA	GO:0005575,GO:0005623,GO:0030288,GO:0030313,GO:0031975,GO:0042597,GO:0044464	-	ko:K07156	-	-	-	-	ko00000,ko02000	9.B.62.2	-	-	CopC	ERS537201_56
SRS259453_6_k73_48002_17	435591.BDI_3572	7.51e-300	821	COG1538@1|root,COG1538@2|Bacteria,4NEEN@976|Bacteroidetes,2FM98@200643|Bacteroidia,22WWD@171551|Porphyromonadaceae	976|Bacteroidetes	MU	Outer membrane efflux protein	-	-	-	ko:K12340	ko01501,ko01503,ko02020,ko03070,ko04626,ko05133,map01501,map01503,map02020,map03070,map04626,map05133	M00325,M00326,M00339,M00571,M00575,M00646,M00647,M00696,M00697,M00709,M00720,M00821	-	-	ko00000,ko00001,ko00002,ko01504,ko02000,ko02044	1.B.17,2.A.6.2	-	-	OEP	SRS259453_6
SRS259453_6_k73_26010_7	435591.BDI_1309	2.9e-311	848	COG1538@1|root,COG1538@2|Bacteria,4NKK6@976|Bacteroidetes,2FP9K@200643|Bacteroidia,22WHA@171551|Porphyromonadaceae	976|Bacteroidetes	MU	Outer membrane efflux protein	-	-	-	-	-	-	-	-	-	-	-	-	OEP	SRS259453_6
SRS294974_43_k89_100026_1	435590.BVU_0196	8.6e-308	840	COG1538@1|root,COG1538@2|Bacteria,4NEEN@976|Bacteroidetes,2FM98@200643|Bacteroidia,4AKIA@815|Bacteroidaceae	976|Bacteroidetes	MU	Psort location OuterMembrane, score 10.00	-	-	-	ko:K12340	ko01501,ko01503,ko02020,ko03070,ko04626,ko05133,map01501,map01503,map02020,map03070,map04626,map05133	M00325,M00326,M00339,M00571,M00575,M00646,M00647,M00696,M00697,M00709,M00720,M00821	-	-	ko00000,ko00001,ko00002,ko01504,ko02000,ko02044	1.B.17,2.A.6.2	-	-	OEP	SRS294974_43
ERS537201_56_k99_99746_21	155864.EDL933_3736	3.95e-225	620	COG3026@1|root,COG3026@2|Bacteria,1MUQ8@1224|Proteobacteria,1RNF3@1236|Gammaproteobacteria,3XN4S@561|Escherichia	1236|Gammaproteobacteria	T	Negatively modulates the activity of sigma-E (RpoE) by stabilizing RseA under non-stress conditions. Although not essential for association of sigma-E with Rsea it increases their affinity 2- to 3-fold. When bound to RseA it prevents proteolysis by DegS, which is probably relieved by lipopolysaccharide binding (LPS)	rseB	GO:0003674,GO:0005488,GO:0005515,GO:0005575,GO:0005623,GO:0030288,GO:0030313,GO:0031975,GO:0042597,GO:0042802,GO:0044464,GO:0045152	-	ko:K03598	-	-	-	-	ko00000,ko03021	-	-	-	MucB_RseB,MucB_RseB_C	ERS537201_56
ERS608504_29_k95_48905_59	155864.EDL933_3736	1.61e-224	619	COG3026@1|root,COG3026@2|Bacteria,1MUQ8@1224|Proteobacteria,1RNF3@1236|Gammaproteobacteria,3XN4S@561|Escherichia	1236|Gammaproteobacteria	T	Negatively modulates the activity of sigma-E (RpoE) by stabilizing RseA under non-stress conditions. Although not essential for association of sigma-E with Rsea it increases their affinity 2- to 3-fold. When bound to RseA it prevents proteolysis by DegS, which is probably relieved by lipopolysaccharide binding (LPS)	rseB	GO:0003674,GO:0005488,GO:0005515,GO:0005575,GO:0005623,GO:0030288,GO:0030313,GO:0031975,GO:0042597,GO:0042802,GO:0044464,GO:0045152	-	ko:K03598	-	-	-	-	ko00000,ko03021	-	-	-	MucB_RseB,MucB_RseB_C	ERS608504_29
ERS235602_37_k99_1043_79	754331.AEME01000001_gene2649	5.62e-225	620	COG3026@1|root,COG3026@2|Bacteria,1MUQ8@1224|Proteobacteria,1RNF3@1236|Gammaproteobacteria,3XN4S@561|Escherichia	1236|Gammaproteobacteria	T	Negatively modulates the activity of sigma-E (RpoE) by stabilizing RseA under non-stress conditions. Although not essential for association of sigma-E with Rsea it increases their affinity 2- to 3-fold. When bound to RseA it prevents proteolysis by DegS, which is probably relieved by lipopolysaccharide binding (LPS)	rseB	GO:0003674,GO:0005488,GO:0005515,GO:0005575,GO:0005623,GO:0030288,GO:0030313,GO:0031975,GO:0042597,GO:0042802,GO:0044464,GO:0045152	-	ko:K03598	-	-	-	-	ko00000,ko03021	-	-	-	MucB_RseB,MucB_RseB_C	ERS235602_37
ERS537201_56_k99_167730_15	198214.SF1084	1.47e-246	679	COG1706@1|root,COG1706@2|Bacteria,1MVKW@1224|Proteobacteria,1RMRB@1236|Gammaproteobacteria	1236|Gammaproteobacteria	N	Assembles around the rod to form the L-ring and probably protects the motor basal body from shearing forces during rotation	flgI	GO:0001539,GO:0005575,GO:0005623,GO:0006928,GO:0006950,GO:0006974,GO:0008150,GO:0009288,GO:0009425,GO:0009987,GO:0033554,GO:0040011,GO:0042597,GO:0042995,GO:0043226,GO:0043228,GO:0044422,GO:0044461,GO:0044463,GO:0044464,GO:0048870,GO:0050896,GO:0051179,GO:0051674,GO:0051716,GO:0071973,GO:0097588	-	ko:K02394	ko02040,map02040	-	-	-	ko00000,ko00001,ko02035	-	-	-	FlgI	ERS537201_56
ERS235602_37_k99_63222_57	754331.AEME01000001_gene1387	2.17e-246	678	COG1706@1|root,COG1706@2|Bacteria,1MVKW@1224|Proteobacteria,1RMRB@1236|Gammaproteobacteria,3XMTV@561|Escherichia	1236|Gammaproteobacteria	N	Assembles around the rod to form the L-ring and probably protects the motor basal body from shearing forces during rotation	flgI	GO:0001539,GO:0005575,GO:0005623,GO:0006928,GO:0006950,GO:0006974,GO:0008150,GO:0009288,GO:0009425,GO:0009987,GO:0033554,GO:0040011,GO:0042597,GO:0042995,GO:0043226,GO:0043228,GO:0044422,GO:0044461,GO:0044463,GO:0044464,GO:0048870,GO:0050896,GO:0051179,GO:0051674,GO:0051716,GO:0071973,GO:0097588	-	ko:K02394	ko02040,map02040	-	-	-	ko00000,ko00001,ko02035	-	-	-	FlgI	ERS235602_37
ERS608504_29_k95_61229_71	754331.AEME01000001_gene1387	3.44e-243	670	COG1706@1|root,COG1706@2|Bacteria,1MVKW@1224|Proteobacteria,1RMRB@1236|Gammaproteobacteria,3XMTV@561|Escherichia	1236|Gammaproteobacteria	N	Assembles around the rod to form the L-ring and probably protects the motor basal body from shearing forces during rotation	flgI	GO:0001539,GO:0005575,GO:0005623,GO:0006928,GO:0006950,GO:0006974,GO:0008150,GO:0009288,GO:0009425,GO:0009987,GO:0033554,GO:0040011,GO:0042597,GO:0042995,GO:0043226,GO:0043228,GO:0044422,GO:0044461,GO:0044463,GO:0044464,GO:0048870,GO:0050896,GO:0051179,GO:0051674,GO:0051716,GO:0071973,GO:0097588	-	ko:K02394	ko02040,map02040	-	-	-	ko00000,ko00001,ko02035	-	-	-	FlgI	ERS608504_29
ERS537201_56_k99_28643_50	316408	2.52e-181	503	COG1452@1|root,COG1452@2|Bacteria,1RKI2@1224|Proteobacteria,1S6AC@1236|Gammaproteobacteria,3XQDI@561|Escherichia	1236|Gammaproteobacteria	M	Outer membrane channel protein allowing the entry of N- acetylneuraminic acid (Neu5Ac, the most abundant sialic acid on host cell surfaces) into the bacteria	nanC	GO:0003674,GO:0005215,GO:0005342,GO:0005575,GO:0005623,GO:0006810,GO:0006811,GO:0006820,GO:0008150,GO:0008509,GO:0008514,GO:0008643,GO:0009279,GO:0015075,GO:0015136,GO:0015144,GO:0015157,GO:0015267,GO:0015288,GO:0015318,GO:0015478,GO:0015711,GO:0015739,GO:0015772,GO:0015849,GO:0016020,GO:0016021,GO:0019867,GO:0022803,GO:0022829,GO:0022857,GO:0030312,GO:0030313,GO:0031224,GO:0031230,GO:0031975,GO:…	-	ko:K22110	-	-	-	-	ko00000,ko02000	1.B.35.1,1.B.35.2	-	ic_1306.c5389	KdgM	ERS537201_56
SRS294941_15_k89_41255_2	316408	2.52e-181	503	COG1452@1|root,COG1452@2|Bacteria,1RKI2@1224|Proteobacteria,1S6AC@1236|Gammaproteobacteria,3XQDI@561|Escherichia	1236|Gammaproteobacteria	M	Outer membrane channel protein allowing the entry of N- acetylneuraminic acid (Neu5Ac, the most abundant sialic acid on host cell surfaces) into the bacteria	nanC	GO:0003674,GO:0005215,GO:0005342,GO:0005575,GO:0005623,GO:0006810,GO:0006811,GO:0006820,GO:0008150,GO:0008509,GO:0008514,GO:0008643,GO:0009279,GO:0015075,GO:0015136,GO:0015144,GO:0015157,GO:0015267,GO:0015288,GO:0015318,GO:0015478,GO:0015711,GO:0015739,GO:0015772,GO:0015849,GO:0016020,GO:0016021,GO:0019867,GO:0022803,GO:0022829,GO:0022857,GO:0030312,GO:0030313,GO:0031224,GO:0031230,GO:0031975,GO:…	-	ko:K22110	-	-	-	-	ko00000,ko02000	1.B.35.1,1.B.35.2	-	ic_1306.c5389	KdgM	SRS294941_15
ERS473049_15_k99_4086_3	316408	2.94e-180	500	COG1452@1|root,COG1452@2|Bacteria,1RKI2@1224|Proteobacteria,1S6AC@1236|Gammaproteobacteria,3XQDI@561|Escherichia	1236|Gammaproteobacteria	M	Outer membrane channel protein allowing the entry of N- acetylneuraminic acid (Neu5Ac, the most abundant sialic acid on host cell surfaces) into the bacteria	nanC	GO:0003674,GO:0005215,GO:0005342,GO:0005575,GO:0005623,GO:0006810,GO:0006811,GO:0006820,GO:0008150,GO:0008509,GO:0008514,GO:0008643,GO:0009279,GO:0015075,GO:0015136,GO:0015144,GO:0015157,GO:0015267,GO:0015288,GO:0015318,GO:0015478,GO:0015711,GO:0015739,GO:0015772,GO:0015849,GO:0016020,GO:0016021,GO:0019867,GO:0022803,GO:0022829,GO:0022857,GO:0030312,GO:0030313,GO:0031224,GO:0031230,GO:0031975,GO:…	-	ko:K22110	-	-	-	-	ko00000,ko02000	1.B.35.1,1.B.35.2	-	ic_1306.c5389	KdgM	ERS473049_15
ERS608504_29_k95_35050_103	316408	1.7e-179	498	COG1452@1|root,COG1452@2|Bacteria,1RKI2@1224|Proteobacteria,1S6AC@1236|Gammaproteobacteria,3XQDI@561|Escherichia	1236|Gammaproteobacteria	M	Outer membrane channel protein allowing the entry of N- acetylneuraminic acid (Neu5Ac, the most abundant sialic acid on host cell surfaces) into the bacteria	nanC	GO:0003674,GO:0005215,GO:0005342,GO:0005575,GO:0005623,GO:0006810,GO:0006811,GO:0006820,GO:0008150,GO:0008509,GO:0008514,GO:0008643,GO:0009279,GO:0015075,GO:0015136,GO:0015144,GO:0015157,GO:0015267,GO:0015288,GO:0015318,GO:0015478,GO:0015711,GO:0015739,GO:0015772,GO:0015849,GO:0016020,GO:0016021,GO:0019867,GO:0022803,GO:0022829,GO:0022857,GO:0030312,GO:0030313,GO:0031224,GO:0031230,GO:0031975,GO:…	-	ko:K22110	-	-	-	-	ko00000,ko02000	1.B.35.1,1.B.35.2	-	ic_1306.c5389	KdgM	ERS608504_29
ERS235602_37_k99_47165_123	754331.AEME01000001_gene4244	7.22e-181	502	COG1452@1|root,COG1452@2|Bacteria,1RKI2@1224|Proteobacteria,1S6AC@1236|Gammaproteobacteria,3XQDI@561|Escherichia	1236|Gammaproteobacteria	M	Outer membrane channel protein allowing the entry of N- acetylneuraminic acid (Neu5Ac, the most abundant sialic acid on host cell surfaces) into the bacteria	nanC	GO:0003674,GO:0005215,GO:0005342,GO:0005575,GO:0005623,GO:0006810,GO:0006811,GO:0006820,GO:0008150,GO:0008509,GO:0008514,GO:0008643,GO:0009279,GO:0015075,GO:0015136,GO:0015144,GO:0015157,GO:0015267,GO:0015288,GO:0015318,GO:0015478,GO:0015711,GO:0015739,GO:0015772,GO:0015849,GO:0016020,GO:0016021,GO:0019867,GO:0022803,GO:0022829,GO:0022857,GO:0030312,GO:0030313,GO:0031224,GO:0031230,GO:0031975,GO:…	-	ko:K22110	-	-	-	-	ko00000,ko02000	1.B.35.1,1.B.35.2	-	ic_1306.c5389	KdgM	ERS235602_37
SRS294974_43_k89_9310_2	435590.BVU_2504	1.61e-81	241	2A1Z5@1|root,30Q8U@2|Bacteria,4PIUX@976|Bacteroidetes,2FTPM@200643|Bacteroidia,4ARF9@815|Bacteroidaceae	976|Bacteroidetes	-	-	-	-	-	-	-	-	-	-	-	-	-	-	-	SRS294974_43
SRS259453_6_k73_21896_11	435591.BDI_3797	3.76e-210	580	COG1082@1|root,COG1082@2|Bacteria,4NIWS@976|Bacteroidetes,2FQ58@200643|Bacteroidia,22WFN@171551|Porphyromonadaceae	976|Bacteroidetes	G	Xylose isomerase-like TIM barrel	-	-	-	-	-	-	-	-	-	-	-	-	AP_endonuc_2,AP_endonuc_2_N	SRS259453_6
SRS259453_6_k73_20105_64	435591.BDI_1910	7.06e-249	684	28M15@1|root,2ZAG0@2|Bacteria,4NJBY@976|Bacteroidetes,2FMGZ@200643|Bacteroidia,22WHH@171551|Porphyromonadaceae	976|Bacteroidetes	S	Domain of unknown function (DUF4831)	-	-	-	-	-	-	-	-	-	-	-	-	DUF4831	SRS259453_6
ERS396323_85_k85_8657_17	1122931.AUAE01000016_gene2698	0	897	COG0673@1|root,COG0673@2|Bacteria,4NGHJ@976|Bacteroidetes,2FPMK@200643|Bacteroidia,22WUI@171551|Porphyromonadaceae	976|Bacteroidetes	S	Oxidoreductase family, NAD-binding Rossmann fold	-	-	-	-	-	-	-	-	-	-	-	-	GFO_IDH_MocA,GFO_IDH_MocA_C	ERS396323_85
ERS473034_4_k99_31664_18	1122931.AUAE01000016_gene2698	0	886	COG0673@1|root,COG0673@2|Bacteria,4NGHJ@976|Bacteroidetes,2FPMK@200643|Bacteroidia,22WUI@171551|Porphyromonadaceae	976|Bacteroidetes	S	Oxidoreductase family, NAD-binding Rossmann fold	-	-	-	-	-	-	-	-	-	-	-	-	GFO_IDH_MocA,GFO_IDH_MocA_C	ERS473034_4
SRS259453_6_k73_14302_25	435591.BDI_1154	0	900	COG0673@1|root,COG0673@2|Bacteria,4NGHJ@976|Bacteroidetes,2FPMK@200643|Bacteroidia,22WUI@171551|Porphyromonadaceae	976|Bacteroidetes	S	Oxidoreductase family, NAD-binding Rossmann fold	-	-	-	-	-	-	-	-	-	-	-	-	GFO_IDH_MocA,GFO_IDH_MocA_C	SRS259453_6
SRS294932_17_k89_108547_30	1235803.C825_00061	0	895	COG0673@1|root,COG0673@2|Bacteria,4NGHJ@976|Bacteroidetes,2FPMK@200643|Bacteroidia,22WUI@171551|Porphyromonadaceae	976|Bacteroidetes	S	Oxidoreductase family, NAD-binding Rossmann fold	-	-	-	-	-	-	-	-	-	-	-	-	GFO_IDH_MocA,GFO_IDH_MocA_C	SRS294932_17
SRS294974_43_k89_44213_29	435590.BVU_3875	1.82e-299	815	COG3579@1|root,COG3579@2|Bacteria,4NE02@976|Bacteroidetes,2FPW0@200643|Bacteroidia,4APUH@815|Bacteroidaceae	976|Bacteroidetes	M	Papain family cysteine protease	-	-	3.4.22.40	ko:K01372	-	-	-	-	ko00000,ko01000,ko01002	-	-	-	Peptidase_C1,Peptidase_C1_2	SRS294974_43
SRS294974_43_k89_114198_28	435590.BVU_2563	0	892	COG0457@1|root,COG0457@2|Bacteria,4NF7U@976|Bacteroidetes,2FP0S@200643|Bacteroidia,4AKR5@815|Bacteroidaceae	976|Bacteroidetes	S	Tetratricopeptide repeat protein	-	-	-	-	-	-	-	-	-	-	-	-	TPR_8	SRS294974_43
SRS259453_6_k73_30561_30	435591.BDI_3086	1.88e-146	418	COG3595@1|root,COG3595@2|Bacteria,4NSAQ@976|Bacteroidetes,2FPF9@200643|Bacteroidia,22YP6@171551|Porphyromonadaceae	976|Bacteroidetes	S	Putative auto-transporter adhesin, head GIN domain	-	-	-	-	-	-	-	-	-	-	-	-	DUF2807	SRS259453_6
SRS294974_43_k89_34605_9	435590.BVU_0185	9.6e-214	587	COG3291@1|root,COG3291@2|Bacteria,4NJ1K@976|Bacteroidetes,2FRBD@200643|Bacteroidia,4APFQ@815|Bacteroidaceae	976|Bacteroidetes	S	Pkd domain containing protein	-	-	-	-	-	-	-	-	-	-	-	-	PKD	SRS294974_43
ERS235602_37_k99_15243_83	155864.EDL933_5175	6.19e-149	419	COG1651@1|root,COG1651@2|Bacteria,1RGWH@1224|Proteobacteria,1S5WA@1236|Gammaproteobacteria,3XNYE@561|Escherichia	1236|Gammaproteobacteria	O	Required for disulfide bond formation in some periplasmic proteins such as PhoA or OmpA. Acts by transferring its disulfide bond to other proteins and is reduced in the process. DsbA is reoxidized by DsbB	dsbA	GO:0003674,GO:0003756,GO:0003824,GO:0005575,GO:0005623,GO:0006457,GO:0008150,GO:0008152,GO:0009987,GO:0015035,GO:0015036,GO:0016491,GO:0016667,GO:0016853,GO:0016860,GO:0016864,GO:0030288,GO:0030313,GO:0031975,GO:0042221,GO:0042597,GO:0044464,GO:0046677,GO:0050896,GO:0051716,GO:0055114,GO:0070887,GO:0071236,GO:0140096	-	ko:K03673	ko01503,map01503	M00728	-	-	ko00000,ko00001,ko00002,ko03110	-	-	iEcSMS35_1347.EcSMS35_4241	DSBA	ERS235602_37
ERS608504_29_k95_72433_5	199310.c4804	2.07e-147	415	COG1651@1|root,COG1651@2|Bacteria,1RGWH@1224|Proteobacteria,1S5WA@1236|Gammaproteobacteria,3XNYE@561|Escherichia	1236|Gammaproteobacteria	O	Required for disulfide bond formation in some periplasmic proteins such as PhoA or OmpA. Acts by transferring its disulfide bond to other proteins and is reduced in the process. DsbA is reoxidized by DsbB	dsbA	GO:0003674,GO:0003756,GO:0003824,GO:0005575,GO:0005623,GO:0006457,GO:0008150,GO:0008152,GO:0009987,GO:0015035,GO:0015036,GO:0016491,GO:0016667,GO:0016853,GO:0016860,GO:0016864,GO:0030288,GO:0030313,GO:0031975,GO:0042221,GO:0042597,GO:0044464,GO:0046677,GO:0050896,GO:0051716,GO:0055114,GO:0070887,GO:0071236,GO:0140096	-	ko:K03673	ko01503,map01503	M00728	-	-	ko00000,ko00001,ko00002,ko03110	-	-	iEcSMS35_1347.EcSMS35_4241	DSBA	ERS608504_29
ERS537201_56_k99_159048_5	199310.c4804	8.8e-149	418	COG1651@1|root,COG1651@2|Bacteria,1RGWH@1224|Proteobacteria,1S5WA@1236|Gammaproteobacteria,3XNYE@561|Escherichia	1236|Gammaproteobacteria	O	Required for disulfide bond formation in some periplasmic proteins such as PhoA or OmpA. Acts by transferring its disulfide bond to other proteins and is reduced in the process. DsbA is reoxidized by DsbB	dsbA	GO:0003674,GO:0003756,GO:0003824,GO:0005575,GO:0005623,GO:0006457,GO:0008150,GO:0008152,GO:0009987,GO:0015035,GO:0015036,GO:0016491,GO:0016667,GO:0016853,GO:0016860,GO:0016864,GO:0030288,GO:0030313,GO:0031975,GO:0042221,GO:0042597,GO:0044464,GO:0046677,GO:0050896,GO:0051716,GO:0055114,GO:0070887,GO:0071236,GO:0140096	-	ko:K03673	ko01503,map01503	M00728	-	-	ko00000,ko00001,ko00002,ko03110	-	-	iEcSMS35_1347.EcSMS35_4241	DSBA	ERS537201_56
SRS294974_43_k89_19899_12	435590.BVU_1862	1.75e-312	852	COG1538@1|root,COG1538@2|Bacteria,4NEMI@976|Bacteroidetes,2FMRJ@200643|Bacteroidia,4AME3@815|Bacteroidaceae	976|Bacteroidetes	MU	Psort location OuterMembrane, score	tolC	-	-	-	-	-	-	-	-	-	-	-	OEP	SRS294974_43
SRS259453_6_k73_29440_41	999419.HMPREF1077_01539	2.97e-101	298	2DYIQ@1|root,34A0H@2|Bacteria,4P5KT@976|Bacteroidetes,2G1QM@200643|Bacteroidia,2311H@171551|Porphyromonadaceae	976|Bacteroidetes	-	-	-	-	-	-	-	-	-	-	-	-	-	-	-	SRS259453_6
SRS259453_6_k73_23784_117	435591.BDI_2390	0	887	COG0760@1|root,COG0760@2|Bacteria,4NEW0@976|Bacteroidetes,2FMDU@200643|Bacteroidia,22WD3@171551|Porphyromonadaceae	976|Bacteroidetes	M	peptidylprolyl isomerase	surA	-	5.2.1.8	ko:K03771	-	-	-	-	ko00000,ko01000,ko03110	-	-	-	Rotamase,SurA_N_3	SRS259453_6
SRS294974_43_k89_12819_14	435590.BVU_0421	3.55e-300	817	COG4775@1|root,COG4775@2|Bacteria,4NICB@976|Bacteroidetes,2FP3X@200643|Bacteroidia,4AMK7@815|Bacteroidaceae	976|Bacteroidetes	M	COG NOG26016 non supervised orthologous group	-	-	-	-	-	-	-	-	-	-	-	-	Bac_surface_Ag	SRS294974_43
SRS259453_6_k73_24921_14	435591.BDI_2085	2.97e-74	223	2E4AG@1|root,32Z66@2|Bacteria,4NUXA@976|Bacteroidetes,2FSMC@200643|Bacteroidia,22YXI@171551|Porphyromonadaceae	976|Bacteroidetes	S	Domain of unknown function (DUF4783)	-	-	-	-	-	-	-	-	-	-	-	-	DUF4783	SRS259453_6
SRS294974_43_k89_91372_27	435590.BVU_1745	0	930	COG3669@1|root,COG3669@2|Bacteria,4NE74@976|Bacteroidetes,2FPVW@200643|Bacteroidia,4AKF8@815|Bacteroidaceae	976|Bacteroidetes	G	Alpha-L-fucosidase	fucA	-	3.2.1.51	ko:K01206	ko00511,map00511	-	-	-	ko00000,ko00001,ko01000,ko04147	-	GH29	-	Alpha_L_fucos	SRS294974_43
SRS294974_43_k89_92948_10	435590.BVU_0774	6.42e-101	293	2E9E6@1|root,333MR@2|Bacteria,4NVIJ@976|Bacteroidetes,2FQN2@200643|Bacteroidia,4ANZ6@815|Bacteroidaceae	976|Bacteroidetes	S	Domain of unknown function (DUF4252)	-	-	-	-	-	-	-	-	-	-	-	-	DUF4252	SRS294974_43
SRS294974_43_k89_122227_1	435590.BVU_0320	7.43e-123	350	2EYGK@1|root,33RQH@2|Bacteria,4P0GN@976|Bacteroidetes,2FQW3@200643|Bacteroidia,4AN8E@815|Bacteroidaceae	976|Bacteroidetes	-	-	-	-	-	-	-	-	-	-	-	-	-	-	-	SRS294974_43
SRS259453_6_k73_29440_35	435591.BDI_2996	1.22e-100	292	2E9E6@1|root,333MR@2|Bacteria,4NVIJ@976|Bacteroidetes,2FQN2@200643|Bacteroidia,22YN8@171551|Porphyromonadaceae	976|Bacteroidetes	S	Domain of unknown function (DUF4252)	-	-	-	-	-	-	-	-	-	-	-	-	DUF4252	SRS259453_6
SRS294974_43_k89_120996_6	435590.BVU_1686	3.45e-150	422	COG0739@1|root,COG0739@2|Bacteria,4NQX6@976|Bacteroidetes,2FT6W@200643|Bacteroidia,4APWW@815|Bacteroidaceae	976|Bacteroidetes	M	COG COG0739 Membrane proteins related to metalloendopeptidases	nlpD_2	-	-	-	-	-	-	-	-	-	-	-	LysM,Peptidase_M23	SRS294974_43
SRS294974_43_k89_91372_6	435590.BVU_1766	1.01e-130	371	2A627@1|root,30UUK@2|Bacteria,4PJ1P@976|Bacteroidetes,2FQKM@200643|Bacteroidia,4AQ6G@815|Bacteroidaceae	976|Bacteroidetes	S	Domain of unknown function (DUF4858)	-	-	-	-	-	-	-	-	-	-	-	-	DUF4858	SRS294974_43
SRS097958_28_k99_63705_95	445970.ALIPUT_01946	1.82e-315	857	COG4775@1|root,COG4775@2|Bacteria,4NICB@976|Bacteroidetes,2FVMB@200643|Bacteroidia	976|Bacteroidetes	M	Surface antigen	-	-	-	-	-	-	-	-	-	-	-	-	Bac_surface_Ag	SRS097958_28
SRS294974_43_k89_120996_3	435590.BVU_1689	2.26e-143	404	COG3637@1|root,COG3637@2|Bacteria,4NRZA@976|Bacteroidetes,2FQ3Q@200643|Bacteroidia,4AQUA@815|Bacteroidaceae	976|Bacteroidetes	M	Outer membrane protein beta-barrel domain	-	-	-	-	-	-	-	-	-	-	-	-	OMP_b-brl,OMP_b-brl_2	SRS294974_43
ERS473034_4_k99_1889_30	1122931.AUAE01000030_gene862	2.19e-273	746	COG1740@1|root,COG1740@2|Bacteria,4NK1F@976|Bacteroidetes,2FRD2@200643|Bacteroidia,22XC4@171551|Porphyromonadaceae	976|Bacteroidetes	C	NiFe/NiFeSe hydrogenase small subunit C-terminal	-	-	1.12.99.6	ko:K06282	ko00633,ko01120,map00633,map01120	-	R08034	RC00250	ko00000,ko00001,ko01000	-	-	-	NiFe_hyd_SSU_C,Oxidored_q6	ERS473034_4
SRS259453_6_k73_5525_18	435591.BDI_1811	9.3e-275	750	COG1740@1|root,COG1740@2|Bacteria,4NK1F@976|Bacteroidetes,2FRD2@200643|Bacteroidia,22XC4@171551|Porphyromonadaceae	976|Bacteroidetes	C	NiFe/NiFeSe hydrogenase small subunit C-terminal	-	-	1.12.99.6	ko:K06282	ko00633,ko01120,map00633,map01120	-	R08034	RC00250	ko00000,ko00001,ko01000	-	-	-	NiFe_hyd_SSU_C,Oxidored_q6	SRS259453_6
ERS396323_85_k85_134103_12	1122931.AUAE01000030_gene862	9.69e-277	755	COG1740@1|root,COG1740@2|Bacteria,4NK1F@976|Bacteroidetes,2FRD2@200643|Bacteroidia,22XC4@171551|Porphyromonadaceae	976|Bacteroidetes	C	NiFe/NiFeSe hydrogenase small subunit C-terminal	-	-	1.12.99.6	ko:K06282	ko00633,ko01120,map00633,map01120	-	R08034	RC00250	ko00000,ko00001,ko01000	-	-	-	NiFe_hyd_SSU_C,Oxidored_q6	ERS396323_85
SRS294932_17_k89_54634_24	1235803.C825_05383	6.82e-277	755	COG1740@1|root,COG1740@2|Bacteria,4NK1F@976|Bacteroidetes,2FRD2@200643|Bacteroidia,22XC4@171551|Porphyromonadaceae	976|Bacteroidetes	C	NiFe/NiFeSe hydrogenase small subunit C-terminal	-	-	1.12.99.6	ko:K06282	ko00633,ko01120,map00633,map01120	-	R08034	RC00250	ko00000,ko00001,ko01000	-	-	-	NiFe_hyd_SSU_C,Oxidored_q6	SRS294932_17
SRS294974_43_k89_12819_5	435590.BVU_0412	5.35e-118	337	COG0526@1|root,COG0526@2|Bacteria,4NR1K@976|Bacteroidetes,2FS53@200643|Bacteroidia,4AQ9B@815|Bacteroidaceae	976|Bacteroidetes	CO	Redoxin family	-	-	-	-	-	-	-	-	-	-	-	-	AhpC-TSA,Redoxin	SRS294974_43
SRS294974_43_k89_21072_2	435590.BVU_2304	9.71e-193	551	2DM3I@1|root,31JQ3@2|Bacteria,4NRM4@976|Bacteroidetes,2FM1R@200643|Bacteroidia,4AKVN@815|Bacteroidaceae	976|Bacteroidetes	S	Psort location OuterMembrane, score	-	-	-	-	-	-	-	-	-	-	-	-	-	SRS294974_43
SRS294974_43_k89_115533_21	435590.BVU_3095	0	1550	COG1629@1|root,COG4771@2|Bacteria,4NF05@976|Bacteroidetes,2FMJS@200643|Bacteroidia,4AMR9@815|Bacteroidaceae	976|Bacteroidetes	P	COG4771 Outer membrane receptor for ferrienterochelin and colicins	-	-	-	ko:K02014,ko:K16089	-	-	-	-	ko00000,ko02000	1.B.14,1.B.14.1,1.B.14.10	-	-	CarbopepD_reg_2,Plug,TonB_dep_Rec	SRS294974_43
ERS473295_29_k99_5260_111	435590.BVU_3095	0	1548	COG1629@1|root,COG4771@2|Bacteria,4NF05@976|Bacteroidetes,2FMJS@200643|Bacteroidia,4AMR9@815|Bacteroidaceae	976|Bacteroidetes	P	COG4771 Outer membrane receptor for ferrienterochelin and colicins	-	-	-	ko:K02014,ko:K16089	-	-	-	-	ko00000,ko02000	1.B.14,1.B.14.1,1.B.14.10	-	-	CarbopepD_reg_2,Plug,TonB_dep_Rec	ERS473295_29
SRS820588_10_k99_4853_29	349741.Amuc_1085	4.01e-303	825	COG3659@1|root,COG3659@2|Bacteria	2|Bacteria	M	wide pore channel activity	-	-	-	ko:K07267	-	-	-	-	ko00000,ko02000	1.B.19.1	-	-	OprB,SLH	SRS820588_10
ERS396322_76_k85_39467_2	435590.BVU_1669	8.1e-153	429	2C9DF@1|root,333A7@2|Bacteria,4NSB0@976|Bacteroidetes,2FMUV@200643|Bacteroidia,4AMUQ@815|Bacteroidaceae	976|Bacteroidetes	S	COG NOG19149 non supervised orthologous group	-	-	-	-	-	-	-	-	-	-	-	-	DUF3256	ERS396322_76
SRS294974_43_k89_4859_12	435590.BVU_1669	8.1e-153	429	2C9DF@1|root,333A7@2|Bacteria,4NSB0@976|Bacteroidetes,2FMUV@200643|Bacteroidia,4AMUQ@815|Bacteroidaceae	976|Bacteroidetes	S	COG NOG19149 non supervised orthologous group	-	-	-	-	-	-	-	-	-	-	-	-	DUF3256	SRS294974_43
ERS537201_56_k99_128224_8	199310.c4386	2.88e-228	630	COG4213@1|root,COG4213@2|Bacteria,1MX63@1224|Proteobacteria,1RRJ3@1236|Gammaproteobacteria,3XM8D@561|Escherichia	1236|Gammaproteobacteria	G	D-xylose metabolic process	xylF	GO:0003674,GO:0005488,GO:0005575,GO:0005623,GO:0005975,GO:0005996,GO:0006810,GO:0008150,GO:0008152,GO:0008643,GO:0015749,GO:0015750,GO:0015753,GO:0019321,GO:0030246,GO:0030288,GO:0030313,GO:0031975,GO:0034219,GO:0036094,GO:0042597,GO:0042732,GO:0044238,GO:0044281,GO:0044464,GO:0048029,GO:0051179,GO:0051234,GO:0055085,GO:0071702,GO:0071704	-	ko:K10543	ko02010,map02010	M00215	-	-	ko00000,ko00001,ko00002,ko02000	3.A.1.2.4	-	iB21_1397.B21_03369,iECBD_1354.ECBD_0168,iECD_1391.ECD_03418,iEcHS_1320.EcHS_A3769,iEcolC_1368.EcolC_0148,iUTI89_1310.UTI89_C4107,ic_1306.c4386	Peripla_BP_4	ERS537201_56
ERS608504_29_k95_82944_20	316408	7.7e-229	631	COG4213@1|root,COG4213@2|Bacteria,1MX63@1224|Proteobacteria,1RRJ3@1236|Gammaproteobacteria,3XM8D@561|Escherichia	1236|Gammaproteobacteria	G	D-xylose metabolic process	xylF	GO:0003674,GO:0005488,GO:0005575,GO:0005623,GO:0005975,GO:0005996,GO:0006810,GO:0008150,GO:0008152,GO:0008643,GO:0015749,GO:0015750,GO:0015753,GO:0019321,GO:0030246,GO:0030288,GO:0030313,GO:0031975,GO:0034219,GO:0036094,GO:0042597,GO:0042732,GO:0044238,GO:0044281,GO:0044464,GO:0048029,GO:0051179,GO:0051234,GO:0055085,GO:0071702,GO:0071704	-	ko:K10543	ko02010,map02010	M00215	-	-	ko00000,ko00001,ko00002,ko02000	3.A.1.2.4	-	iB21_1397.B21_03369,iECBD_1354.ECBD_0168,iECD_1391.ECD_03418,iEcHS_1320.EcHS_A3769,iEcolC_1368.EcolC_0148,iUTI89_1310.UTI89_C4107,ic_1306.c4386	Peripla_BP_4	ERS608504_29
ERS235602_37_k99_15243_27	316408	1.09e-228	630	COG4213@1|root,COG4213@2|Bacteria,1MX63@1224|Proteobacteria,1RRJ3@1236|Gammaproteobacteria,3XM8D@561|Escherichia	1236|Gammaproteobacteria	G	D-xylose metabolic process	xylF	GO:0003674,GO:0005488,GO:0005575,GO:0005623,GO:0005975,GO:0005996,GO:0006810,GO:0008150,GO:0008152,GO:0008643,GO:0015749,GO:0015750,GO:0015753,GO:0019321,GO:0030246,GO:0030288,GO:0030313,GO:0031975,GO:0034219,GO:0036094,GO:0042597,GO:0042732,GO:0044238,GO:0044281,GO:0044464,GO:0048029,GO:0051179,GO:0051234,GO:0055085,GO:0071702,GO:0071704	-	ko:K10543	ko02010,map02010	M00215	-	-	ko00000,ko00001,ko00002,ko02000	3.A.1.2.4	-	iB21_1397.B21_03369,iECBD_1354.ECBD_0168,iECD_1391.ECD_03418,iEcHS_1320.EcHS_A3769,iEcolC_1368.EcolC_0148,iUTI89_1310.UTI89_C4107,ic_1306.c4386	Peripla_BP_4	ERS235602_37
SRS294934_65_k89_171983_41	716541.ECL_01394	2.5e-237	652	COG1879@1|root,COG1879@2|Bacteria,1MVDG@1224|Proteobacteria,1RMBR@1236|Gammaproteobacteria,3X1YH@547|Enterobacter	1236|Gammaproteobacteria	G	PFAM Periplasmic binding protein LacI transcriptional regulator	araF	GO:0003674,GO:0003824,GO:0005215,GO:0005488,GO:0005575,GO:0005623,GO:0006810,GO:0008150,GO:0008643,GO:0015144,GO:0015145,GO:0015399,GO:0015405,GO:0015407,GO:0015749,GO:0016462,GO:0016787,GO:0016817,GO:0016818,GO:0016887,GO:0017111,GO:0022804,GO:0022857,GO:0030246,GO:0030288,GO:0030313,GO:0031975,GO:0034219,GO:0036094,GO:0042597,GO:0042623,GO:0042626,GO:0043211,GO:0043492,GO:0044464,GO:0048029,GO:…	-	ko:K10537	ko02010,map02010	M00213	-	-	ko00000,ko00001,ko00002,ko02000	3.A.1.2.2	-	iECIAI39_1322.ECIAI39_1152,iECOK1_1307.ECOK1_2016,iECP_1309.ECP_1842,iECS88_1305.ECS88_1956,iECSE_1348.ECSE_2133,iLF82_1304.LF82_0110,iNRG857_1313.NRG857_09510,iUMN146_1321.UM146_07665	Peripla_BP_1	SRS294934_65
ERS473036_15_k99_23718_28	1399774.JDWH01000002_gene2936	5.43e-237	652	COG1879@1|root,COG1879@2|Bacteria,1MVDG@1224|Proteobacteria,1RMBR@1236|Gammaproteobacteria,3X1YH@547|Enterobacter	1236|Gammaproteobacteria	G	PFAM Periplasmic binding protein LacI transcriptional regulator	araF	GO:0003674,GO:0003824,GO:0005215,GO:0005488,GO:0005575,GO:0005623,GO:0006810,GO:0008150,GO:0008643,GO:0015144,GO:0015145,GO:0015399,GO:0015405,GO:0015407,GO:0015749,GO:0016462,GO:0016787,GO:0016817,GO:0016818,GO:0016887,GO:0017111,GO:0022804,GO:0022857,GO:0030246,GO:0030288,GO:0030313,GO:0031975,GO:0034219,GO:0036094,GO:0042597,GO:0042623,GO:0042626,GO:0043211,GO:0043492,GO:0044464,GO:0048029,GO:…	-	ko:K10537	ko02010,map02010	M00213	-	-	ko00000,ko00001,ko00002,ko02000	3.A.1.2.2	-	iECIAI39_1322.ECIAI39_1152,iECOK1_1307.ECOK1_2016,iECP_1309.ECP_1842,iECS88_1305.ECS88_1956,iECSE_1348.ECSE_2133,iLF82_1304.LF82_0110,iNRG857_1313.NRG857_09510,iUMN146_1321.UM146_07665	Peripla_BP_1	ERS473036_15
SRS371548_7_k119_2598_596	1045856.EcWSU1_02830	7.72e-237	651	COG1879@1|root,COG1879@2|Bacteria,1MVDG@1224|Proteobacteria,1RMBR@1236|Gammaproteobacteria,3X1YH@547|Enterobacter	1236|Gammaproteobacteria	G	PFAM Periplasmic binding protein LacI transcriptional regulator	araF	GO:0003674,GO:0003824,GO:0005215,GO:0005488,GO:0005575,GO:0005623,GO:0006810,GO:0008150,GO:0008643,GO:0015144,GO:0015145,GO:0015399,GO:0015405,GO:0015407,GO:0015749,GO:0016462,GO:0016787,GO:0016817,GO:0016818,GO:0016887,GO:0017111,GO:0022804,GO:0022857,GO:0030246,GO:0030288,GO:0030313,GO:0031975,GO:0034219,GO:0036094,GO:0042597,GO:0042623,GO:0042626,GO:0043211,GO:0043492,GO:0044464,GO:0048029,GO:…	-	ko:K10537	ko02010,map02010	M00213	-	-	ko00000,ko00001,ko00002,ko02000	3.A.1.2.2	-	iECIAI39_1322.ECIAI39_1152,iECOK1_1307.ECOK1_2016,iECP_1309.ECP_1842,iECS88_1305.ECS88_1956,iECSE_1348.ECSE_2133,iLF82_1304.LF82_0110,iNRG857_1313.NRG857_09510,iUMN146_1321.UM146_07665	Peripla_BP_1	SRS371548_7
SRS332161_15_k119_19634_20	1399774.JDWH01000002_gene2936	2.69e-237	652	COG1879@1|root,COG1879@2|Bacteria,1MVDG@1224|Proteobacteria,1RMBR@1236|Gammaproteobacteria,3X1YH@547|Enterobacter	1236|Gammaproteobacteria	G	PFAM Periplasmic binding protein LacI transcriptional regulator	araF	GO:0003674,GO:0003824,GO:0005215,GO:0005488,GO:0005575,GO:0005623,GO:0006810,GO:0008150,GO:0008643,GO:0015144,GO:0015145,GO:0015399,GO:0015405,GO:0015407,GO:0015749,GO:0016462,GO:0016787,GO:0016817,GO:0016818,GO:0016887,GO:0017111,GO:0022804,GO:0022857,GO:0030246,GO:0030288,GO:0030313,GO:0031975,GO:0034219,GO:0036094,GO:0042597,GO:0042623,GO:0042626,GO:0043211,GO:0043492,GO:0044464,GO:0048029,GO:…	-	ko:K10537	ko02010,map02010	M00213	-	-	ko00000,ko00001,ko00002,ko02000	3.A.1.2.2	-	iECIAI39_1322.ECIAI39_1152,iECOK1_1307.ECOK1_2016,iECP_1309.ECP_1842,iECS88_1305.ECS88_1956,iECSE_1348.ECSE_2133,iLF82_1304.LF82_0110,iNRG857_1313.NRG857_09510,iUMN146_1321.UM146_07665	Peripla_BP_1	SRS332161_15
SRS311563_3_k119_1756_30	1045856.EcWSU1_02830	2.31e-238	655	COG1879@1|root,COG1879@2|Bacteria,1MVDG@1224|Proteobacteria,1RMBR@1236|Gammaproteobacteria,3X1YH@547|Enterobacter	1236|Gammaproteobacteria	G	PFAM Periplasmic binding protein LacI transcriptional regulator	araF	GO:0003674,GO:0003824,GO:0005215,GO:0005488,GO:0005575,GO:0005623,GO:0006810,GO:0008150,GO:0008643,GO:0015144,GO:0015145,GO:0015399,GO:0015405,GO:0015407,GO:0015749,GO:0016462,GO:0016787,GO:0016817,GO:0016818,GO:0016887,GO:0017111,GO:0022804,GO:0022857,GO:0030246,GO:0030288,GO:0030313,GO:0031975,GO:0034219,GO:0036094,GO:0042597,GO:0042623,GO:0042626,GO:0043211,GO:0043492,GO:0044464,GO:0048029,GO:…	-	ko:K10537	ko02010,map02010	M00213	-	-	ko00000,ko00001,ko00002,ko02000	3.A.1.2.2	-	iECIAI39_1322.ECIAI39_1152,iECOK1_1307.ECOK1_2016,iECP_1309.ECP_1842,iECS88_1305.ECS88_1956,iECSE_1348.ECSE_2133,iLF82_1304.LF82_0110,iNRG857_1313.NRG857_09510,iUMN146_1321.UM146_07665	Peripla_BP_1	SRS311563_3
ERS537201_56_k99_67561_114	362663.ECP_1842	5.94e-237	651	COG1879@1|root,COG1879@2|Bacteria,1MVDG@1224|Proteobacteria,1RMBR@1236|Gammaproteobacteria,3XNEH@561|Escherichia	1236|Gammaproteobacteria	G	L-arabinose-binding periplasmic protein	araF	GO:0003674,GO:0003824,GO:0005215,GO:0005488,GO:0005575,GO:0005623,GO:0006810,GO:0008150,GO:0008643,GO:0015144,GO:0015145,GO:0015399,GO:0015405,GO:0015407,GO:0015749,GO:0016462,GO:0016787,GO:0016817,GO:0016818,GO:0016887,GO:0017111,GO:0022804,GO:0022857,GO:0030246,GO:0030288,GO:0030313,GO:0031975,GO:0034219,GO:0036094,GO:0042597,GO:0042623,GO:0042626,GO:0043211,GO:0043492,GO:0044464,GO:0048029,GO:…	-	ko:K10537	ko02010,map02010	M00213	-	-	ko00000,ko00001,ko00002,ko02000	3.A.1.2.2	-	iECIAI39_1322.ECIAI39_1152,iECOK1_1307.ECOK1_2016,iECP_1309.ECP_1842,iECS88_1305.ECS88_1956,iECSE_1348.ECSE_2133,iLF82_1304.LF82_0110,iNRG857_1313.NRG857_09510,iUMN146_1321.UM146_07665	Peripla_BP_1	ERS537201_56
ERS235602_37_k99_27359_115	754331.AEME01000001_gene112	1.97e-237	653	COG1879@1|root,COG1879@2|Bacteria,1MVDG@1224|Proteobacteria,1RMBR@1236|Gammaproteobacteria,3XNEH@561|Escherichia	1236|Gammaproteobacteria	G	L-arabinose-binding periplasmic protein	araF	GO:0003674,GO:0003824,GO:0005215,GO:0005488,GO:0005575,GO:0005623,GO:0006810,GO:0008150,GO:0008643,GO:0015144,GO:0015145,GO:0015399,GO:0015405,GO:0015407,GO:0015749,GO:0016462,GO:0016787,GO:0016817,GO:0016818,GO:0016887,GO:0017111,GO:0022804,GO:0022857,GO:0030246,GO:0030288,GO:0030313,GO:0031975,GO:0034219,GO:0036094,GO:0042597,GO:0042623,GO:0042626,GO:0043211,GO:0043492,GO:0044464,GO:0048029,GO:…	-	ko:K10537	ko02010,map02010	M00213	-	-	ko00000,ko00001,ko00002,ko02000	3.A.1.2.2	-	iECIAI39_1322.ECIAI39_1152,iECOK1_1307.ECOK1_2016,iECP_1309.ECP_1842,iECS88_1305.ECS88_1956,iECSE_1348.ECSE_2133,iLF82_1304.LF82_0110,iNRG857_1313.NRG857_09510,iUMN146_1321.UM146_07665	Peripla_BP_1	ERS235602_37
SRS414210_5_k119_446_3	716541.ECL_01394	7.16e-237	651	COG1879@1|root,COG1879@2|Bacteria,1MVDG@1224|Proteobacteria,1RMBR@1236|Gammaproteobacteria,3X1YH@547|Enterobacter	1236|Gammaproteobacteria	G	PFAM Periplasmic binding protein LacI transcriptional regulator	araF	GO:0003674,GO:0003824,GO:0005215,GO:0005488,GO:0005575,GO:0005623,GO:0006810,GO:0008150,GO:0008643,GO:0015144,GO:0015145,GO:0015399,GO:0015405,GO:0015407,GO:0015749,GO:0016462,GO:0016787,GO:0016817,GO:0016818,GO:0016887,GO:0017111,GO:0022804,GO:0022857,GO:0030246,GO:0030288,GO:0030313,GO:0031975,GO:0034219,GO:0036094,GO:0042597,GO:0042623,GO:0042626,GO:0043211,GO:0043492,GO:0044464,GO:0048029,GO:…	-	ko:K10537	ko02010,map02010	M00213	-	-	ko00000,ko00001,ko00002,ko02000	3.A.1.2.2	-	iECIAI39_1322.ECIAI39_1152,iECOK1_1307.ECOK1_2016,iECP_1309.ECP_1842,iECS88_1305.ECS88_1956,iECSE_1348.ECSE_2133,iLF82_1304.LF82_0110,iNRG857_1313.NRG857_09510,iUMN146_1321.UM146_07665	Peripla_BP_1	SRS414210_5
ERS608504_29_k95_103344_222	754331.AEME01000001_gene112	2.3e-236	650	COG1879@1|root,COG1879@2|Bacteria,1MVDG@1224|Proteobacteria,1RMBR@1236|Gammaproteobacteria,3XNEH@561|Escherichia	1236|Gammaproteobacteria	G	L-arabinose-binding periplasmic protein	araF	GO:0003674,GO:0003824,GO:0005215,GO:0005488,GO:0005575,GO:0005623,GO:0006810,GO:0008150,GO:0008643,GO:0015144,GO:0015145,GO:0015399,GO:0015405,GO:0015407,GO:0015749,GO:0016462,GO:0016787,GO:0016817,GO:0016818,GO:0016887,GO:0017111,GO:0022804,GO:0022857,GO:0030246,GO:0030288,GO:0030313,GO:0031975,GO:0034219,GO:0036094,GO:0042597,GO:0042623,GO:0042626,GO:0043211,GO:0043492,GO:0044464,GO:0048029,GO:…	-	ko:K10537	ko02010,map02010	M00213	-	-	ko00000,ko00001,ko00002,ko02000	3.A.1.2.2	-	iECIAI39_1322.ECIAI39_1152,iECOK1_1307.ECOK1_2016,iECP_1309.ECP_1842,iECS88_1305.ECS88_1956,iECSE_1348.ECSE_2133,iLF82_1304.LF82_0110,iNRG857_1313.NRG857_09510,iUMN146_1321.UM146_07665	Peripla_BP_1	ERS608504_29
SRS259453_6_k73_26621_18	435591.BDI_0594	7.45e-231	634	COG1082@1|root,COG1082@2|Bacteria,4NJF7@976|Bacteroidetes,2G2TH@200643|Bacteroidia,231JP@171551|Porphyromonadaceae	976|Bacteroidetes	G	Xylose isomerase-like TIM barrel	-	-	-	-	-	-	-	-	-	-	-	-	AP_endonuc_2	SRS259453_6
SRS097958_28_k99_63705_59	445970.ALIPUT_01893	1.45e-212	587	COG3016@1|root,COG3016@2|Bacteria,4NEQ4@976|Bacteroidetes,2FRHD@200643|Bacteroidia	976|Bacteroidetes	S	Haem-binding uptake, Tiki superfamily, ChaN	-	-	-	-	-	-	-	-	-	-	-	-	Cofac_haem_bdg	SRS097958_28
SRS294974_43_k89_65186_5	435590.BVU_0239	2.1e-305	834	COG1538@1|root,COG1538@2|Bacteria,4NF4X@976|Bacteroidetes,2FN2J@200643|Bacteroidia,4AK82@815|Bacteroidaceae	976|Bacteroidetes	MU	Psort location OuterMembrane, score	-	-	-	-	-	-	-	-	-	-	-	-	OEP	SRS294974_43
ERS473398_40_k99_98502_23	742726.HMPREF9448_01984	1.2e-163	457	COG3637@1|root,COG3637@2|Bacteria,4NF6B@976|Bacteroidetes,2FQWF@200643|Bacteroidia,22XT6@171551|Porphyromonadaceae	976|Bacteroidetes	M	Has lipid A 3-O-deacylase activity. Hydrolyzes the ester bond at the 3 position of lipid A, a bioactive component of lipopolysaccharide (LPS), thereby releasing the primary fatty acyl moiety	-	-	-	-	-	-	-	-	-	-	-	-	OMP_b-brl	ERS473398_40
SRS097958_28_k99_99349_17	445970.ALIPUT_00511	0	1330	COG3591@1|root,COG3591@2|Bacteria,4NEAK@976|Bacteroidetes,2FMI1@200643|Bacteroidia	976|Bacteroidetes	E	peptidase S46	-	-	-	-	-	-	-	-	-	-	-	-	Peptidase_S46	SRS097958_28
ERS537201_56_k99_167730_39	155864.EDL933_1632	2.56e-135	383	COG2353@1|root,COG2353@2|Bacteria,1R9XD@1224|Proteobacteria,1S24R@1236|Gammaproteobacteria,3XNV9@561|Escherichia	1236|Gammaproteobacteria	S	YceI-like domain	yceI	-	-	-	-	-	-	-	-	-	-	-	YceI	ERS537201_56
ERS608504_29_k95_61229_94	155864.EDL933_1632	2.56e-135	383	COG2353@1|root,COG2353@2|Bacteria,1R9XD@1224|Proteobacteria,1S24R@1236|Gammaproteobacteria,3XNV9@561|Escherichia	1236|Gammaproteobacteria	S	YceI-like domain	yceI	-	-	-	-	-	-	-	-	-	-	-	YceI	ERS608504_29
ERS235602_37_k99_63222_34	754331.AEME01000001_gene1364	6.03e-134	379	COG2353@1|root,COG2353@2|Bacteria,1R9XD@1224|Proteobacteria,1S24R@1236|Gammaproteobacteria,3XNV9@561|Escherichia	1236|Gammaproteobacteria	S	YceI-like domain	yceI	-	-	-	-	-	-	-	-	-	-	-	YceI	ERS235602_37
SRS372942_3_k119_90_105	35703.DQ02_10125	8.23e-132	374	COG2353@1|root,COG2353@2|Bacteria,1R9XD@1224|Proteobacteria,1S24R@1236|Gammaproteobacteria,3WVQP@544|Citrobacter	1236|Gammaproteobacteria	S	YceI-like domain	yceI	-	-	-	-	-	-	-	-	-	-	-	YceI	SRS372942_3
ERS537201_56_k99_10551_55	155864.EDL933_5411	1.96e-142	400	COG3303@1|root,COG3303@2|Bacteria,1R4W9@1224|Proteobacteria,1RR9K@1236|Gammaproteobacteria,3XNIN@561|Escherichia	1236|Gammaproteobacteria	C	Plays a role in nitrite reduction	nrfB	GO:0003674,GO:0003824,GO:0005488,GO:0005575,GO:0005623,GO:0006091,GO:0008150,GO:0008152,GO:0009055,GO:0009061,GO:0009987,GO:0015980,GO:0016491,GO:0016661,GO:0016662,GO:0019645,GO:0020037,GO:0022900,GO:0022904,GO:0030288,GO:0030313,GO:0031975,GO:0042279,GO:0042597,GO:0044237,GO:0044464,GO:0045333,GO:0046906,GO:0048037,GO:0055114,GO:0097159,GO:0098809,GO:1901363	-	ko:K04013	-	-	-	-	ko00000	-	-	iAF1260.b4071,iB21_1397.B21_03903,iBWG_1329.BWG_3785,iE2348C_1286.E2348C_4394,iEC55989_1330.EC55989_4566,iECABU_c1320.ECABU_c46160,iECBD_1354.ECBD_3961,iECB_1328.ECB_03943,iECDH1ME8569_1439.ECDH1ME8569_3929,iECD_1391.ECD_03943,iECED1_1282.ECED1_4799,iECH74115_1262.ECH74115_5576,iECO111_1330.ECO111_4947,iECO26_1355.ECO26_5189,iECP_1309.ECP_4304,iECSE_1348.ECSE_4366,iECSP_1301.ECSP_5168,iECW_1372.E…	Cytochrome_C554,Paired_CXXCH_1	ERS537201_56
ERS235602_37_k99_5785_3	754331.AEME01000001_gene1610	1.96e-142	400	COG3303@1|root,COG3303@2|Bacteria,1R4W9@1224|Proteobacteria,1RR9K@1236|Gammaproteobacteria,3XNIN@561|Escherichia	1236|Gammaproteobacteria	C	Plays a role in nitrite reduction	nrfB	GO:0003674,GO:0003824,GO:0005488,GO:0005575,GO:0005623,GO:0006091,GO:0008150,GO:0008152,GO:0009055,GO:0009061,GO:0009987,GO:0015980,GO:0016491,GO:0016661,GO:0016662,GO:0019645,GO:0020037,GO:0022900,GO:0022904,GO:0030288,GO:0030313,GO:0031975,GO:0042279,GO:0042597,GO:0044237,GO:0044464,GO:0045333,GO:0046906,GO:0048037,GO:0055114,GO:0097159,GO:0098809,GO:1901363	-	ko:K04013	-	-	-	-	ko00000	-	-	iAF1260.b4071,iB21_1397.B21_03903,iBWG_1329.BWG_3785,iE2348C_1286.E2348C_4394,iEC55989_1330.EC55989_4566,iECABU_c1320.ECABU_c46160,iECBD_1354.ECBD_3961,iECB_1328.ECB_03943,iECDH1ME8569_1439.ECDH1ME8569_3929,iECD_1391.ECD_03943,iECED1_1282.ECED1_4799,iECH74115_1262.ECH74115_5576,iECO111_1330.ECO111_4947,iECO26_1355.ECO26_5189,iECP_1309.ECP_4304,iECSE_1348.ECSE_4366,iECSP_1301.ECSP_5168,iECW_1372.E…	Cytochrome_C554,Paired_CXXCH_1	ERS235602_37
ERS608504_29_k95_40617_53	481805.EcolC_3956	7.99e-142	399	COG3303@1|root,COG3303@2|Bacteria,1R4W9@1224|Proteobacteria,1RR9K@1236|Gammaproteobacteria,3XNIN@561|Escherichia	1236|Gammaproteobacteria	C	Plays a role in nitrite reduction	nrfB	GO:0003674,GO:0003824,GO:0005488,GO:0005575,GO:0005623,GO:0006091,GO:0008150,GO:0008152,GO:0009055,GO:0009061,GO:0009987,GO:0015980,GO:0016491,GO:0016661,GO:0016662,GO:0019645,GO:0020037,GO:0022900,GO:0022904,GO:0030288,GO:0030313,GO:0031975,GO:0042279,GO:0042597,GO:0044237,GO:0044464,GO:0045333,GO:0046906,GO:0048037,GO:0055114,GO:0097159,GO:0098809,GO:1901363	-	ko:K04013	-	-	-	-	ko00000	-	-	iAF1260.b4071,iB21_1397.B21_03903,iBWG_1329.BWG_3785,iE2348C_1286.E2348C_4394,iEC55989_1330.EC55989_4566,iECABU_c1320.ECABU_c46160,iECBD_1354.ECBD_3961,iECB_1328.ECB_03943,iECDH1ME8569_1439.ECDH1ME8569_3929,iECD_1391.ECD_03943,iECED1_1282.ECED1_4799,iECH74115_1262.ECH74115_5576,iECO111_1330.ECO111_4947,iECO26_1355.ECO26_5189,iECP_1309.ECP_4304,iECSE_1348.ECSE_4366,iECSP_1301.ECSP_5168,iECW_1372.E…	Cytochrome_C554,Paired_CXXCH_1	ERS608504_29
SRS294974_43_k89_9310_21	435590.BVU_2485	2.75e-211	582	COG0627@1|root,COG0627@2|Bacteria,4NE7D@976|Bacteroidetes,2FM9S@200643|Bacteroidia,4AMAQ@815|Bacteroidaceae	976|Bacteroidetes	S	esterase	-	-	3.1.2.12	ko:K01070	ko00680,ko01120,ko01200,map00680,map01120,map01200	-	R00527	RC00167,RC00320	ko00000,ko00001,ko01000	-	CE1	-	Esterase	SRS294974_43
SRS475589_16_k119_13067_2	435590.BVU_2485	2.75e-211	582	COG0627@1|root,COG0627@2|Bacteria,4NE7D@976|Bacteroidetes,2FM9S@200643|Bacteroidia,4AMAQ@815|Bacteroidaceae	976|Bacteroidetes	S	esterase	-	-	3.1.2.12	ko:K01070	ko00680,ko01120,ko01200,map00680,map01120,map01200	-	R00527	RC00167,RC00320	ko00000,ko00001,ko01000	-	CE1	-	Esterase	SRS475589_16
ERS608504_29_k95_308_102	155864.EDL933_2602	2.61e-117	336	COG2032@1|root,COG2032@2|Bacteria,1RGV4@1224|Proteobacteria,1S6KW@1236|Gammaproteobacteria,3XPCR@561|Escherichia	1236|Gammaproteobacteria	P	Destroys radicals which are normally produced within the cells and which are toxic to biological systems	sodC	GO:0000302,GO:0000303,GO:0000305,GO:0003674,GO:0003824,GO:0004784,GO:0005488,GO:0005507,GO:0005575,GO:0005576,GO:0005615,GO:0005623,GO:0006801,GO:0006950,GO:0006979,GO:0008150,GO:0008152,GO:0008270,GO:0009636,GO:0009987,GO:0010035,GO:0016209,GO:0016491,GO:0016721,GO:0019430,GO:0030288,GO:0030313,GO:0031975,GO:0033554,GO:0034599,GO:0034614,GO:0042221,GO:0042597,GO:0043167,GO:0043169,GO:0044237,GO:…	1.15.1.1	ko:K04565	ko04146,ko04213,ko05014,ko05016,ko05020,map04146,map04213,map05014,map05016,map05020	-	-	-	ko00000,ko00001,ko01000	-	-	iEcolC_1368.EcolC_1983	Sod_Cu	ERS608504_29
ERS537201_56_k99_28917_30	199310.c2038	1.72e-119	342	COG2032@1|root,COG2032@2|Bacteria,1RGV4@1224|Proteobacteria,1S6KW@1236|Gammaproteobacteria,3XPCR@561|Escherichia	1236|Gammaproteobacteria	P	Destroys radicals which are normally produced within the cells and which are toxic to biological systems	sodC	GO:0000302,GO:0000303,GO:0000305,GO:0003674,GO:0003824,GO:0004784,GO:0005488,GO:0005507,GO:0005575,GO:0005576,GO:0005615,GO:0005623,GO:0006801,GO:0006950,GO:0006979,GO:0008150,GO:0008152,GO:0008270,GO:0009636,GO:0009987,GO:0010035,GO:0016209,GO:0016491,GO:0016721,GO:0019430,GO:0030288,GO:0030313,GO:0031975,GO:0033554,GO:0034599,GO:0034614,GO:0042221,GO:0042597,GO:0043167,GO:0043169,GO:0044237,GO:…	1.15.1.1	ko:K04565	ko04146,ko04213,ko05014,ko05016,ko05020,map04146,map04213,map05014,map05016,map05020	-	-	-	ko00000,ko00001,ko01000	-	-	iEcolC_1368.EcolC_1983	Sod_Cu	ERS537201_56
ERS537201_56_k99_59865_20	316408	8.34e-165	461	COG2356@1|root,COG2356@2|Bacteria,1MXQM@1224|Proteobacteria,1RPX9@1236|Gammaproteobacteria,3XN9S@561|Escherichia	1236|Gammaproteobacteria	L	deoxyribonuclease I activity	endA	GO:0003674,GO:0003824,GO:0004518,GO:0004519,GO:0004520,GO:0004536,GO:0005575,GO:0005576,GO:0005623,GO:0006139,GO:0006259,GO:0006308,GO:0006725,GO:0006807,GO:0008150,GO:0008152,GO:0009056,GO:0009057,GO:0009987,GO:0016787,GO:0016788,GO:0016888,GO:0016893,GO:0019439,GO:0034641,GO:0034655,GO:0042597,GO:0043170,GO:0044237,GO:0044238,GO:0044248,GO:0044260,GO:0044265,GO:0044270,GO:0044464,GO:0046483,GO:…	3.1.21.1	ko:K01150	-	-	-	-	ko00000,ko01000	-	-	-	Endonuclease_1	ERS537201_56
ERS537201_56_k99_115008_170	199310.c2750	3.83e-113	325	COG4574@1|root,COG4574@2|Bacteria,1MZEN@1224|Proteobacteria,1S6Y9@1236|Gammaproteobacteria,3XP1A@561|Escherichia	1236|Gammaproteobacteria	M	General inhibitor of pancreatic serine proteases inhibits chymotrypsin, trypsin, elastases, factor X, kallikrein as well as a variety of other proteases	eco	GO:0003674,GO:0004857,GO:0004866,GO:0004867,GO:0005575,GO:0005623,GO:0008150,GO:0009892,GO:0010466,GO:0010605,GO:0010951,GO:0019222,GO:0030162,GO:0030234,GO:0030288,GO:0030313,GO:0030414,GO:0031323,GO:0031324,GO:0031975,GO:0032268,GO:0032269,GO:0042597,GO:0043086,GO:0044092,GO:0044464,GO:0045861,GO:0048519,GO:0048523,GO:0050789,GO:0050790,GO:0050794,GO:0051171,GO:0051172,GO:0051246,GO:0051248,GO:…	-	ko:K08276	-	-	-	-	ko00000	-	-	-	Ecotin	ERS537201_56
ERS608504_29_k95_57532_114	199310.c2750	1.1e-112	323	COG4574@1|root,COG4574@2|Bacteria,1MZEN@1224|Proteobacteria,1S6Y9@1236|Gammaproteobacteria,3XP1A@561|Escherichia	1236|Gammaproteobacteria	M	General inhibitor of pancreatic serine proteases inhibits chymotrypsin, trypsin, elastases, factor X, kallikrein as well as a variety of other proteases	eco	GO:0003674,GO:0004857,GO:0004866,GO:0004867,GO:0005575,GO:0005623,GO:0008150,GO:0009892,GO:0010466,GO:0010605,GO:0010951,GO:0019222,GO:0030162,GO:0030234,GO:0030288,GO:0030313,GO:0030414,GO:0031323,GO:0031324,GO:0031975,GO:0032268,GO:0032269,GO:0042597,GO:0043086,GO:0044092,GO:0044464,GO:0045861,GO:0048519,GO:0048523,GO:0050789,GO:0050790,GO:0050794,GO:0051171,GO:0051172,GO:0051246,GO:0051248,GO:…	-	ko:K08276	-	-	-	-	ko00000	-	-	-	Ecotin	ERS608504_29
ERS235602_37_k99_42025_5	199310.c2750	1.1e-112	323	COG4574@1|root,COG4574@2|Bacteria,1MZEN@1224|Proteobacteria,1S6Y9@1236|Gammaproteobacteria,3XP1A@561|Escherichia	1236|Gammaproteobacteria	M	General inhibitor of pancreatic serine proteases inhibits chymotrypsin, trypsin, elastases, factor X, kallikrein as well as a variety of other proteases	eco	GO:0003674,GO:0004857,GO:0004866,GO:0004867,GO:0005575,GO:0005623,GO:0008150,GO:0009892,GO:0010466,GO:0010605,GO:0010951,GO:0019222,GO:0030162,GO:0030234,GO:0030288,GO:0030313,GO:0030414,GO:0031323,GO:0031324,GO:0031975,GO:0032268,GO:0032269,GO:0042597,GO:0043086,GO:0044092,GO:0044464,GO:0045861,GO:0048519,GO:0048523,GO:0050789,GO:0050790,GO:0050794,GO:0051171,GO:0051172,GO:0051246,GO:0051248,GO:…	-	ko:K08276	-	-	-	-	ko00000	-	-	-	Ecotin	ERS235602_37
SRS259453_6_k73_18252_4	435591.BDI_2094	3.24e-254	696	COG2374@1|root,COG2374@2|Bacteria,4NEHG@976|Bacteroidetes,2FP9S@200643|Bacteroidia,22X52@171551|Porphyromonadaceae	976|Bacteroidetes	S	Endonuclease exonuclease phosphatase family	-	-	-	-	-	-	-	-	-	-	-	-	Exo_endo_phos	SRS259453_6
SRS259453_6_k73_31040_21	435591.BDI_3844	0	940	COG0673@1|root,COG0673@2|Bacteria,4NF9M@976|Bacteroidetes,2FMQW@200643|Bacteroidia,22XJJ@171551|Porphyromonadaceae	976|Bacteroidetes	S	Oxidoreductase family, NAD-binding Rossmann fold	-	-	-	-	-	-	-	-	-	-	-	-	GFO_IDH_MocA,TAT_signal	SRS259453_6
SRS259453_6_k73_39760_6	435591.BDI_0489	1.41e-170	474	COG1413@1|root,COG1413@2|Bacteria,4NK5S@976|Bacteroidetes,2FW5F@200643|Bacteroidia,22Z3I@171551|Porphyromonadaceae	976|Bacteroidetes	C	Domain of Unknown Function (DUF1080)	-	-	-	-	-	-	-	-	-	-	-	-	DUF1080	SRS259453_6
SRS259453_6_k73_46655_8	435591.BDI_2647	0	1051	COG0673@1|root,COG0673@2|Bacteria,4NEN5@976|Bacteroidetes,2FP28@200643|Bacteroidia,22ZVD@171551|Porphyromonadaceae	976|Bacteroidetes	S	Oxidoreductase family, NAD-binding Rossmann fold	-	-	-	-	-	-	-	-	-	-	-	-	GFO_IDH_MocA,GFO_IDH_MocA_C,TAT_signal	SRS259453_6
ERS235602_37_k99_5415_62	155864.EDL933_4218	7.97e-255	696	COG0437@1|root,COG0437@2|Bacteria,1MU1B@1224|Proteobacteria,1RPF5@1236|Gammaproteobacteria,3XNNR@561|Escherichia	1236|Gammaproteobacteria	C	Participates in the periplasmic electron-transferring activity of hydrogenase 2 during its catalytic turnover	hybA	GO:0005575,GO:0005623,GO:0005886,GO:0005887,GO:0005975,GO:0006066,GO:0006071,GO:0006091,GO:0006113,GO:0008150,GO:0008152,GO:0009056,GO:0009987,GO:0015980,GO:0016020,GO:0016021,GO:0016052,GO:0019400,GO:0019405,GO:0019563,GO:0019588,GO:0019662,GO:0019751,GO:0031224,GO:0031226,GO:0042597,GO:0044237,GO:0044238,GO:0044248,GO:0044262,GO:0044275,GO:0044281,GO:0044282,GO:0044425,GO:0044459,GO:0044464,GO:…	-	-	-	-	-	-	-	-	-	-	Fer4_11,Fer4_7	ERS235602_37
ERS608504_29_k95_73577_68	155864.EDL933_4218	7.97e-255	696	COG0437@1|root,COG0437@2|Bacteria,1MU1B@1224|Proteobacteria,1RPF5@1236|Gammaproteobacteria,3XNNR@561|Escherichia	1236|Gammaproteobacteria	C	Participates in the periplasmic electron-transferring activity of hydrogenase 2 during its catalytic turnover	hybA	GO:0005575,GO:0005623,GO:0005886,GO:0005887,GO:0005975,GO:0006066,GO:0006071,GO:0006091,GO:0006113,GO:0008150,GO:0008152,GO:0009056,GO:0009987,GO:0015980,GO:0016020,GO:0016021,GO:0016052,GO:0019400,GO:0019405,GO:0019563,GO:0019588,GO:0019662,GO:0019751,GO:0031224,GO:0031226,GO:0042597,GO:0044237,GO:0044238,GO:0044248,GO:0044262,GO:0044275,GO:0044281,GO:0044282,GO:0044425,GO:0044459,GO:0044464,GO:…	-	-	-	-	-	-	-	-	-	-	Fer4_11,Fer4_7	ERS608504_29
ERS537201_56_k99_65238_56	199310.c3733	5.61e-255	697	COG0437@1|root,COG0437@2|Bacteria,1MU1B@1224|Proteobacteria,1RPF5@1236|Gammaproteobacteria,3XNNR@561|Escherichia	1236|Gammaproteobacteria	C	Participates in the periplasmic electron-transferring activity of hydrogenase 2 during its catalytic turnover	hybA	GO:0005575,GO:0005623,GO:0005886,GO:0005887,GO:0005975,GO:0006066,GO:0006071,GO:0006091,GO:0006113,GO:0008150,GO:0008152,GO:0009056,GO:0009987,GO:0015980,GO:0016020,GO:0016021,GO:0016052,GO:0019400,GO:0019405,GO:0019563,GO:0019588,GO:0019662,GO:0019751,GO:0031224,GO:0031226,GO:0042597,GO:0044237,GO:0044238,GO:0044248,GO:0044262,GO:0044275,GO:0044281,GO:0044282,GO:0044425,GO:0044459,GO:0044464,GO:…	-	-	-	-	-	-	-	-	-	-	Fer4_11,Fer4_7	ERS537201_56
SRS476609_15_k119_46329_5	220341	2.67e-253	692	COG0437@1|root,COG0437@2|Bacteria,1MU1B@1224|Proteobacteria,1RPF5@1236|Gammaproteobacteria,3ZJ7M@590|Salmonella	1236|Gammaproteobacteria	C	4Fe-4S dicluster domain	hybA	GO:0005575,GO:0005623,GO:0005886,GO:0005887,GO:0005975,GO:0006066,GO:0006071,GO:0006091,GO:0006113,GO:0008150,GO:0008152,GO:0009056,GO:0009987,GO:0015980,GO:0016020,GO:0016021,GO:0016052,GO:0019400,GO:0019405,GO:0019563,GO:0019588,GO:0019662,GO:0019751,GO:0031224,GO:0031226,GO:0042597,GO:0044237,GO:0044238,GO:0044248,GO:0044262,GO:0044275,GO:0044281,GO:0044282,GO:0044425,GO:0044459,GO:0044464,GO:…	-	-	-	-	-	-	-	-	-	-	Fer4_11,Fer4_7	SRS476609_15
SRS414247_3_k119_2231_12	35703.DQ02_08600	7.65e-253	691	COG0437@1|root,COG0437@2|Bacteria,1MU1B@1224|Proteobacteria,1RPF5@1236|Gammaproteobacteria,3WWR7@544|Citrobacter	1236|Gammaproteobacteria	C	4Fe-4S dicluster domain	hybA	GO:0005575,GO:0005623,GO:0005886,GO:0005887,GO:0005975,GO:0006066,GO:0006071,GO:0006091,GO:0006113,GO:0008150,GO:0008152,GO:0009056,GO:0009987,GO:0015980,GO:0016020,GO:0016021,GO:0016052,GO:0019400,GO:0019405,GO:0019563,GO:0019588,GO:0019662,GO:0019751,GO:0031224,GO:0031226,GO:0042597,GO:0044237,GO:0044238,GO:0044248,GO:0044262,GO:0044275,GO:0044281,GO:0044282,GO:0044425,GO:0044459,GO:0044464,GO:…	-	-	-	-	-	-	-	-	-	-	Fer4_11,Fer4_7	SRS414247_3
ERS473121_3_k99_3088_92	469595.CSAG_02804	5.38e-253	692	COG0437@1|root,COG0437@2|Bacteria,1MU1B@1224|Proteobacteria,1RPF5@1236|Gammaproteobacteria,3WWR7@544|Citrobacter	1236|Gammaproteobacteria	C	4Fe-4S dicluster domain	hybA	GO:0005575,GO:0005623,GO:0005886,GO:0005887,GO:0005975,GO:0006066,GO:0006071,GO:0006091,GO:0006113,GO:0008150,GO:0008152,GO:0009056,GO:0009987,GO:0015980,GO:0016020,GO:0016021,GO:0016052,GO:0019400,GO:0019405,GO:0019563,GO:0019588,GO:0019662,GO:0019751,GO:0031224,GO:0031226,GO:0042597,GO:0044237,GO:0044238,GO:0044248,GO:0044262,GO:0044275,GO:0044281,GO:0044282,GO:0044425,GO:0044459,GO:0044464,GO:…	-	-	-	-	-	-	-	-	-	-	Fer4_11,Fer4_7	ERS473121_3
ERS473261_17_k99_2773_22	469595.CSAG_02804	5.38e-253	692	COG0437@1|root,COG0437@2|Bacteria,1MU1B@1224|Proteobacteria,1RPF5@1236|Gammaproteobacteria,3WWR7@544|Citrobacter	1236|Gammaproteobacteria	C	4Fe-4S dicluster domain	hybA	GO:0005575,GO:0005623,GO:0005886,GO:0005887,GO:0005975,GO:0006066,GO:0006071,GO:0006091,GO:0006113,GO:0008150,GO:0008152,GO:0009056,GO:0009987,GO:0015980,GO:0016020,GO:0016021,GO:0016052,GO:0019400,GO:0019405,GO:0019563,GO:0019588,GO:0019662,GO:0019751,GO:0031224,GO:0031226,GO:0042597,GO:0044237,GO:0044238,GO:0044248,GO:0044262,GO:0044275,GO:0044281,GO:0044282,GO:0044425,GO:0044459,GO:0044464,GO:…	-	-	-	-	-	-	-	-	-	-	Fer4_11,Fer4_7	ERS473261_17
SRS344873_3_k119_1398_25	469595.CSAG_02804	5.38e-253	692	COG0437@1|root,COG0437@2|Bacteria,1MU1B@1224|Proteobacteria,1RPF5@1236|Gammaproteobacteria,3WWR7@544|Citrobacter	1236|Gammaproteobacteria	C	4Fe-4S dicluster domain	hybA	GO:0005575,GO:0005623,GO:0005886,GO:0005887,GO:0005975,GO:0006066,GO:0006071,GO:0006091,GO:0006113,GO:0008150,GO:0008152,GO:0009056,GO:0009987,GO:0015980,GO:0016020,GO:0016021,GO:0016052,GO:0019400,GO:0019405,GO:0019563,GO:0019588,GO:0019662,GO:0019751,GO:0031224,GO:0031226,GO:0042597,GO:0044237,GO:0044238,GO:0044248,GO:0044262,GO:0044275,GO:0044281,GO:0044282,GO:0044425,GO:0044459,GO:0044464,GO:…	-	-	-	-	-	-	-	-	-	-	Fer4_11,Fer4_7	SRS344873_3
ERS537201_56_k99_148777_33	199310.c1626	2.45e-89	262	2C1UG@1|root,32ZD3@2|Bacteria,1N73H@1224|Proteobacteria,1SDSZ@1236|Gammaproteobacteria,3XQ6I@561|Escherichia	1236|Gammaproteobacteria	S	lysozyme inhibitor activity	pliG	GO:0003674,GO:0004857,GO:0005575,GO:0005622,GO:0005623,GO:0005737,GO:0005829,GO:0008150,GO:0030234,GO:0042597,GO:0043086,GO:0044092,GO:0044424,GO:0044444,GO:0044464,GO:0050790,GO:0060241,GO:0065007,GO:0065009,GO:0098772	-	-	-	-	-	-	-	-	-	-	PPC	ERS537201_56
SRS294974_43_k89_100026_10	435590.BVU_0189	1.57e-236	650	COG1446@1|root,COG1446@2|Bacteria,4NF1U@976|Bacteroidetes,2FR1K@200643|Bacteroidia,4APKX@815|Bacteroidaceae	976|Bacteroidetes	E	Asparaginase	iaaA	-	3.4.19.5	ko:K13051	-	-	-	-	ko00000,ko01000,ko01002	-	-	-	Asparaginase_2	SRS294974_43
ERS235602_37_k99_35714_48	754331.AEME01000001_gene801	9.56e-243	666	COG1613@1|root,COG1613@2|Bacteria,1MUAU@1224|Proteobacteria,1RMAR@1236|Gammaproteobacteria,3XP7N@561|Escherichia	1236|Gammaproteobacteria	P	Sulfate starvation-induced protein 2	sbp	GO:0003674,GO:0005488,GO:0005575,GO:0005623,GO:0006790,GO:0006810,GO:0006811,GO:0006820,GO:0008150,GO:0008152,GO:0008272,GO:0009987,GO:0015698,GO:0030288,GO:0030313,GO:0031975,GO:0042597,GO:0043167,GO:0043168,GO:0043199,GO:0044237,GO:0044464,GO:0051179,GO:0051234,GO:0072348,GO:1901681	-	ko:K02048	ko00920,ko02010,map00920,map02010	M00185	-	-	ko00000,ko00001,ko00002,ko02000	3.A.1.6.1,3.A.1.6.3	-	ic_1306.c4869	SBP_bac_11	ERS235602_37
ERS537201_56_k99_146437_59	198214.SF3995	9.17e-241	661	COG1613@1|root,COG1613@2|Bacteria,1MUAU@1224|Proteobacteria,1RMAR@1236|Gammaproteobacteria	1236|Gammaproteobacteria	P	sulfate ABC transporter	sbp	GO:0003674,GO:0005488,GO:0005575,GO:0005623,GO:0006790,GO:0006810,GO:0006811,GO:0006820,GO:0008150,GO:0008152,GO:0008272,GO:0009987,GO:0015698,GO:0030288,GO:0030313,GO:0031975,GO:0042597,GO:0043167,GO:0043168,GO:0043199,GO:0044237,GO:0044464,GO:0051179,GO:0051234,GO:0072348,GO:1901681	-	ko:K02048	ko00920,ko02010,map00920,map02010	M00185	-	-	ko00000,ko00001,ko00002,ko02000	3.A.1.6.1,3.A.1.6.3	-	ic_1306.c4869	SBP_bac_11	ERS537201_56
ERS608504_29_k95_67240_4	198214.SF3995	1.77e-238	655	COG1613@1|root,COG1613@2|Bacteria,1MUAU@1224|Proteobacteria,1RMAR@1236|Gammaproteobacteria	1236|Gammaproteobacteria	P	sulfate ABC transporter	sbp	GO:0003674,GO:0005488,GO:0005575,GO:0005623,GO:0006790,GO:0006810,GO:0006811,GO:0006820,GO:0008150,GO:0008152,GO:0008272,GO:0009987,GO:0015698,GO:0030288,GO:0030313,GO:0031975,GO:0042597,GO:0043167,GO:0043168,GO:0043199,GO:0044237,GO:0044464,GO:0051179,GO:0051234,GO:0072348,GO:1901681	-	ko:K02048	ko00920,ko02010,map00920,map02010	M00185	-	-	ko00000,ko00001,ko00002,ko02000	3.A.1.6.1,3.A.1.6.3	-	ic_1306.c4869	SBP_bac_11	ERS608504_29
SRS259453_6_k73_37421_23	435591.BDI_0838	8.03e-170	474	2AR7H@1|root,31GH7@2|Bacteria,4NQXT@976|Bacteroidetes,2FQE3@200643|Bacteroidia	976|Bacteroidetes	S	COG NOG27381 non supervised orthologous group	-	-	-	-	-	-	-	-	-	-	-	-	OMP_b-brl_2	SRS259453_6
SRS259453_6_k73_22384_40	435591.BDI_3738	8.18e-243	667	COG2067@1|root,COG2067@2|Bacteria,4NHNC@976|Bacteroidetes,2FP24@200643|Bacteroidia,22WI2@171551|Porphyromonadaceae	976|Bacteroidetes	I	penicillin-binding protein	porQ	-	-	-	-	-	-	-	-	-	-	-	PorP_SprF	SRS259453_6
SRS294974_43_k89_115533_11	435590.BVU_3085	3.69e-124	353	COG0716@1|root,COG0716@2|Bacteria,4NF3U@976|Bacteroidetes,2FPR4@200643|Bacteroidia,4APIN@815|Bacteroidaceae	976|Bacteroidetes	C	Flavodoxin	-	-	-	-	-	-	-	-	-	-	-	-	Flavodoxin_4	SRS294974_43
ERS473295_29_k99_5260_104	435590.BVU_3085	1.5e-123	352	COG0716@1|root,COG0716@2|Bacteria,4NF3U@976|Bacteroidetes,2FPR4@200643|Bacteroidia,4APIN@815|Bacteroidaceae	976|Bacteroidetes	C	Flavodoxin	-	-	-	-	-	-	-	-	-	-	-	-	Flavodoxin_4	ERS473295_29
SRS259453_6_k73_14302_17	435591.BDI_1146	0	1521	COG1596@1|root,COG1596@2|Bacteria,4NEXJ@976|Bacteroidetes,2FM4E@200643|Bacteroidia,22WXT@171551|Porphyromonadaceae	976|Bacteroidetes	M	Polysaccharide biosynthesis/export protein	kpsD	-	-	-	-	-	-	-	-	-	-	-	Caps_synth_GfcC,Poly_export,SLBB	SRS259453_6
SRS097958_28_k99_19778_253	445970.ALIPUT_01758	0	1853	COG1629@1|root,COG1629@2|Bacteria,COG4771@2|Bacteria,4NFW1@976|Bacteroidetes,2FQ7H@200643|Bacteroidia,22U2M@171550|Rikenellaceae	976|Bacteroidetes	P	Psort location OuterMembrane, score	-	-	-	-	-	-	-	-	-	-	-	-	CarbopepD_reg_2,CarboxypepD_reg,Plug,TonB_dep_Rec	SRS097958_28
ERS473295_29_k99_5260_44	435590.BVU_3024	1.68e-131	372	2EVZR@1|root,33PD7@2|Bacteria,4P1HA@976|Bacteroidetes,2FRHM@200643|Bacteroidia,4AQUV@815|Bacteroidaceae	976|Bacteroidetes	S	COG NOG28927 non supervised orthologous group	-	-	-	-	-	-	-	-	-	-	-	-	-	ERS473295_29
SRS294974_43_k89_31167_6	435590.BVU_3024	1.68e-131	372	2EVZR@1|root,33PD7@2|Bacteria,4P1HA@976|Bacteroidetes,2FRHM@200643|Bacteroidia,4AQUV@815|Bacteroidaceae	976|Bacteroidetes	S	COG NOG28927 non supervised orthologous group	-	-	-	-	-	-	-	-	-	-	-	-	-	SRS294974_43
ERS473212_11_k99_13754_4	199310.c2436	0	1352	COG1629@1|root,COG4771@2|Bacteria,1MWKN@1224|Proteobacteria,1RNTR@1236|Gammaproteobacteria	1236|Gammaproteobacteria	P	Receptor	fyuA	GO:0005575,GO:0005623,GO:0009279,GO:0016020,GO:0019867,GO:0030312,GO:0030313,GO:0031975,GO:0044462,GO:0044464,GO:0071944	-	ko:K02014,ko:K15721	-	-	-	-	ko00000,ko02000	1.B.14,1.B.14.7.2	-	-	Plug,TonB_dep_Rec	ERS473212_11
SRS372942_3_k119_1397_58	199310.c2436	0	1352	COG1629@1|root,COG4771@2|Bacteria,1MWKN@1224|Proteobacteria,1RNTR@1236|Gammaproteobacteria	1236|Gammaproteobacteria	P	Receptor	fyuA	GO:0005575,GO:0005623,GO:0009279,GO:0016020,GO:0019867,GO:0030312,GO:0030313,GO:0031975,GO:0044462,GO:0044464,GO:0071944	-	ko:K02014,ko:K15721	-	-	-	-	ko00000,ko02000	1.B.14,1.B.14.7.2	-	-	Plug,TonB_dep_Rec	SRS372942_3
SRS383480_2_k119_1550_12	199310.c2436	0	1352	COG1629@1|root,COG4771@2|Bacteria,1MWKN@1224|Proteobacteria,1RNTR@1236|Gammaproteobacteria	1236|Gammaproteobacteria	P	Receptor	fyuA	GO:0005575,GO:0005623,GO:0009279,GO:0016020,GO:0019867,GO:0030312,GO:0030313,GO:0031975,GO:0044462,GO:0044464,GO:0071944	-	ko:K02014,ko:K15721	-	-	-	-	ko00000,ko02000	1.B.14,1.B.14.7.2	-	-	Plug,TonB_dep_Rec	SRS383480_2
SRS294974_43_k89_111133_7	435590.BVU_1795	1.2e-236	650	COG3717@1|root,COG3717@2|Bacteria,4NDUV@976|Bacteroidetes,2FMP5@200643|Bacteroidia,4AM3B@815|Bacteroidaceae	976|Bacteroidetes	G	Catalyzes the isomerization of 5-dehydro-4-deoxy-D- glucuronate to 3-deoxy-D-glycero-2,5-hexodiulosonate	kduI	-	5.3.1.17	ko:K01815	ko00040,map00040	-	R04383	RC00541	ko00000,ko00001,ko01000	-	-	-	KduI	SRS294974_43
ERS537279_29_k99_109063_22	1121098.HMPREF1534_03196	8.42e-236	647	COG3717@1|root,COG3717@2|Bacteria,4NDUV@976|Bacteroidetes,2FMP5@200643|Bacteroidia,4AM3B@815|Bacteroidaceae	976|Bacteroidetes	G	Catalyzes the isomerization of 5-dehydro-4-deoxy-D- glucuronate to 3-deoxy-D-glycero-2,5-hexodiulosonate	kduI	-	5.3.1.17	ko:K01815	ko00040,map00040	-	R04383	RC00541	ko00000,ko00001,ko01000	-	-	-	KduI	ERS537279_29
SRS294974_43_k89_2651_10	435590.BVU_0535	0	1288	COG3669@1|root,COG3669@2|Bacteria,4NEDX@976|Bacteroidetes,2FNFV@200643|Bacteroidia,4AMGQ@815|Bacteroidaceae	976|Bacteroidetes	G	F5 8 type C domain protein	-	-	3.2.1.51	ko:K01206	ko00511,map00511	-	-	-	ko00000,ko00001,ko01000,ko04147	-	GH29	-	Alpha_L_fucos,F5_F8_type_C,Fn3_assoc,Glyco_hydro_16	SRS294974_43
ERS235602_37_k99_27861_45	754331.AEME01000001_gene2720	0	934	COG4783@1|root,COG4783@2|Bacteria,1MVFV@1224|Proteobacteria,1RP5S@1236|Gammaproteobacteria,3XNI4@561|Escherichia	1236|Gammaproteobacteria	S	Functions as both a chaperone and a metalloprotease. Maintains the integrity of the outer membrane by promoting either the assembly or the elimination of outer membrane proteins, depending on their folding state	bepA	GO:0003674,GO:0003756,GO:0003824,GO:0004175,GO:0004222,GO:0005488,GO:0005575,GO:0005623,GO:0006457,GO:0006508,GO:0006807,GO:0008150,GO:0008152,GO:0008233,GO:0008237,GO:0009056,GO:0009057,GO:0009987,GO:0016020,GO:0016043,GO:0016787,GO:0016853,GO:0016860,GO:0016864,GO:0019538,GO:0022607,GO:0030163,GO:0030288,GO:0030313,GO:0031975,GO:0042597,GO:0043163,GO:0043165,GO:0043167,GO:0043169,GO:0043170,GO:…	-	-	-	-	-	-	-	-	-	-	Peptidase_M48,TPR_19	ERS235602_37
ERS608504_29_k95_42823_68	198214.SF2538	0	931	COG4783@1|root,COG4783@2|Bacteria,1MVFV@1224|Proteobacteria,1RP5S@1236|Gammaproteobacteria	1236|Gammaproteobacteria	S	Functions as both a chaperone and a metalloprotease. Maintains the integrity of the outer membrane by promoting either the assembly or the elimination of outer membrane proteins, depending on their folding state	bepA	GO:0003674,GO:0003756,GO:0003824,GO:0004175,GO:0004222,GO:0005488,GO:0005575,GO:0005623,GO:0006457,GO:0006508,GO:0006807,GO:0008150,GO:0008152,GO:0008233,GO:0008237,GO:0009056,GO:0009057,GO:0009987,GO:0016020,GO:0016043,GO:0016787,GO:0016853,GO:0016860,GO:0016864,GO:0019538,GO:0022607,GO:0030163,GO:0030288,GO:0030313,GO:0031975,GO:0042597,GO:0043163,GO:0043165,GO:0043167,GO:0043169,GO:0043170,GO:…	-	-	-	-	-	-	-	-	-	-	Peptidase_M48,TPR_19	ERS608504_29
ERS537201_56_k99_74400_15	199310.c3011	0	927	COG4783@1|root,COG4783@2|Bacteria,1MVFV@1224|Proteobacteria,1RP5S@1236|Gammaproteobacteria,3XNI4@561|Escherichia	1236|Gammaproteobacteria	S	Functions as both a chaperone and a metalloprotease. Maintains the integrity of the outer membrane by promoting either the assembly or the elimination of outer membrane proteins, depending on their folding state	bepA	GO:0003674,GO:0003756,GO:0003824,GO:0004175,GO:0004222,GO:0005488,GO:0005575,GO:0005623,GO:0006457,GO:0006508,GO:0006807,GO:0008150,GO:0008152,GO:0008233,GO:0008237,GO:0009056,GO:0009057,GO:0009987,GO:0016020,GO:0016043,GO:0016787,GO:0016853,GO:0016860,GO:0016864,GO:0019538,GO:0022607,GO:0030163,GO:0030288,GO:0030313,GO:0031975,GO:0042597,GO:0043163,GO:0043165,GO:0043167,GO:0043169,GO:0043170,GO:…	-	-	-	-	-	-	-	-	-	-	Peptidase_M48,TPR_19	ERS537201_56
SRS259453_6_k73_10764_32	435591.BDI_1872	0	1050	COG0673@1|root,COG0673@2|Bacteria,4NEN5@976|Bacteroidetes,2FQ0Q@200643|Bacteroidia,22Z5Q@171551|Porphyromonadaceae	976|Bacteroidetes	S	Oxidoreductase family, NAD-binding Rossmann fold	-	-	-	-	-	-	-	-	-	-	-	-	GFO_IDH_MocA,GFO_IDH_MocA_C,TAT_signal	SRS259453_6
SRS097958_28_k99_16327_76	445970.ALIPUT_00290	2.74e-122	349	2DS94@1|root,33F2D@2|Bacteria,4PIFI@976|Bacteroidetes,2G1SB@200643|Bacteroidia,22VND@171550|Rikenellaceae	976|Bacteroidetes	-	-	-	-	-	-	-	-	-	-	-	-	-	-	-	SRS097958_28
SRS259453_6_k73_37615_8	435591.BDI_3352	1.59e-303	829	COG1538@1|root,COG1538@2|Bacteria,4NEEN@976|Bacteroidetes,2FM5G@200643|Bacteroidia,22XC6@171551|Porphyromonadaceae	976|Bacteroidetes	MU	Outer membrane efflux protein	-	-	-	ko:K12340	ko01501,ko01503,ko02020,ko03070,ko04626,ko05133,map01501,map01503,map02020,map03070,map04626,map05133	M00325,M00326,M00339,M00571,M00575,M00646,M00647,M00696,M00697,M00709,M00720,M00821	-	-	ko00000,ko00001,ko00002,ko01504,ko02000,ko02044	1.B.17,2.A.6.2	-	-	OEP	SRS259453_6
ERS235604_4_k99_4530_18	411479.BACUNI_03258	2.33e-103	299	2E2TU@1|root,32XVZ@2|Bacteria,4NVA0@976|Bacteroidetes,2FRE9@200643|Bacteroidia,4AQMS@815|Bacteroidaceae	976|Bacteroidetes	S	Sporulation and cell division repeat protein	-	-	-	-	-	-	-	-	-	-	-	-	SPOR	ERS235604_4
ERS235604_4_k99_1745_19	411479.BACUNI_00998	7.93e-217	597	COG3137@1|root,COG3137@2|Bacteria,4NGB2@976|Bacteroidetes,2FPFT@200643|Bacteroidia,4ANTD@815|Bacteroidaceae	976|Bacteroidetes	M	COG NOG19097 non supervised orthologous group	-	-	-	-	-	-	-	-	-	-	-	-	DUF3078	ERS235604_4
SRS294974_43_k89_23575_13	435590.BVU_0469	4.75e-210	580	COG0739@1|root,COG1388@1|root,COG0739@2|Bacteria,COG1388@2|Bacteria,4NGHH@976|Bacteroidetes,2FMHT@200643|Bacteroidia,4AK8U@815|Bacteroidaceae	976|Bacteroidetes	M	Peptidase, M23	mepM_1	-	-	-	-	-	-	-	-	-	-	-	LysM,Peptidase_M23	SRS294974_43
SRS294941_15_k89_14663_87	1122971.BAME01000069_gene4938	2.62e-207	573	COG0739@1|root,COG1388@1|root,COG0739@2|Bacteria,COG1388@2|Bacteria,4NGHH@976|Bacteroidetes,2FMHT@200643|Bacteroidia,22XCK@171551|Porphyromonadaceae	976|Bacteroidetes	M	peptidase	mepM_1	-	-	-	-	-	-	-	-	-	-	-	LysM,Peptidase_M23	SRS294941_15
SRS097958_28_k99_99349_28	445970.ALIPUT_00524	8.22e-157	441	COG2968@1|root,COG2968@2|Bacteria,4NVTG@976|Bacteroidetes,2G3CT@200643|Bacteroidia,22UK1@171550|Rikenellaceae	976|Bacteroidetes	S	Protein of unknown function (DUF541)	-	-	-	ko:K09807	-	-	-	-	ko00000	-	-	-	SIMPL	SRS097958_28
SRS259453_6_k73_14353_12	435591.BDI_2912	6e-290	790	COG3579@1|root,COG3579@2|Bacteria,4NE02@976|Bacteroidetes,2FPW0@200643|Bacteroidia,22WUF@171551|Porphyromonadaceae	976|Bacteroidetes	E	Papain family cysteine protease	-	-	3.4.22.40	ko:K01372	-	-	-	-	ko00000,ko01000,ko01002	-	-	-	Peptidase_C1,Peptidase_C1_2	SRS259453_6
SRS259453_6_k73_7933_8	435591.BDI_0798	9.55e-242	663	28HM4@1|root,2Z7VS@2|Bacteria,4NGBW@976|Bacteroidetes,2FPDI@200643|Bacteroidia,22WES@171551|Porphyromonadaceae	976|Bacteroidetes	S	Putative carbohydrate metabolism domain	-	-	-	-	-	-	-	-	-	-	-	-	PCMD	SRS259453_6
ERS235602_37_k99_5785_4	754331.AEME01000001_gene1611	7.23e-169	470	COG0437@1|root,COG0437@2|Bacteria,1NBNQ@1224|Proteobacteria,1RQJG@1236|Gammaproteobacteria,3XMN4@561|Escherichia	1236|Gammaproteobacteria	C	Probably involved in the transfer of electrons from the quinone pool to the type-c cytochromes	nrfC	GO:0003674,GO:0003824,GO:0008150,GO:0008152,GO:0016491,GO:0016661,GO:0016662,GO:0042279,GO:0055114,GO:0098809	-	ko:K00184,ko:K04014	-	-	-	-	ko00000	5.A.3	-	iUMNK88_1353.UMNK88_4933	Fer4,Fer4_11,Fer4_3,Fer4_4	ERS235602_37
ERS537201_56_k99_10551_56	199310.c5068	5.94e-168	468	COG0437@1|root,COG0437@2|Bacteria,1NBNQ@1224|Proteobacteria,1RQJG@1236|Gammaproteobacteria,3XMN4@561|Escherichia	1236|Gammaproteobacteria	C	Probably involved in the transfer of electrons from the quinone pool to the type-c cytochromes	nrfC	GO:0003674,GO:0003824,GO:0008150,GO:0008152,GO:0016491,GO:0016661,GO:0016662,GO:0042279,GO:0055114,GO:0098809	-	ko:K00184,ko:K04014	-	-	-	-	ko00000	5.A.3	-	iUMNK88_1353.UMNK88_4933	Fer4,Fer4_11,Fer4_3,Fer4_4	ERS537201_56
ERS608504_29_k95_40617_52	155864.EDL933_5412	2.42e-167	466	COG0437@1|root,COG0437@2|Bacteria,1NBNQ@1224|Proteobacteria,1RQJG@1236|Gammaproteobacteria,3XMN4@561|Escherichia	1236|Gammaproteobacteria	C	Probably involved in the transfer of electrons from the quinone pool to the type-c cytochromes	nrfC	GO:0003674,GO:0003824,GO:0008150,GO:0008152,GO:0016491,GO:0016661,GO:0016662,GO:0042279,GO:0055114,GO:0098809	-	ko:K00184,ko:K04014	-	-	-	-	ko00000	5.A.3	-	iUMNK88_1353.UMNK88_4933	Fer4,Fer4_11,Fer4_3,Fer4_4	ERS608504_29
ERS537201_56_k99_143702_24	316408	1.19e-153	432	COG3121@1|root,COG3121@2|Bacteria,1PB5I@1224|Proteobacteria,1S197@1236|Gammaproteobacteria	1236|Gammaproteobacteria	M	Part of the ecpRABCDE operon, which encodes the E.coli common pilus (ECP). ECP is found in both commensal and pathogenic strains and plays a dual role in early-stage biofilm development and host cell recognition (By similarity)	ecpB	-	-	ko:K21965	-	-	-	-	ko00000,ko02044	-	-	-	-	ERS537201_56
SRS259453_6_k73_9627_5	435591.BDI_3198	3.05e-186	517	2DX7F@1|root,343QT@2|Bacteria,4P6PI@976|Bacteroidetes,2FSXP@200643|Bacteroidia	976|Bacteroidetes	S	Outer membrane protein beta-barrel domain	-	-	-	-	-	-	-	-	-	-	-	-	OMP_b-brl_2	SRS259453_6
ERS235604_4_k99_14239_5	411479.BACUNI_01411	5.52e-164	457	2A3CP@1|root,30RV4@2|Bacteria,4PE2A@976|Bacteroidetes,2FRFE@200643|Bacteroidia,4AN6K@815|Bacteroidaceae	976|Bacteroidetes	-	-	-	-	-	-	-	-	-	-	-	-	-	-	-	ERS235604_4
ERS473398_40_k99_98502_26	742726.HMPREF9448_01981	2.82e-111	320	COG2825@1|root,COG2825@2|Bacteria,4NH46@976|Bacteroidetes,2FQDW@200643|Bacteroidia,22XM9@171551|Porphyromonadaceae	976|Bacteroidetes	M	membrane	ompH	-	-	ko:K06142	-	-	-	-	ko00000	-	-	-	OmpH	ERS473398_40
SRS259453_6_k73_28679_8	435591.BDI_0338	0	891	COG1538@1|root,COG1538@2|Bacteria,4NF4X@976|Bacteroidetes,2FN2J@200643|Bacteroidia,22WEM@171551|Porphyromonadaceae	976|Bacteroidetes	MU	outer membrane efflux protein	-	-	-	-	-	-	-	-	-	-	-	-	OEP	SRS259453_6
SRS294974_43_k89_74259_9	435590.BVU_2193	0	1442	COG1629@1|root,COG4771@2|Bacteria,4NET0@976|Bacteroidetes,2FMGU@200643|Bacteroidia,4AN46@815|Bacteroidaceae	976|Bacteroidetes	P	COG4771 Outer membrane receptor for ferrienterochelin and colicins	hmuR	-	-	ko:K16089	-	-	-	-	ko00000,ko02000	1.B.14.1,1.B.14.10	-	-	CarbopepD_reg_2,Plug,TonB_dep_Rec	SRS294974_43
ERS235604_4_k99_51325_8	411479.BACUNI_03021	0	887	COG0760@1|root,COG0760@2|Bacteria,4NEW0@976|Bacteroidetes,2FMDU@200643|Bacteroidia,4AMAN@815|Bacteroidaceae	976|Bacteroidetes	M	peptidylprolyl isomerase	surA	-	5.2.1.8	ko:K03771	-	-	-	-	ko00000,ko01000,ko03110	-	-	-	Rotamase,SurA_N_3	ERS235604_4
SRS097958_28_k99_63705_99	445970.ALIPUT_01950	3.96e-253	694	COG1073@1|root,COG1073@2|Bacteria,4NFJZ@976|Bacteroidetes,2FMNP@200643|Bacteroidia	976|Bacteroidetes	S	COG COG1073 Hydrolases of the alpha beta superfamily	-	-	-	ko:K06889	-	-	-	-	ko00000	-	-	-	AXE1,DLH,Peptidase_S15	SRS097958_28
SRS294974_43_k89_61565_12	357276.EL88_07125	1.15e-189	525	294ZR@1|root,2ZSCK@2|Bacteria,4NNYY@976|Bacteroidetes,2FP6D@200643|Bacteroidia,4AMAA@815|Bacteroidaceae	976|Bacteroidetes	S	COG NOG27188 non supervised orthologous group	-	-	-	-	-	-	-	-	-	-	-	-	-	SRS294974_43
SRS294974_43_k89_2684_7	435590.BVU_1237	0	1060	COG0793@1|root,COG0793@2|Bacteria,4NEGV@976|Bacteroidetes,2FN98@200643|Bacteroidia,4AM0B@815|Bacteroidaceae	976|Bacteroidetes	M	Belongs to the peptidase S41A family	ctpA	-	3.4.21.102	ko:K03797	-	-	-	-	ko00000,ko01000,ko01002	-	-	-	PDZ_2,Peptidase_S41	SRS294974_43
ERS396322_76_k85_25084_2	357276.EL88_00765	0	1054	COG0793@1|root,COG0793@2|Bacteria,4NEGV@976|Bacteroidetes,2FN98@200643|Bacteroidia,4AM0B@815|Bacteroidaceae	976|Bacteroidetes	M	Belongs to the peptidase S41A family	ctpA	-	3.4.21.102	ko:K03797	-	-	-	-	ko00000,ko01000,ko01002	-	-	-	PDZ_2,Peptidase_S41	ERS396322_76
ERS537201_56_k99_149407_7	362663.ECP_0057	0	1627	COG1452@1|root,COG1452@2|Bacteria,1MUJC@1224|Proteobacteria,1RQEX@1236|Gammaproteobacteria,3XN2D@561|Escherichia	1236|Gammaproteobacteria	M	Together with LptE, is involved in the assembly of lipopolysaccharide (LPS) at the surface of the outer membrane	lptD	GO:0005575,GO:0005623,GO:0006810,GO:0006869,GO:0008150,GO:0009279,GO:0009636,GO:0009987,GO:0010876,GO:0015920,GO:0016020,GO:0016043,GO:0019867,GO:0022607,GO:0030312,GO:0030313,GO:0031975,GO:0033036,GO:0042221,GO:0043163,GO:0043165,GO:0044085,GO:0044091,GO:0044462,GO:0044464,GO:0045229,GO:0050896,GO:0051179,GO:0051234,GO:0061024,GO:0071702,GO:0071709,GO:0071840,GO:0071944,GO:1901264	-	ko:K04744	-	-	-	-	ko00000,ko02000	1.B.42.1	-	iG2583_1286.G2583_0058	OstA,OstA_C	ERS537201_56
ERS608504_29_k95_35050_232	754331.AEME01000001_gene2083	0	1613	COG1452@1|root,COG1452@2|Bacteria,1MUJC@1224|Proteobacteria,1RQEX@1236|Gammaproteobacteria,3XN2D@561|Escherichia	1236|Gammaproteobacteria	M	Together with LptE, is involved in the assembly of lipopolysaccharide (LPS) at the surface of the outer membrane	lptD	GO:0005575,GO:0005623,GO:0006810,GO:0006869,GO:0008150,GO:0009279,GO:0009636,GO:0009987,GO:0010876,GO:0015920,GO:0016020,GO:0016043,GO:0019867,GO:0022607,GO:0030312,GO:0030313,GO:0031975,GO:0033036,GO:0042221,GO:0043163,GO:0043165,GO:0044085,GO:0044091,GO:0044462,GO:0044464,GO:0045229,GO:0050896,GO:0051179,GO:0051234,GO:0061024,GO:0071702,GO:0071709,GO:0071840,GO:0071944,GO:1901264	-	ko:K04744	-	-	-	-	ko00000,ko02000	1.B.42.1	-	iG2583_1286.G2583_0058	OstA,OstA_C	ERS608504_29
SRS294974_43_k89_94552_20	435590.BVU_1001	0	1378	COG3534@1|root,COG3534@2|Bacteria,4NGKW@976|Bacteroidetes,2FM0F@200643|Bacteroidia,4AMJ6@815|Bacteroidaceae	976|Bacteroidetes	G	Carbohydrate binding domain protein	-	-	3.2.1.55	ko:K01209	ko00520,map00520	-	R01762	-	ko00000,ko00001,ko01000	-	GH51	-	Alpha-L-AF_C,CBM_4_9	SRS294974_43
SRS097958_28_k99_63705_114	445970.ALIPUT_01967	0	1206	COG0683@1|root,COG1388@1|root,COG0683@2|Bacteria,COG1388@2|Bacteria,4NG96@976|Bacteroidetes,2FNR1@200643|Bacteroidia,22UG1@171550|Rikenellaceae	976|Bacteroidetes	EM	Lysin motif	lysM	-	-	-	-	-	-	-	-	-	-	-	ANF_receptor,LysM,Peripla_BP_6	SRS097958_28
SRS259453_6_k73_3513_11	435591.BDI_1216	1.59e-160	448	294ZR@1|root,2ZSCK@2|Bacteria,4NNYY@976|Bacteroidetes,2FP6D@200643|Bacteroidia,22XYV@171551|Porphyromonadaceae	976|Bacteroidetes	S	COG NOG27188 non supervised orthologous group	-	-	-	-	-	-	-	-	-	-	-	-	-	SRS259453_6
SRS294974_43_k89_74259_2	435590.BVU_2200	3.52e-135	382	2CG71@1|root,2ZDI2@2|Bacteria,4P6ZU@976|Bacteroidetes,2FTT8@200643|Bacteroidia,4AS3I@815|Bacteroidaceae	976|Bacteroidetes	-	-	-	-	-	-	-	-	-	-	-	-	-	-	-	SRS294974_43
ERS473398_40_k99_94984_23	742726.HMPREF9448_00992	1.46e-152	428	COG3047@1|root,COG3047@2|Bacteria,4NP9X@976|Bacteroidetes,2FMHB@200643|Bacteroidia,22XWW@171551|Porphyromonadaceae	976|Bacteroidetes	M	Outer membrane protein beta-barrel domain	-	-	-	-	-	-	-	-	-	-	-	-	OMP_b-brl	ERS473398_40
ERS235604_4_k99_86266_19	411479.BACUNI_01328	1.52e-109	318	2924H@1|root,2ZPPH@2|Bacteria,4NNST@976|Bacteroidetes,2FR7C@200643|Bacteroidia,4AMVX@815|Bacteroidaceae	976|Bacteroidetes	S	COG NOG27363 non supervised orthologous group	-	-	-	-	-	-	-	-	-	-	-	-	DUF4251	ERS235604_4
ERS537201_56_k99_61581_23	199310.c0197	0	885	COG0265@1|root,COG0265@2|Bacteria,1MU63@1224|Proteobacteria,1RN9T@1236|Gammaproteobacteria,3XMGW@561|Escherichia	1236|Gammaproteobacteria	O	DegP acts as a chaperone at low temperatures but switches to a peptidase (heat shock protein) at higher temperatures. Degrades transiently denatured and unfolded or misfolded proteins which accumulate in the periplasm following heat shock or other stress conditions. DegP is efficient with Val-Xaa and Ile-Xaa peptide bonds, suggesting a preference for beta-branched side chain amino acids. Only unf…	degP	GO:0003674,GO:0003824,GO:0004175,GO:0004252,GO:0005488,GO:0005515,GO:0005575,GO:0005623,GO:0005886,GO:0006457,GO:0006508,GO:0006515,GO:0006807,GO:0006950,GO:0006979,GO:0008150,GO:0008152,GO:0008233,GO:0008236,GO:0009056,GO:0009057,GO:0009266,GO:0009408,GO:0009628,GO:0009987,GO:0016020,GO:0016787,GO:0017171,GO:0019538,GO:0030163,GO:0030288,GO:0030313,GO:0031975,GO:0042597,GO:0042802,GO:0043170,GO:…	1.3.1.74,3.4.21.107	ko:K04771,ko:K04772,ko:K08070	ko01503,ko02020,map01503,map02020	M00728	-	-	ko00000,ko00001,ko00002,ko01000,ko01002,ko03110	-	-	-	PDZ,PDZ_2,Trypsin_2	ERS537201_56
ERS608504_29_k95_21463_22	155864.EDL933_0166	0	883	COG0265@1|root,COG0265@2|Bacteria,1MU63@1224|Proteobacteria,1RN9T@1236|Gammaproteobacteria,3XMGW@561|Escherichia	1236|Gammaproteobacteria	O	DegP acts as a chaperone at low temperatures but switches to a peptidase (heat shock protein) at higher temperatures. Degrades transiently denatured and unfolded or misfolded proteins which accumulate in the periplasm following heat shock or other stress conditions. DegP is efficient with Val-Xaa and Ile-Xaa peptide bonds, suggesting a preference for beta-branched side chain amino acids. Only unf…	degP	GO:0003674,GO:0003824,GO:0004175,GO:0004252,GO:0005488,GO:0005515,GO:0005575,GO:0005623,GO:0005886,GO:0006457,GO:0006508,GO:0006515,GO:0006807,GO:0006950,GO:0006979,GO:0008150,GO:0008152,GO:0008233,GO:0008236,GO:0009056,GO:0009057,GO:0009266,GO:0009408,GO:0009628,GO:0009987,GO:0016020,GO:0016787,GO:0017171,GO:0019538,GO:0030163,GO:0030288,GO:0030313,GO:0031975,GO:0042597,GO:0042802,GO:0043170,GO:…	1.3.1.74,3.4.21.107	ko:K04771,ko:K04772,ko:K08070	ko01503,ko02020,map01503,map02020	M00728	-	-	ko00000,ko00001,ko00002,ko01000,ko01002,ko03110	-	-	-	PDZ,PDZ_2,Trypsin_2	ERS608504_29
ERS235602_37_k99_14155_41	155864.EDL933_0166	0	882	COG0265@1|root,COG0265@2|Bacteria,1MU63@1224|Proteobacteria,1RN9T@1236|Gammaproteobacteria,3XMGW@561|Escherichia	1236|Gammaproteobacteria	O	DegP acts as a chaperone at low temperatures but switches to a peptidase (heat shock protein) at higher temperatures. Degrades transiently denatured and unfolded or misfolded proteins which accumulate in the periplasm following heat shock or other stress conditions. DegP is efficient with Val-Xaa and Ile-Xaa peptide bonds, suggesting a preference for beta-branched side chain amino acids. Only unf…	degP	GO:0003674,GO:0003824,GO:0004175,GO:0004252,GO:0005488,GO:0005515,GO:0005575,GO:0005623,GO:0005886,GO:0006457,GO:0006508,GO:0006515,GO:0006807,GO:0006950,GO:0006979,GO:0008150,GO:0008152,GO:0008233,GO:0008236,GO:0009056,GO:0009057,GO:0009266,GO:0009408,GO:0009628,GO:0009987,GO:0016020,GO:0016787,GO:0017171,GO:0019538,GO:0030163,GO:0030288,GO:0030313,GO:0031975,GO:0042597,GO:0042802,GO:0043170,GO:…	1.3.1.74,3.4.21.107	ko:K04771,ko:K04772,ko:K08070	ko01503,ko02020,map01503,map02020	M00728	-	-	ko00000,ko00001,ko00002,ko01000,ko01002,ko03110	-	-	-	PDZ,PDZ_2,Trypsin_2	ERS235602_37
SRS259453_6_k73_42497_56	435591.BDI_1230	0	941	COG1629@1|root,COG4771@2|Bacteria,4NJV0@976|Bacteroidetes,2FNMY@200643|Bacteroidia,22XTW@171551|Porphyromonadaceae	976|Bacteroidetes	P	Psort location OuterMembrane, score	-	-	-	-	-	-	-	-	-	-	-	-	-	SRS259453_6
ERS235604_4_k99_26441_6	411479.BACUNI_02943	1.67e-90	265	2CG1Y@1|root,31NHZ@2|Bacteria,4NQDR@976|Bacteroidetes,2G39M@200643|Bacteroidia,4AWC8@815|Bacteroidaceae	976|Bacteroidetes	S	Protein of unknown function (DUF1573)	-	-	-	-	-	-	-	-	-	-	-	-	DUF1573	ERS235604_4
SRS097958_28_k99_16327_178	445970.ALIPUT_00413	2.41e-160	450	29A93@1|root,2ZX9Y@2|Bacteria,4NNMP@976|Bacteroidetes,2FN4N@200643|Bacteroidia	976|Bacteroidetes	S	non supervised orthologous group	-	-	-	-	-	-	-	-	-	-	-	-	Gcw_chp	SRS097958_28
SRS294974_43_k89_4632_7	435590.BVU_2646	0	1463	COG3533@1|root,COG3533@2|Bacteria,4NFW3@976|Bacteroidetes,2FM1I@200643|Bacteroidia,4AKRG@815|Bacteroidaceae	976|Bacteroidetes	S	protein conserved in bacteria	-	-	-	ko:K09955	-	-	-	-	ko00000	-	-	-	Glyco_hydro_127	SRS294974_43
SRS259453_6_k73_39738_4	435591.BDI_0181	0	900	COG0457@1|root,COG0457@2|Bacteria,4NF7U@976|Bacteroidetes,2FP0S@200643|Bacteroidia,22XHG@171551|Porphyromonadaceae	976|Bacteroidetes	S	Tetratricopeptide repeat protein	-	-	-	-	-	-	-	-	-	-	-	-	TPR_8	SRS259453_6
ERS235604_4_k99_41381_39	411479.BACUNI_03762	1.78e-123	351	COG0438@1|root,COG0438@2|Bacteria,4NRBY@976|Bacteroidetes,2FRU9@200643|Bacteroidia,4ATK0@815|Bacteroidaceae	976|Bacteroidetes	M	Nucleoside 2-deoxyribosyltransferase like	-	-	-	-	-	-	-	-	-	-	-	-	Nuc_deoxyri_tr2	ERS235604_4
ERS473398_40_k99_98502_27	742726.HMPREF9448_01980	2.32e-110	318	COG2825@1|root,COG2825@2|Bacteria,4NSCM@976|Bacteroidetes,2FU10@200643|Bacteroidia,22YF2@171551|Porphyromonadaceae	976|Bacteroidetes	M	Outer membrane protein (OmpH-like)	ompH	-	-	ko:K06142	-	-	-	-	ko00000	-	-	-	OmpH	ERS473398_40
SRS097958_28_k99_53465_12	679935.Alfi_2769	4.11e-82	248	2CI1G@1|root,2Z7JA@2|Bacteria,4NF1T@976|Bacteroidetes,2FPFD@200643|Bacteroidia	976|Bacteroidetes	S	Domain of unknown function (DUF4294)	-	-	-	-	-	-	-	-	-	-	-	-	DUF4294	SRS097958_28
SRS294974_43_k89_39476_21	435590.BVU_0086	3.93e-114	327	COG3468@1|root,COG3468@2|Bacteria,4NU7E@976|Bacteroidetes,2FS9Q@200643|Bacteroidia,4AQUY@815|Bacteroidaceae	976|Bacteroidetes	MU	COG NOG29365 non supervised orthologous group	-	-	-	-	-	-	-	-	-	-	-	-	OMP_b-brl	SRS294974_43
SRS259453_6_k73_16601_4	435591.BDI_3667	2.06e-145	410	COG0778@1|root,COG0778@2|Bacteria,4NP0K@976|Bacteroidetes,2FPFS@200643|Bacteroidia,22XYX@171551|Porphyromonadaceae	976|Bacteroidetes	C	Nitroreductase family	-	-	-	-	-	-	-	-	-	-	-	-	Nitroreductase	SRS259453_6
SRS259453_6_k73_8154_6	435591.BDI_1569	5.06e-160	448	COG0652@1|root,COG0652@2|Bacteria,4NMKP@976|Bacteroidetes,2G31W@200643|Bacteroidia,22XR7@171551|Porphyromonadaceae	976|Bacteroidetes	M	PPIases accelerate the folding of proteins. It catalyzes the cis-trans isomerization of proline imidic peptide bonds in oligopeptides	ppiA	-	5.2.1.8	ko:K01802,ko:K03768	-	-	-	-	ko00000,ko01000,ko03110	-	-	-	Pro_isomerase	SRS259453_6
ERS537201_56_k99_10551_82	199310.c5097	9.12e-35	122	2B3A4@1|root,31VYC@2|Bacteria,1MYKJ@1224|Proteobacteria,1S5WZ@1236|Gammaproteobacteria,3XQ1D@561|Escherichia	1236|Gammaproteobacteria	-	-	yjdP	-	-	-	-	-	-	-	-	-	-	-	-	ERS537201_56
ERS473398_40_k99_33557_39	742726.HMPREF9448_00833	1.74e-106	307	2ER5W@1|root,33IRG@2|Bacteria,4NYCS@976|Bacteroidetes,2FS7R@200643|Bacteroidia,22YNP@171551|Porphyromonadaceae	976|Bacteroidetes	S	COG NOG28735 non supervised orthologous group	-	-	-	-	-	-	-	-	-	-	-	-	-	ERS473398_40
SRS097958_28_k99_16327_38	445970.ALIPUT_00244	1.58e-209	579	28M15@1|root,2ZAG0@2|Bacteria	2|Bacteria	S	Domain of unknown function (DUF4831)	-	-	-	-	-	-	-	-	-	-	-	-	DUF4831	SRS097958_28
SRS294974_43_k89_2651_8	435590.BVU_0533	4.49e-185	514	COG0671@1|root,COG0671@2|Bacteria,4NHUS@976|Bacteroidetes,2FMP1@200643|Bacteroidia,4AP4M@815|Bacteroidaceae	976|Bacteroidetes	I	Acid phosphatase homologues	phoN	-	3.1.3.2	ko:K09474	ko00740,ko01100,ko02020,map00740,map01100,map02020	-	R00548	RC00017	ko00000,ko00001,ko01000	-	-	-	PAP2	SRS294974_43
SRS259453_6_k73_22058_20	435591.BDI_2048	1.46e-191	531	28U74@1|root,2ZGCS@2|Bacteria,4NN6U@976|Bacteroidetes,2FN7W@200643|Bacteroidia,22XT4@171551|Porphyromonadaceae	976|Bacteroidetes	S	Outer membrane protein beta-barrel domain	-	-	-	-	-	-	-	-	-	-	-	-	OMP_b-brl_2	SRS259453_6
SRS294974_43_k89_79579_16	435590.BVU_3216	1.07e-125	357	COG3637@1|root,COG3637@2|Bacteria,4NXWX@976|Bacteroidetes,2FRFV@200643|Bacteroidia,4AQJK@815|Bacteroidaceae	976|Bacteroidetes	M	Outer membrane protein beta-barrel domain	-	-	-	ko:K11934	-	-	-	-	ko00000,ko02000	1.B.6.2.1	-	-	OMP_b-brl	SRS294974_43
SRS294974_43_k89_82896_8	435590.BVU_4052	0	944	COG3669@1|root,COG3669@2|Bacteria,4NE74@976|Bacteroidetes,2FMB0@200643|Bacteroidia,4AMUH@815|Bacteroidaceae	976|Bacteroidetes	G	alpha-L-fucosidase	-	-	3.2.1.51	ko:K01206	ko00511,map00511	-	-	-	ko00000,ko00001,ko01000,ko04147	-	GH29	-	Alpha_L_fucos	SRS294974_43
SRS259453_6_k73_7933_32	435591.BDI_0776	7.1e-224	617	COG2006@1|root,COG2006@2|Bacteria,4NH1F@976|Bacteroidetes,2FP1X@200643|Bacteroidia,22X7D@171551|Porphyromonadaceae	976|Bacteroidetes	S	Domain of unknown function (DUF362)	-	-	-	-	-	-	-	-	-	-	-	-	DUF362,TAT_signal	SRS259453_6
ERS537201_56_k99_28917_79	469008.B21_01556	4.16e-37	127	2DHUV@1|root,32U9T@2|Bacteria,1MZXN@1224|Proteobacteria,1S9PA@1236|Gammaproteobacteria,3XQ0P@561|Escherichia	1236|Gammaproteobacteria	S	Required for growth and or survival at acidic conditions	asr	GO:0005575,GO:0005623,GO:0008150,GO:0010035,GO:0010038,GO:0010043,GO:0042221,GO:0042597,GO:0044464,GO:0050896	-	-	-	-	-	-	-	-	-	-	Asr	ERS537201_56
SRS294974_43_k89_23575_9	435590.BVU_0465	5.49e-102	295	2E2TU@1|root,32XVZ@2|Bacteria,4NVA0@976|Bacteroidetes,2FRE9@200643|Bacteroidia,4AQMS@815|Bacteroidaceae	976|Bacteroidetes	S	Sporulation and cell division repeat protein	-	-	-	-	-	-	-	-	-	-	-	-	SPOR	SRS294974_43
SRS259453_6_k73_2843_9	435591.BDI_3390	0	1840	COG1629@1|root,COG4771@2|Bacteria,4P1Z5@976|Bacteroidetes,2FWS8@200643|Bacteroidia	976|Bacteroidetes	P	TonB-linked outer membrane protein, SusC RagA family	-	-	-	-	-	-	-	-	-	-	-	-	CarbopepD_reg_2,Plug,TonB_dep_Rec	SRS259453_6
SRS1170754_13_k141_44562_25	1028307.EAE_08390	1.16e-286	783	COG2182@1|root,COG2182@2|Bacteria,1N9AE@1224|Proteobacteria,1RN4E@1236|Gammaproteobacteria,3X09A@547|Enterobacter	1236|Gammaproteobacteria	G	Bacterial extracellular solute-binding protein	malE	GO:0003674,GO:0005215,GO:0005488,GO:0005575,GO:0005623,GO:0005886,GO:0006810,GO:0006928,GO:0006935,GO:0006950,GO:0006974,GO:0008150,GO:0008643,GO:0009593,GO:0009605,GO:0009730,GO:0009743,GO:0009987,GO:0010033,GO:0015766,GO:0015768,GO:0015772,GO:0015774,GO:0016020,GO:0016021,GO:0016477,GO:0030246,GO:0030288,GO:0030313,GO:0031224,GO:0031975,GO:0032991,GO:0033036,GO:0033037,GO:0033554,GO:0034285,GO:…	-	ko:K10108	ko02010,ko02030,map02010,map02030	M00194	-	-	ko00000,ko00001,ko00002,ko02000	3.A.1.1.1,3.A.1.1.22	-	iECUMN_1333.ECUMN_4568	SBP_bac_1,SBP_bac_8	SRS1170754_13
SRS371449_2_k119_577_98	1028307.EAE_08390	1.16e-286	783	COG2182@1|root,COG2182@2|Bacteria,1N9AE@1224|Proteobacteria,1RN4E@1236|Gammaproteobacteria,3X09A@547|Enterobacter	1236|Gammaproteobacteria	G	Bacterial extracellular solute-binding protein	malE	GO:0003674,GO:0005215,GO:0005488,GO:0005575,GO:0005623,GO:0005886,GO:0006810,GO:0006928,GO:0006935,GO:0006950,GO:0006974,GO:0008150,GO:0008643,GO:0009593,GO:0009605,GO:0009730,GO:0009743,GO:0009987,GO:0010033,GO:0015766,GO:0015768,GO:0015772,GO:0015774,GO:0016020,GO:0016021,GO:0016477,GO:0030246,GO:0030288,GO:0030313,GO:0031224,GO:0031975,GO:0032991,GO:0033036,GO:0033037,GO:0033554,GO:0034285,GO:…	-	ko:K10108	ko02010,ko02030,map02010,map02030	M00194	-	-	ko00000,ko00001,ko00002,ko02000	3.A.1.1.1,3.A.1.1.22	-	iECUMN_1333.ECUMN_4568	SBP_bac_1,SBP_bac_8	SRS371449_2
ERS537201_56_k99_10551_10	199310.c5004	1.08e-291	795	COG2182@1|root,COG2182@2|Bacteria,1N9AE@1224|Proteobacteria,1RN4E@1236|Gammaproteobacteria,3XMUV@561|Escherichia	1236|Gammaproteobacteria	P	Involved in the high-affinity maltose membrane transport system MalEFGK. Initial receptor for the active transport of and chemotaxis toward maltooligosaccharides	malE	GO:0003674,GO:0005215,GO:0005488,GO:0005575,GO:0005623,GO:0005886,GO:0006810,GO:0006928,GO:0006935,GO:0006950,GO:0006974,GO:0008150,GO:0008643,GO:0009593,GO:0009605,GO:0009730,GO:0009743,GO:0009987,GO:0010033,GO:0015766,GO:0015768,GO:0015772,GO:0015774,GO:0016020,GO:0016021,GO:0016477,GO:0030246,GO:0030288,GO:0030313,GO:0031224,GO:0031975,GO:0032991,GO:0033036,GO:0033037,GO:0033554,GO:0034285,GO:…	-	ko:K10108	ko02010,ko02030,map02010,map02030	M00194	-	-	ko00000,ko00001,ko00002,ko02000	3.A.1.1.1,3.A.1.1.22	-	iECUMN_1333.ECUMN_4568	SBP_bac_1,SBP_bac_8	ERS537201_56
ERS235602_37_k99_39077_36	199310.c5004	2.62e-283	774	COG2182@1|root,COG2182@2|Bacteria,1N9AE@1224|Proteobacteria,1RN4E@1236|Gammaproteobacteria,3XMUV@561|Escherichia	1236|Gammaproteobacteria	P	Involved in the high-affinity maltose membrane transport system MalEFGK. Initial receptor for the active transport of and chemotaxis toward maltooligosaccharides	malE	GO:0003674,GO:0005215,GO:0005488,GO:0005575,GO:0005623,GO:0005886,GO:0006810,GO:0006928,GO:0006935,GO:0006950,GO:0006974,GO:0008150,GO:0008643,GO:0009593,GO:0009605,GO:0009730,GO:0009743,GO:0009987,GO:0010033,GO:0015766,GO:0015768,GO:0015772,GO:0015774,GO:0016020,GO:0016021,GO:0016477,GO:0030246,GO:0030288,GO:0030313,GO:0031224,GO:0031975,GO:0032991,GO:0033036,GO:0033037,GO:0033554,GO:0034285,GO:…	-	ko:K10108	ko02010,ko02030,map02010,map02030	M00194	-	-	ko00000,ko00001,ko00002,ko02000	3.A.1.1.1,3.A.1.1.22	-	iECUMN_1333.ECUMN_4568	SBP_bac_1,SBP_bac_8	ERS235602_37
ERS608504_29_k95_16260_8	199310.c5004	2.62e-283	774	COG2182@1|root,COG2182@2|Bacteria,1N9AE@1224|Proteobacteria,1RN4E@1236|Gammaproteobacteria,3XMUV@561|Escherichia	1236|Gammaproteobacteria	P	Involved in the high-affinity maltose membrane transport system MalEFGK. Initial receptor for the active transport of and chemotaxis toward maltooligosaccharides	malE	GO:0003674,GO:0005215,GO:0005488,GO:0005575,GO:0005623,GO:0005886,GO:0006810,GO:0006928,GO:0006935,GO:0006950,GO:0006974,GO:0008150,GO:0008643,GO:0009593,GO:0009605,GO:0009730,GO:0009743,GO:0009987,GO:0010033,GO:0015766,GO:0015768,GO:0015772,GO:0015774,GO:0016020,GO:0016021,GO:0016477,GO:0030246,GO:0030288,GO:0030313,GO:0031224,GO:0031975,GO:0032991,GO:0033036,GO:0033037,GO:0033554,GO:0034285,GO:…	-	ko:K10108	ko02010,ko02030,map02010,map02030	M00194	-	-	ko00000,ko00001,ko00002,ko02000	3.A.1.1.1,3.A.1.1.22	-	iECUMN_1333.ECUMN_4568	SBP_bac_1,SBP_bac_8	ERS608504_29
SRS294974_43_k89_44213_32	435590.BVU_3872	0	1009	COG3637@1|root,COG3637@2|Bacteria,4NH6A@976|Bacteroidetes,2FQ24@200643|Bacteroidia,4AQ6E@815|Bacteroidaceae	976|Bacteroidetes	M	Domain of unknown function (DUF3943)	-	-	-	-	-	-	-	-	-	-	-	-	DUF3943	SRS294974_43
ERS537201_56_k99_29797_16	155864.EDL933_4673	2.64e-266	729	COG0683@1|root,COG0683@2|Bacteria,1MWJ1@1224|Proteobacteria,1RP5V@1236|Gammaproteobacteria,3XMH3@561|Escherichia	1236|Gammaproteobacteria	E	This protein is a component of the leucine, isoleucine, valine, (threonine) transport system, which is one of the two periplasmic binding protein-dependent transport systems of the high-affinity transport of the branched-chain amino acids	livJ	GO:0005575,GO:0005623,GO:0006810,GO:0006811,GO:0006812,GO:0006820,GO:0006865,GO:0008150,GO:0015711,GO:0015803,GO:0015804,GO:0015818,GO:0015820,GO:0015829,GO:0015849,GO:0030288,GO:0030313,GO:0031975,GO:0042597,GO:0044464,GO:0046942,GO:0051179,GO:0051234,GO:0071702,GO:0071705	-	ko:K01999	ko02010,ko02024,map02010,map02024	M00237	-	-	ko00000,ko00001,ko00002,ko02000	3.A.1.4	-	iECNA114_1301.ECNA114_3569,iECSF_1327.ECSF_3279,iECs_1301.ECs4309,iEcSMS35_1347.EcSMS35_3743,iG2583_1286.G2583_4163,iSFxv_1172.SFxv_3794,iSSON_1240.SSON_3698,iS_1188.S4285,iUTI89_1310.UTI89_C3965,iZ_1308.Z4834	Peripla_BP_6	ERS537201_56
SRS414210_5_k119_2961_82	1114922.CIFAM_12_00300	8.07e-260	712	COG0683@1|root,COG0683@2|Bacteria,1MWJ1@1224|Proteobacteria,1RP5V@1236|Gammaproteobacteria,3WXH6@544|Citrobacter	1236|Gammaproteobacteria	E	Receptor family ligand binding region	livJ	GO:0005575,GO:0005623,GO:0006810,GO:0006811,GO:0006812,GO:0006820,GO:0006865,GO:0008150,GO:0015711,GO:0015803,GO:0015804,GO:0015818,GO:0015820,GO:0015829,GO:0015849,GO:0030288,GO:0030313,GO:0031975,GO:0042597,GO:0044464,GO:0046942,GO:0051179,GO:0051234,GO:0071702,GO:0071705	-	ko:K01999	ko02010,ko02024,map02010,map02024	M00237	-	-	ko00000,ko00001,ko00002,ko02000	3.A.1.4	-	iECNA114_1301.ECNA114_3569,iECSF_1327.ECSF_3279,iECs_1301.ECs4309,iEcSMS35_1347.EcSMS35_3743,iG2583_1286.G2583_4163,iSFxv_1172.SFxv_3794,iSSON_1240.SSON_3698,iS_1188.S4285,iZ_1308.Z4834	Peripla_BP_6	SRS414210_5
SRS311563_3_k119_880_3	1045856.EcWSU1_04239	7.15e-262	717	COG0683@1|root,COG0683@2|Bacteria,1MWJ1@1224|Proteobacteria,1RP5V@1236|Gammaproteobacteria,3X0S8@547|Enterobacter	1236|Gammaproteobacteria	E	PFAM Extracellular ligand-binding receptor	livJ	GO:0005575,GO:0005623,GO:0006810,GO:0006811,GO:0006812,GO:0006820,GO:0006865,GO:0008150,GO:0015711,GO:0015803,GO:0015804,GO:0015818,GO:0015820,GO:0015829,GO:0015849,GO:0030288,GO:0030313,GO:0031975,GO:0042597,GO:0044464,GO:0046942,GO:0051179,GO:0051234,GO:0071702,GO:0071705	-	ko:K01999	ko02010,ko02024,map02010,map02024	M00237	-	-	ko00000,ko00001,ko00002,ko02000	3.A.1.4	-	iECNA114_1301.ECNA114_3569,iECSF_1327.ECSF_3279,iECs_1301.ECs4309,iEcSMS35_1347.EcSMS35_3743,iG2583_1286.G2583_4163,iSFxv_1172.SFxv_3794,iSSON_1240.SSON_3698,iS_1188.S4285,iZ_1308.Z4834	Peripla_BP_6	SRS311563_3
SRS373204_3_k119_11465_108	1115515.EV102420_17_00330	7.81e-262	717	COG0683@1|root,COG0683@2|Bacteria,1MWJ1@1224|Proteobacteria,1RP5V@1236|Gammaproteobacteria,3XMH3@561|Escherichia	1236|Gammaproteobacteria	E	This protein is a component of the leucine, isoleucine, valine, (threonine) transport system, which is one of the two periplasmic binding protein-dependent transport systems of the high-affinity transport of the branched-chain amino acids	livJ	GO:0005575,GO:0005623,GO:0006810,GO:0006811,GO:0006812,GO:0006820,GO:0006865,GO:0008150,GO:0015711,GO:0015803,GO:0015804,GO:0015818,GO:0015820,GO:0015829,GO:0015849,GO:0030288,GO:0030313,GO:0031975,GO:0042597,GO:0044464,GO:0046942,GO:0051179,GO:0051234,GO:0071702,GO:0071705	-	ko:K01999	ko02010,ko02024,map02010,map02024	M00237	-	-	ko00000,ko00001,ko00002,ko02000	3.A.1.4	-	iECNA114_1301.ECNA114_3569,iECSF_1327.ECSF_3279,iECs_1301.ECs4309,iEcSMS35_1347.EcSMS35_3743,iG2583_1286.G2583_4163,iSFxv_1172.SFxv_3794,iSSON_1240.SSON_3698,iS_1188.S4285,iZ_1308.Z4834	Peripla_BP_6	SRS373204_3
SRS311462_6_k119_6411_1	1006000.GKAS_00841	4.71e-264	723	COG0683@1|root,COG0683@2|Bacteria,1MWJ1@1224|Proteobacteria,1RP5V@1236|Gammaproteobacteria	1236|Gammaproteobacteria	E	With LivFGHM is involved in the high affinity leucine transport	livJ	GO:0005575,GO:0005623,GO:0006810,GO:0006811,GO:0006812,GO:0006820,GO:0006865,GO:0008150,GO:0015711,GO:0015803,GO:0015804,GO:0015818,GO:0015820,GO:0015829,GO:0015849,GO:0030288,GO:0030313,GO:0031975,GO:0042597,GO:0044464,GO:0046942,GO:0051179,GO:0051234,GO:0071702,GO:0071705	-	ko:K01999	ko02010,ko02024,map02010,map02024	M00237	-	-	ko00000,ko00001,ko00002,ko02000	3.A.1.4	-	iECNA114_1301.ECNA114_3569,iECSF_1327.ECSF_3279,iECs_1301.ECs4309,iEcSMS35_1347.EcSMS35_3743,iG2583_1286.G2583_4163,iSFxv_1172.SFxv_3794,iSSON_1240.SSON_3698,iS_1188.S4285,iZ_1308.Z4834	Peripla_BP_6	SRS311462_6
SRS372979_2_k119_439_62	1440052.EAKF1_ch2502	4.83e-257	705	COG0683@1|root,COG0683@2|Bacteria,1MWJ1@1224|Proteobacteria,1RP5V@1236|Gammaproteobacteria,3XMH3@561|Escherichia	1236|Gammaproteobacteria	E	This protein is a component of the leucine, isoleucine, valine, (threonine) transport system, which is one of the two periplasmic binding protein-dependent transport systems of the high-affinity transport of the branched-chain amino acids	livJ	GO:0005575,GO:0005623,GO:0006810,GO:0006811,GO:0006812,GO:0006820,GO:0006865,GO:0008150,GO:0015711,GO:0015803,GO:0015804,GO:0015818,GO:0015820,GO:0015829,GO:0015849,GO:0030288,GO:0030313,GO:0031975,GO:0042597,GO:0044464,GO:0046942,GO:0051179,GO:0051234,GO:0071702,GO:0071705	-	ko:K01999	ko02010,ko02024,map02010,map02024	M00237	-	-	ko00000,ko00001,ko00002,ko02000	3.A.1.4	-	iECNA114_1301.ECNA114_3569,iECSF_1327.ECSF_3279,iECs_1301.ECs4309,iEcSMS35_1347.EcSMS35_3743,iG2583_1286.G2583_4163,iSFxv_1172.SFxv_3794,iSSON_1240.SSON_3698,iS_1188.S4285,iZ_1308.Z4834	Peripla_BP_6	SRS372979_2
ERS473036_15_k99_8479_17	1114922.CIFAM_12_00300	2.31e-259	711	COG0683@1|root,COG0683@2|Bacteria,1MWJ1@1224|Proteobacteria,1RP5V@1236|Gammaproteobacteria,3WXH6@544|Citrobacter	1236|Gammaproteobacteria	E	Receptor family ligand binding region	livJ	GO:0005575,GO:0005623,GO:0006810,GO:0006811,GO:0006812,GO:0006820,GO:0006865,GO:0008150,GO:0015711,GO:0015803,GO:0015804,GO:0015818,GO:0015820,GO:0015829,GO:0015849,GO:0030288,GO:0030313,GO:0031975,GO:0042597,GO:0044464,GO:0046942,GO:0051179,GO:0051234,GO:0071702,GO:0071705	-	ko:K01999	ko02010,ko02024,map02010,map02024	M00237	-	-	ko00000,ko00001,ko00002,ko02000	3.A.1.4	-	iECNA114_1301.ECNA114_3569,iECSF_1327.ECSF_3279,iECs_1301.ECs4309,iEcSMS35_1347.EcSMS35_3743,iG2583_1286.G2583_4163,iSFxv_1172.SFxv_3794,iSSON_1240.SSON_3698,iS_1188.S4285,iZ_1308.Z4834	Peripla_BP_6	ERS473036_15
ERS608504_29_k95_58628_61	155864.EDL933_4673	3.75e-266	728	COG0683@1|root,COG0683@2|Bacteria,1MWJ1@1224|Proteobacteria,1RP5V@1236|Gammaproteobacteria,3XMH3@561|Escherichia	1236|Gammaproteobacteria	E	This protein is a component of the leucine, isoleucine, valine, (threonine) transport system, which is one of the two periplasmic binding protein-dependent transport systems of the high-affinity transport of the branched-chain amino acids	livJ	GO:0005575,GO:0005623,GO:0006810,GO:0006811,GO:0006812,GO:0006820,GO:0006865,GO:0008150,GO:0015711,GO:0015803,GO:0015804,GO:0015818,GO:0015820,GO:0015829,GO:0015849,GO:0030288,GO:0030313,GO:0031975,GO:0042597,GO:0044464,GO:0046942,GO:0051179,GO:0051234,GO:0071702,GO:0071705	-	ko:K01999	ko02010,ko02024,map02010,map02024	M00237	-	-	ko00000,ko00001,ko00002,ko02000	3.A.1.4	-	iECNA114_1301.ECNA114_3569,iECSF_1327.ECSF_3279,iECs_1301.ECs4309,iEcSMS35_1347.EcSMS35_3743,iG2583_1286.G2583_4163,iSFxv_1172.SFxv_3794,iSSON_1240.SSON_3698,iS_1188.S4285,iUTI89_1310.UTI89_C3965,iZ_1308.Z4834	Peripla_BP_6	ERS608504_29
ERS473050_6_k99_6370_13	573.JG24_24040	1.34e-262	719	COG0683@1|root,COG0683@2|Bacteria,1MWJ1@1224|Proteobacteria,1RP5V@1236|Gammaproteobacteria	1236|Gammaproteobacteria	E	With LivFGHM is involved in the high affinity leucine transport	livJ	GO:0005575,GO:0005623,GO:0006810,GO:0006811,GO:0006812,GO:0006820,GO:0006865,GO:0008150,GO:0015711,GO:0015803,GO:0015804,GO:0015818,GO:0015820,GO:0015829,GO:0015849,GO:0030288,GO:0030313,GO:0031975,GO:0042597,GO:0044464,GO:0046942,GO:0051179,GO:0051234,GO:0071702,GO:0071705	-	ko:K01999	ko02010,ko02024,map02010,map02024	M00237	-	-	ko00000,ko00001,ko00002,ko02000	3.A.1.4	-	iECNA114_1301.ECNA114_3569,iECSF_1327.ECSF_3279,iECs_1301.ECs4309,iEcSMS35_1347.EcSMS35_3743,iG2583_1286.G2583_4163,iSFxv_1172.SFxv_3794,iSSON_1240.SSON_3698,iS_1188.S4285,iYL1228.KPN_03820,iZ_1308.Z4834	Peripla_BP_6	ERS473050_6
SRS1170754_13_k141_58830_61	573.JG24_24040	1.34e-262	719	COG0683@1|root,COG0683@2|Bacteria,1MWJ1@1224|Proteobacteria,1RP5V@1236|Gammaproteobacteria	1236|Gammaproteobacteria	E	With LivFGHM is involved in the high affinity leucine transport	livJ	GO:0005575,GO:0005623,GO:0006810,GO:0006811,GO:0006812,GO:0006820,GO:0006865,GO:0008150,GO:0015711,GO:0015803,GO:0015804,GO:0015818,GO:0015820,GO:0015829,GO:0015849,GO:0030288,GO:0030313,GO:0031975,GO:0042597,GO:0044464,GO:0046942,GO:0051179,GO:0051234,GO:0071702,GO:0071705	-	ko:K01999	ko02010,ko02024,map02010,map02024	M00237	-	-	ko00000,ko00001,ko00002,ko02000	3.A.1.4	-	iECNA114_1301.ECNA114_3569,iECSF_1327.ECSF_3279,iECs_1301.ECs4309,iEcSMS35_1347.EcSMS35_3743,iG2583_1286.G2583_4163,iSFxv_1172.SFxv_3794,iSSON_1240.SSON_3698,iS_1188.S4285,iYL1228.KPN_03820,iZ_1308.Z4834	Peripla_BP_6	SRS1170754_13
ERS235602_37_k99_26717_126	754331.AEME01000001_gene4126	3.21e-267	731	COG0683@1|root,COG0683@2|Bacteria,1MWJ1@1224|Proteobacteria,1RP5V@1236|Gammaproteobacteria,3XMH3@561|Escherichia	1236|Gammaproteobacteria	E	This protein is a component of the leucine, isoleucine, valine, (threonine) transport system, which is one of the two periplasmic binding protein-dependent transport systems of the high-affinity transport of the branched-chain amino acids	livJ	GO:0005575,GO:0005623,GO:0006810,GO:0006811,GO:0006812,GO:0006820,GO:0006865,GO:0008150,GO:0015711,GO:0015803,GO:0015804,GO:0015818,GO:0015820,GO:0015829,GO:0015849,GO:0030288,GO:0030313,GO:0031975,GO:0042597,GO:0044464,GO:0046942,GO:0051179,GO:0051234,GO:0071702,GO:0071705	-	ko:K01999	ko02010,ko02024,map02010,map02024	M00237	-	-	ko00000,ko00001,ko00002,ko02000	3.A.1.4	-	iECNA114_1301.ECNA114_3569,iECSF_1327.ECSF_3279,iECs_1301.ECs4309,iEcSMS35_1347.EcSMS35_3743,iG2583_1286.G2583_4163,iSFxv_1172.SFxv_3794,iSSON_1240.SSON_3698,iS_1188.S4285,iZ_1308.Z4834	Peripla_BP_6	ERS235602_37
SRS294974_43_k89_24389_5	435590.BVU_0578	0	945	COG1453@1|root,COG1453@2|Bacteria,4NGCW@976|Bacteroidetes,2FPG8@200643|Bacteroidia,4AM4C@815|Bacteroidaceae	976|Bacteroidetes	S	of the aldo keto reductase family	-	-	-	ko:K07079	-	-	-	-	ko00000	-	-	-	Aldo_ket_red,Fer4_17	SRS294974_43
SRS294974_43_k89_53512_3	435590.BVU_2072	1.85e-307	836	COG3579@1|root,COG3579@2|Bacteria,4NE02@976|Bacteroidetes,2FN7G@200643|Bacteroidia,4AKZY@815|Bacteroidaceae	976|Bacteroidetes	E	Peptidase C1-like family	pepC	-	3.4.22.40	ko:K01372	-	-	-	-	ko00000,ko01000,ko01002	-	-	-	Peptidase_C1,Peptidase_C1_2	SRS294974_43
SRS259453_6_k73_26009_9	435591.BDI_0346	0	844	COG1538@1|root,COG1538@2|Bacteria,4NJ4M@976|Bacteroidetes,2FN0S@200643|Bacteroidia,22WDV@171551|Porphyromonadaceae	976|Bacteroidetes	MU	Outer membrane efflux protein	-	-	-	ko:K12340	ko01501,ko01503,ko02020,ko03070,ko04626,ko05133,map01501,map01503,map02020,map03070,map04626,map05133	M00325,M00326,M00339,M00571,M00575,M00646,M00647,M00696,M00697,M00709,M00720,M00821	-	-	ko00000,ko00001,ko00002,ko01504,ko02000,ko02044	1.B.17,2.A.6.2	-	-	OEP	SRS259453_6
SRS097958_28_k99_51136_20	445970.ALIPUT_00879	1.01e-146	413	COG2885@1|root,COG2885@2|Bacteria,4NZBH@976|Bacteroidetes,2G0M5@200643|Bacteroidia,22VNS@171550|Rikenellaceae	976|Bacteroidetes	M	Outer membrane protein beta-barrel domain	-	-	-	-	-	-	-	-	-	-	-	-	OMP_b-brl,OMP_b-brl_2	SRS097958_28
SRS294974_43_k89_61805_33	435590.BVU_3796	6.55e-223	615	2CKCF@1|root,2Z94Q@2|Bacteria,4NJ6V@976|Bacteroidetes,2FMRK@200643|Bacteroidia,4AVN8@815|Bacteroidaceae	976|Bacteroidetes	-	-	-	-	-	-	-	-	-	-	-	-	-	-	-	SRS294974_43
ERS473049_15_k99_29763_2	411479.BACUNI_02870	0	1471	COG1413@1|root,COG1413@2|Bacteria,4NGHK@976|Bacteroidetes,2FMP3@200643|Bacteroidia,4AKK4@815|Bacteroidaceae	976|Bacteroidetes	C	lyase activity	-	-	-	-	-	-	-	-	-	-	-	-	HEAT_2,Peptidase_C25	ERS473049_15
SRS1719509_3_k119_1075_11	411479.BACUNI_02870	0	1471	COG1413@1|root,COG1413@2|Bacteria,4NGHK@976|Bacteroidetes,2FMP3@200643|Bacteroidia,4AKK4@815|Bacteroidaceae	976|Bacteroidetes	C	lyase activity	-	-	-	-	-	-	-	-	-	-	-	-	HEAT_2,Peptidase_C25	SRS1719509_3
SRS294898_11_k89_48474_9	411479.BACUNI_02870	0	1471	COG1413@1|root,COG1413@2|Bacteria,4NGHK@976|Bacteroidetes,2FMP3@200643|Bacteroidia,4AKK4@815|Bacteroidaceae	976|Bacteroidetes	C	lyase activity	-	-	-	-	-	-	-	-	-	-	-	-	HEAT_2,Peptidase_C25	SRS294898_11
SRS476345_10_k119_32916_8	411479.BACUNI_02870	0	1471	COG1413@1|root,COG1413@2|Bacteria,4NGHK@976|Bacteroidetes,2FMP3@200643|Bacteroidia,4AKK4@815|Bacteroidaceae	976|Bacteroidetes	C	lyase activity	-	-	-	-	-	-	-	-	-	-	-	-	HEAT_2,Peptidase_C25	SRS476345_10
ERS235611_32_k99_11068_4	483216.BACEGG_00977	0	1472	COG1413@1|root,COG1413@2|Bacteria,4NGHK@976|Bacteroidetes,2FMP3@200643|Bacteroidia,4AKK4@815|Bacteroidaceae	976|Bacteroidetes	C	lyase activity	-	-	-	-	-	-	-	-	-	-	-	-	HEAT_2,Peptidase_C25	ERS235611_32
ERS396370_54_k85_43245_8	411479.BACUNI_02870	0	1468	COG1413@1|root,COG1413@2|Bacteria,4NGHK@976|Bacteroidetes,2FMP3@200643|Bacteroidia,4AKK4@815|Bacteroidaceae	976|Bacteroidetes	C	lyase activity	-	-	-	-	-	-	-	-	-	-	-	-	HEAT_2,Peptidase_C25	ERS396370_54
ERS537201_56_k99_152908_37	155864.EDL933_3764	7.22e-119	340	2BSVP@1|root,32MZ8@2|Bacteria,1N04T@1224|Proteobacteria,1S4KR@1236|Gammaproteobacteria,3XPY8@561|Escherichia	1236|Gammaproteobacteria	S	bacterial-type flagellum-dependent swarming motility	yfiR	GO:0001539,GO:0006928,GO:0008150,GO:0009987,GO:0040011,GO:0048870,GO:0051179,GO:0051674,GO:0071973,GO:0071978,GO:0097588	-	-	-	-	-	-	-	-	-	-	DUF4154	ERS537201_56
SRS820588_10_k99_151765_8	349741.Amuc_1385	3.45e-121	345	2AW71@1|root,31N22@2|Bacteria,46X8R@74201|Verrucomicrobia,2IV10@203494|Verrucomicrobiae	203494|Verrucomicrobiae	-	-	-	-	-	-	-	-	-	-	-	-	-	-	-	SRS820588_10
ERS537201_56_k99_80912_61	155864.EDL933_4320	1.93e-65	201	COG1422@1|root,COG1422@2|Bacteria,1NAAB@1224|Proteobacteria,1SE1J@1236|Gammaproteobacteria,3XPQR@561|Escherichia	1236|Gammaproteobacteria	S	Protein of unknown function (DUF1090)	yqjC	-	-	-	-	-	-	-	-	-	-	-	DUF1090	ERS537201_56
ERS608504_29_k95_14582_76	199310.c3855	5.72e-58	182	COG1422@1|root,COG1422@2|Bacteria,1NAAB@1224|Proteobacteria,1SE1J@1236|Gammaproteobacteria,3XPQR@561|Escherichia	1236|Gammaproteobacteria	S	Protein of unknown function (DUF1090)	yqjC	-	-	-	-	-	-	-	-	-	-	-	DUF1090	ERS608504_29
ERS537201_56_k99_74400_27	155864.EDL933_3663	6.71e-91	270	2AQ7C@1|root,31FD2@2|Bacteria,1RJM9@1224|Proteobacteria,1S7QM@1236|Gammaproteobacteria,3XNKB@561|Escherichia	1236|Gammaproteobacteria	S	cellular response to DNA damage stimulus	yfgI	GO:0006950,GO:0006974,GO:0008150,GO:0009987,GO:0033554,GO:0050896,GO:0051716	-	-	-	-	-	-	-	-	-	-	DUF5384	ERS537201_56
ERS608504_29_k95_307_55	155864.EDL933_3663	9.63e-84	251	2AQ7C@1|root,31FD2@2|Bacteria,1RJM9@1224|Proteobacteria,1S7QM@1236|Gammaproteobacteria,3XNKB@561|Escherichia	1236|Gammaproteobacteria	S	cellular response to DNA damage stimulus	yfgI	GO:0006950,GO:0006974,GO:0008150,GO:0009987,GO:0033554,GO:0050896,GO:0051716	-	-	-	-	-	-	-	-	-	-	DUF5384	ERS608504_29
ERS537201_56_k99_89372_104	199310.c1845	9.77e-34	115	2DSX4@1|root,33HSK@2|Bacteria,1NKD8@1224|Proteobacteria,1SGNH@1236|Gammaproteobacteria	1236|Gammaproteobacteria	-	-	ydcA	-	-	ko:K03646	-	-	-	-	ko00000,ko02000	2.C.1.2	-	-	-	ERS537201_56
SRS024435_70_k99_41631_16	1262914.BN533_00954	4.89e-203	562	COG5513@1|root,COG5513@2|Bacteria,1VGF2@1239|Firmicutes	1239|Firmicutes	M	inhibitor I42	-	-	-	ko:K14475	ko05143,map05143	-	-	-	ko00000,ko00001	-	-	-	Dockerin_1,Inhibitor_I42	SRS024435_70
ERS235602_37_k99_34959_62	155864.EDL933_4420	1.84e-147	415	COG2854@1|root,COG2854@2|Bacteria,1NKFA@1224|Proteobacteria,1RNJW@1236|Gammaproteobacteria,3XNVB@561|Escherichia	1236|Gammaproteobacteria	Q	Actively prevents phospholipid accumulation at the cell surface. Probably maintains lipid asymmetry in the outer membrane by retrograde trafficking of phospholipids from the outer membrane to the inner membrane. May transfer phospholipid across the periplasmic space and deliver it to the MlaFEDB complex at the inner membrane	mlaC	GO:0005575,GO:0005623,GO:0006810,GO:0006811,GO:0006820,GO:0006869,GO:0008150,GO:0009987,GO:0010876,GO:0015711,GO:0015748,GO:0015914,GO:0016043,GO:0030288,GO:0030313,GO:0031975,GO:0033036,GO:0042597,GO:0044464,GO:0051179,GO:0051234,GO:0061024,GO:0071702,GO:0071840,GO:0120009,GO:0120010	-	ko:K07323	ko02010,map02010	M00210	-	-	ko00000,ko00001,ko00002,ko02000	3.A.1.27.3	-	-	MlaC	ERS235602_37
ERS537201_56_k99_160267_32	155864.EDL933_4420	1.84e-147	415	COG2854@1|root,COG2854@2|Bacteria,1NKFA@1224|Proteobacteria,1RNJW@1236|Gammaproteobacteria,3XNVB@561|Escherichia	1236|Gammaproteobacteria	Q	Actively prevents phospholipid accumulation at the cell surface. Probably maintains lipid asymmetry in the outer membrane by retrograde trafficking of phospholipids from the outer membrane to the inner membrane. May transfer phospholipid across the periplasmic space and deliver it to the MlaFEDB complex at the inner membrane	mlaC	GO:0005575,GO:0005623,GO:0006810,GO:0006811,GO:0006820,GO:0006869,GO:0008150,GO:0009987,GO:0010876,GO:0015711,GO:0015748,GO:0015914,GO:0016043,GO:0030288,GO:0030313,GO:0031975,GO:0033036,GO:0042597,GO:0044464,GO:0051179,GO:0051234,GO:0061024,GO:0071702,GO:0071840,GO:0120009,GO:0120010	-	ko:K07323	ko02010,map02010	M00210	-	-	ko00000,ko00001,ko00002,ko02000	3.A.1.27.3	-	-	MlaC	ERS537201_56
ERS608504_29_k95_35050_83	155864.EDL933_4420	1.84e-147	415	COG2854@1|root,COG2854@2|Bacteria,1NKFA@1224|Proteobacteria,1RNJW@1236|Gammaproteobacteria,3XNVB@561|Escherichia	1236|Gammaproteobacteria	Q	Actively prevents phospholipid accumulation at the cell surface. Probably maintains lipid asymmetry in the outer membrane by retrograde trafficking of phospholipids from the outer membrane to the inner membrane. May transfer phospholipid across the periplasmic space and deliver it to the MlaFEDB complex at the inner membrane	mlaC	GO:0005575,GO:0005623,GO:0006810,GO:0006811,GO:0006820,GO:0006869,GO:0008150,GO:0009987,GO:0010876,GO:0015711,GO:0015748,GO:0015914,GO:0016043,GO:0030288,GO:0030313,GO:0031975,GO:0033036,GO:0042597,GO:0044464,GO:0051179,GO:0051234,GO:0061024,GO:0071702,GO:0071840,GO:0120009,GO:0120010	-	ko:K07323	ko02010,map02010	M00210	-	-	ko00000,ko00001,ko00002,ko02000	3.A.1.27.3	-	-	MlaC	ERS608504_29
ERS608504_29_k95_100554_22	502347.ESCAB7627_1220	4.48e-173	483	COG0834@1|root,COG0834@2|Bacteria,1MXIA@1224|Proteobacteria,1RPXK@1236|Gammaproteobacteria,3XNZG@561|Escherichia	1236|Gammaproteobacteria	ET	Belongs to the bacterial solute-binding protein 3 family	artI	GO:0005575,GO:0005623,GO:0030288,GO:0030313,GO:0031975,GO:0042597,GO:0044464	-	ko:K09996,ko:K09997,ko:K10014	ko02010,map02010	M00226,M00229	-	-	ko00000,ko00001,ko00002,ko02000	3.A.1.3.1,3.A.1.3.3	-	iLF82_1304.LF82_0153,iNRG857_1313.NRG857_03895,iPC815.YPO1351	SBP_bac_3	ERS608504_29
ERS473121_3_k99_4522_431	469595.CSAG_01963	7.74e-174	484	COG0834@1|root,COG0834@2|Bacteria,1MXIA@1224|Proteobacteria,1RPXK@1236|Gammaproteobacteria,3WXCY@544|Citrobacter	1236|Gammaproteobacteria	ET	Bacterial extracellular solute-binding proteins, family 3	artI	GO:0005575,GO:0005623,GO:0030288,GO:0030313,GO:0031975,GO:0042597,GO:0044464	-	ko:K09996,ko:K09997,ko:K10014	ko02010,map02010	M00226,M00229	-	-	ko00000,ko00001,ko00002,ko02000	3.A.1.3.1,3.A.1.3.3	-	iLF82_1304.LF82_0153,iNRG857_1313.NRG857_03895,iPC815.YPO1351	SBP_bac_3	ERS473121_3
ERS473261_17_k99_5769_70	469595.CSAG_01963	7.74e-174	484	COG0834@1|root,COG0834@2|Bacteria,1MXIA@1224|Proteobacteria,1RPXK@1236|Gammaproteobacteria,3WXCY@544|Citrobacter	1236|Gammaproteobacteria	ET	Bacterial extracellular solute-binding proteins, family 3	artI	GO:0005575,GO:0005623,GO:0030288,GO:0030313,GO:0031975,GO:0042597,GO:0044464	-	ko:K09996,ko:K09997,ko:K10014	ko02010,map02010	M00226,M00229	-	-	ko00000,ko00001,ko00002,ko02000	3.A.1.3.1,3.A.1.3.3	-	iLF82_1304.LF82_0153,iNRG857_1313.NRG857_03895,iPC815.YPO1351	SBP_bac_3	ERS473261_17
SRS344873_3_k119_2082_81	469595.CSAG_01963	7.74e-174	484	COG0834@1|root,COG0834@2|Bacteria,1MXIA@1224|Proteobacteria,1RPXK@1236|Gammaproteobacteria,3WXCY@544|Citrobacter	1236|Gammaproteobacteria	ET	Bacterial extracellular solute-binding proteins, family 3	artI	GO:0005575,GO:0005623,GO:0030288,GO:0030313,GO:0031975,GO:0042597,GO:0044464	-	ko:K09996,ko:K09997,ko:K10014	ko02010,map02010	M00226,M00229	-	-	ko00000,ko00001,ko00002,ko02000	3.A.1.3.1,3.A.1.3.3	-	iLF82_1304.LF82_0153,iNRG857_1313.NRG857_03895,iPC815.YPO1351	SBP_bac_3	SRS344873_3
ERS537201_56_k99_99196_1	199310.c0996	1.28e-172	481	COG0834@1|root,COG0834@2|Bacteria,1MXIA@1224|Proteobacteria,1RPXK@1236|Gammaproteobacteria,3XNZG@561|Escherichia	1236|Gammaproteobacteria	ET	Belongs to the bacterial solute-binding protein 3 family	artI	GO:0005575,GO:0005623,GO:0030288,GO:0030313,GO:0031975,GO:0042597,GO:0044464	-	ko:K09996,ko:K09997,ko:K10014	ko02010,map02010	M00226,M00229	-	-	ko00000,ko00001,ko00002,ko02000	3.A.1.3.1,3.A.1.3.3	-	iLF82_1304.LF82_0153,iNRG857_1313.NRG857_03895,iPC815.YPO1351	SBP_bac_3	ERS537201_56
SRS294974_43_k89_34798_23	435590.BVU_4105	1.34e-127	362	COG0526@1|root,COG0526@2|Bacteria,4NNMK@976|Bacteroidetes,2FQ45@200643|Bacteroidia,4AMRJ@815|Bacteroidaceae	976|Bacteroidetes	CO	Redoxin family	-	-	-	-	-	-	-	-	-	-	-	-	AhpC-TSA,Redoxin	SRS294974_43
SRS294974_43_k89_21072_39	435590.BVU_2340	6.59e-122	348	2B818@1|root,32192@2|Bacteria,4NXAM@976|Bacteroidetes,2FV14@200643|Bacteroidia,4AQ6M@815|Bacteroidaceae	976|Bacteroidetes	-	-	-	-	-	-	-	-	-	-	-	-	-	-	-	SRS294974_43
SRS294974_43_k89_82896_23	435590.BVU_4066	1.92e-237	652	28HM4@1|root,2Z7VS@2|Bacteria,4NGBW@976|Bacteroidetes,2FPDI@200643|Bacteroidia,4AMA9@815|Bacteroidaceae	976|Bacteroidetes	S	COG NOG26583 non supervised orthologous group	-	-	-	-	-	-	-	-	-	-	-	-	PCMD	SRS294974_43
ERS537201_56_k99_29797_2	362663.ECP_3541	3.75e-88	260	2D4KK@1|root,32THA@2|Bacteria,1N0WI@1224|Proteobacteria,1SAJI@1236|Gammaproteobacteria,3XPS6@561|Escherichia	1236|Gammaproteobacteria	S	Protein of unknown function (DUF2756)	yhhA	-	-	-	-	-	-	-	-	-	-	-	DUF2756	ERS537201_56
ERS608504_29_k95_58628_75	362663.ECP_3541	1.83e-79	238	2D4KK@1|root,32THA@2|Bacteria,1N0WI@1224|Proteobacteria,1SAJI@1236|Gammaproteobacteria,3XPS6@561|Escherichia	1236|Gammaproteobacteria	S	Protein of unknown function (DUF2756)	yhhA	-	-	-	-	-	-	-	-	-	-	-	DUF2756	ERS608504_29
SRS294974_43_k89_28239_7	435590.BVU_2553	4.2e-79	235	2E81Z@1|root,332G1@2|Bacteria,4NX31@976|Bacteroidetes,2FSJB@200643|Bacteroidia,4AR3H@815|Bacteroidaceae	976|Bacteroidetes	S	COG NOG30654 non supervised orthologous group	-	-	-	-	-	-	-	-	-	-	-	-	-	SRS294974_43
ERS608504_29_k95_73577_100	316408	0	924	COG1538@1|root,COG1538@2|Bacteria,1MWCJ@1224|Proteobacteria,1RQQV@1236|Gammaproteobacteria,3XMC8@561|Escherichia	1236|Gammaproteobacteria	M	Outer membrane channel, which is required for the function of several efflux systems such as AcrAB-TolC, AcrEF-TolC, EmrAB-TolC and MacAB-TolC. These systems are involved in export of antibiotics and other toxic compounds from the cell. TolC is also involved in import of colicin E1 into the cells	tolC	GO:0002790,GO:0003674,GO:0005215,GO:0005216,GO:0005488,GO:0005515,GO:0005575,GO:0005623,GO:0006810,GO:0006811,GO:0006820,GO:0008104,GO:0008150,GO:0009279,GO:0009306,GO:0009987,GO:0010033,GO:0014070,GO:0015031,GO:0015075,GO:0015267,GO:0015288,GO:0015318,GO:0015562,GO:0015688,GO:0015711,GO:0015833,GO:0015850,GO:0015891,GO:0015893,GO:0016020,GO:0016021,GO:0019867,GO:0022803,GO:0022829,GO:0022838,GO:…	-	ko:K12340	ko01501,ko01503,ko02020,ko03070,ko04626,ko05133,map01501,map01503,map02020,map03070,map04626,map05133	M00325,M00326,M00339,M00571,M00575,M00646,M00647,M00696,M00697,M00709,M00720,M00821	-	-	ko00000,ko00001,ko00002,ko01504,ko02000,ko02044	1.B.17,2.A.6.2	-	iAPECO1_1312.APECO1_3378,iEC042_1314.EC042_3326,iECOK1_1307.ECOK1_3463	OEP	ERS608504_29
ERS537201_56_k99_65238_18	316408	0	932	COG1538@1|root,COG1538@2|Bacteria,1MWCJ@1224|Proteobacteria,1RQQV@1236|Gammaproteobacteria,3XMC8@561|Escherichia	1236|Gammaproteobacteria	M	Outer membrane channel, which is required for the function of several efflux systems such as AcrAB-TolC, AcrEF-TolC, EmrAB-TolC and MacAB-TolC. These systems are involved in export of antibiotics and other toxic compounds from the cell. TolC is also involved in import of colicin E1 into the cells	tolC	GO:0002790,GO:0003674,GO:0005215,GO:0005216,GO:0005488,GO:0005515,GO:0005575,GO:0005623,GO:0006810,GO:0006811,GO:0006820,GO:0008104,GO:0008150,GO:0009279,GO:0009306,GO:0009987,GO:0010033,GO:0014070,GO:0015031,GO:0015075,GO:0015267,GO:0015288,GO:0015318,GO:0015562,GO:0015688,GO:0015711,GO:0015833,GO:0015850,GO:0015891,GO:0015893,GO:0016020,GO:0016021,GO:0019867,GO:0022803,GO:0022829,GO:0022838,GO:…	-	ko:K12340	ko01501,ko01503,ko02020,ko03070,ko04626,ko05133,map01501,map01503,map02020,map03070,map04626,map05133	M00325,M00326,M00339,M00571,M00575,M00646,M00647,M00696,M00697,M00709,M00720,M00821	-	-	ko00000,ko00001,ko00002,ko01504,ko02000,ko02044	1.B.17,2.A.6.2	-	iAPECO1_1312.APECO1_3378,iEC042_1314.EC042_3326,iECOK1_1307.ECOK1_3463	OEP	ERS537201_56
ERS235602_37_k99_5415_99	754331.AEME01000001_gene2604	0	935	COG1538@1|root,COG1538@2|Bacteria,1MWCJ@1224|Proteobacteria,1RQQV@1236|Gammaproteobacteria,3XMC8@561|Escherichia	1236|Gammaproteobacteria	M	Outer membrane channel, which is required for the function of several efflux systems such as AcrAB-TolC, AcrEF-TolC, EmrAB-TolC and MacAB-TolC. These systems are involved in export of antibiotics and other toxic compounds from the cell. TolC is also involved in import of colicin E1 into the cells	tolC	GO:0002790,GO:0003674,GO:0005215,GO:0005216,GO:0005488,GO:0005515,GO:0005575,GO:0005623,GO:0006810,GO:0006811,GO:0006820,GO:0008104,GO:0008150,GO:0009279,GO:0009306,GO:0009987,GO:0010033,GO:0014070,GO:0015031,GO:0015075,GO:0015267,GO:0015288,GO:0015318,GO:0015562,GO:0015688,GO:0015711,GO:0015833,GO:0015850,GO:0015891,GO:0015893,GO:0016020,GO:0016021,GO:0019867,GO:0022803,GO:0022829,GO:0022838,GO:…	-	ko:K12340	ko01501,ko01503,ko02020,ko03070,ko04626,ko05133,map01501,map01503,map02020,map03070,map04626,map05133	M00325,M00326,M00339,M00571,M00575,M00646,M00647,M00696,M00697,M00709,M00720,M00821	-	-	ko00000,ko00001,ko00002,ko01504,ko02000,ko02044	1.B.17,2.A.6.2	-	iAPECO1_1312.APECO1_3378,iEC042_1314.EC042_3326,iECOK1_1307.ECOK1_3463	OEP	ERS235602_37
SRS259453_6_k73_26009_4	435591.BDI_0350	3.03e-256	702	COG3049@1|root,COG3049@2|Bacteria,4NGDB@976|Bacteroidetes,2FPJ2@200643|Bacteroidia,22WSC@171551|Porphyromonadaceae	976|Bacteroidetes	M	Linear amide C-N hydrolases, choloylglycine hydrolase family	-	-	3.5.1.24	ko:K01442	ko00120,ko00121,ko01100,map00120,map00121,map01100	-	R02797,R03975,R03977,R04486,R04487,R05835	RC00090,RC00096	ko00000,ko00001,ko01000	-	-	-	CBAH	SRS259453_6
ERS235604_4_k99_4530_67	411479.BACUNI_03316	1.9e-74	223	2E81Z@1|root,332G1@2|Bacteria,4NX31@976|Bacteroidetes,2FSJB@200643|Bacteroidia,4AR3H@815|Bacteroidaceae	976|Bacteroidetes	S	COG NOG30654 non supervised orthologous group	-	-	-	-	-	-	-	-	-	-	-	-	-	ERS235604_4
ERS608504_29_k95_103344_44	316407	9.26e-69	207	COG0607@1|root,COG0607@2|Bacteria,1RHVM@1224|Proteobacteria,1SD9C@1236|Gammaproteobacteria,3XPQA@561|Escherichia	1236|Gammaproteobacteria	P	The phage shock protein (psp) operon (pspABCDE) may play a significant role in the competition for survival under nutrient- or energy-limited conditions. PspE catalyzes the sulfur- transfer reaction from thiosulfate to cyanide, to form sulfite and thiocyanate. Also able to use dithiol (dithiothreitol) as an alternate sulfur acceptor. Also possesses a very low mercaptopyruvate sulfurtransferase ac…	pspE	GO:0003674,GO:0003824,GO:0004792,GO:0005575,GO:0005623,GO:0016740,GO:0016782,GO:0016783,GO:0030288,GO:0030313,GO:0031975,GO:0042597,GO:0044464	-	ko:K03972	-	-	-	-	ko00000	-	-	iE2348C_1286.E2348C_1500,iECABU_c1320.ECABU_c15910,iSDY_1059.SDY_1936,ic_1306.c1779	Rhodanese	ERS608504_29
ERS235602_37_k99_60617_41	316407	4.58e-69	208	COG0607@1|root,COG0607@2|Bacteria,1RHVM@1224|Proteobacteria,1SD9C@1236|Gammaproteobacteria,3XPQA@561|Escherichia	1236|Gammaproteobacteria	P	The phage shock protein (psp) operon (pspABCDE) may play a significant role in the competition for survival under nutrient- or energy-limited conditions. PspE catalyzes the sulfur- transfer reaction from thiosulfate to cyanide, to form sulfite and thiocyanate. Also able to use dithiol (dithiothreitol) as an alternate sulfur acceptor. Also possesses a very low mercaptopyruvate sulfurtransferase ac…	pspE	GO:0003674,GO:0003824,GO:0004792,GO:0005575,GO:0005623,GO:0016740,GO:0016782,GO:0016783,GO:0030288,GO:0030313,GO:0031975,GO:0042597,GO:0044464	-	ko:K03972	-	-	-	-	ko00000	-	-	iE2348C_1286.E2348C_1500,iECABU_c1320.ECABU_c15910,iSDY_1059.SDY_1936,ic_1306.c1779	Rhodanese	ERS235602_37
ERS537201_56_k99_89372_44	362663.ECP_1360	1.87e-68	207	COG0607@1|root,COG0607@2|Bacteria,1RHVM@1224|Proteobacteria,1SD9C@1236|Gammaproteobacteria,3XPQA@561|Escherichia	1236|Gammaproteobacteria	P	The phage shock protein (psp) operon (pspABCDE) may play a significant role in the competition for survival under nutrient- or energy-limited conditions. PspE catalyzes the sulfur- transfer reaction from thiosulfate to cyanide, to form sulfite and thiocyanate. Also able to use dithiol (dithiothreitol) as an alternate sulfur acceptor. Also possesses a very low mercaptopyruvate sulfurtransferase ac…	pspE	GO:0003674,GO:0003824,GO:0004792,GO:0005575,GO:0005623,GO:0016740,GO:0016782,GO:0016783,GO:0030288,GO:0030313,GO:0031975,GO:0042597,GO:0044464	-	ko:K03972	-	-	-	-	ko00000	-	-	iE2348C_1286.E2348C_1500,iECABU_c1320.ECABU_c15910,iSDY_1059.SDY_1936,ic_1306.c1779	Rhodanese	ERS537201_56
SRS259453_6_k73_36573_7	435591.BDI_1782	6.85e-313	852	COG2911@1|root,COG2911@2|Bacteria,4NHAF@976|Bacteroidetes,2FMVP@200643|Bacteroidia,22WVX@171551|Porphyromonadaceae	976|Bacteroidetes	S	Porin subfamily	-	-	-	-	-	-	-	-	-	-	-	-	Porin_2	SRS259453_6
SRS097958_28_k99_63705_27	445970.ALIPUT_01851	2.78e-168	471	2E5YD@1|root,330N3@2|Bacteria,4PD3M@976|Bacteroidetes,2G1WZ@200643|Bacteroidia,22VKD@171550|Rikenellaceae	976|Bacteroidetes	S	Putative auto-transporter adhesin, head GIN domain	-	-	-	-	-	-	-	-	-	-	-	-	DUF2807	SRS097958_28
ERS396331_8_k85_53878_5	1268240.ATFI01000007_gene320	7.09e-222	611	COG3504@1|root,COG3504@2|Bacteria,4NH1R@976|Bacteroidetes,2FMQ5@200643|Bacteroidia,4AM07@815|Bacteroidaceae	976|Bacteroidetes	U	Conjugative transposon TraN protein	-	-	-	-	-	-	-	-	-	-	-	-	DUF4138	ERS396331_8
SRS013476_7_k99_58297_1	1268240.ATFI01000007_gene320	7.09e-222	611	COG3504@1|root,COG3504@2|Bacteria,4NH1R@976|Bacteroidetes,2FMQ5@200643|Bacteroidia,4AM07@815|Bacteroidaceae	976|Bacteroidetes	U	Conjugative transposon TraN protein	-	-	-	-	-	-	-	-	-	-	-	-	DUF4138	SRS013476_7
SRS020869_21_k99_54828_4	1268240.ATFI01000007_gene320	7.09e-222	611	COG3504@1|root,COG3504@2|Bacteria,4NH1R@976|Bacteroidetes,2FMQ5@200643|Bacteroidia,4AM07@815|Bacteroidaceae	976|Bacteroidetes	U	Conjugative transposon TraN protein	-	-	-	-	-	-	-	-	-	-	-	-	DUF4138	SRS020869_21
SRS259453_6_k73_39205_8	1268240.ATFI01000007_gene320	7.09e-222	611	COG3504@1|root,COG3504@2|Bacteria,4NH1R@976|Bacteroidetes,2FMQ5@200643|Bacteroidia,4AM07@815|Bacteroidaceae	976|Bacteroidetes	U	Conjugative transposon TraN protein	-	-	-	-	-	-	-	-	-	-	-	-	DUF4138	SRS259453_6
ERS473217_11_k99_1017_29	742727.HMPREF9447_04682	7.09e-222	611	COG3504@1|root,COG3504@2|Bacteria,4NH1R@976|Bacteroidetes,2FMQ5@200643|Bacteroidia,4AM07@815|Bacteroidaceae	976|Bacteroidetes	U	Conjugative transposon TraN protein	-	-	-	-	-	-	-	-	-	-	-	-	DUF4138	ERS473217_11
ERS537348_41_k99_61767_4	742727.HMPREF9447_04682	7.09e-222	611	COG3504@1|root,COG3504@2|Bacteria,4NH1R@976|Bacteroidetes,2FMQ5@200643|Bacteroidia,4AM07@815|Bacteroidaceae	976|Bacteroidetes	U	Conjugative transposon TraN protein	-	-	-	-	-	-	-	-	-	-	-	-	DUF4138	ERS537348_41
SRS097958_28_k99_36693_20	742727.HMPREF9447_04682	7.09e-222	611	COG3504@1|root,COG3504@2|Bacteria,4NH1R@976|Bacteroidetes,2FMQ5@200643|Bacteroidia,4AM07@815|Bacteroidaceae	976|Bacteroidetes	U	Conjugative transposon TraN protein	-	-	-	-	-	-	-	-	-	-	-	-	DUF4138	SRS097958_28
SRS1719509_3_k119_4692_4	742727.HMPREF9447_04682	7.09e-222	611	COG3504@1|root,COG3504@2|Bacteria,4NH1R@976|Bacteroidetes,2FMQ5@200643|Bacteroidia,4AM07@815|Bacteroidaceae	976|Bacteroidetes	U	Conjugative transposon TraN protein	-	-	-	-	-	-	-	-	-	-	-	-	DUF4138	SRS1719509_3
SRS295018_72_k89_50595_8	742727.HMPREF9447_04682	7.09e-222	611	COG3504@1|root,COG3504@2|Bacteria,4NH1R@976|Bacteroidetes,2FMQ5@200643|Bacteroidia,4AM07@815|Bacteroidaceae	976|Bacteroidetes	U	Conjugative transposon TraN protein	-	-	-	-	-	-	-	-	-	-	-	-	DUF4138	SRS295018_72
SRS476347_22_k119_108385_52	742727.HMPREF9447_04682	7.09e-222	611	COG3504@1|root,COG3504@2|Bacteria,4NH1R@976|Bacteroidetes,2FMQ5@200643|Bacteroidia,4AM07@815|Bacteroidaceae	976|Bacteroidetes	U	Conjugative transposon TraN protein	-	-	-	-	-	-	-	-	-	-	-	-	DUF4138	SRS476347_22
SRS294974_43_k89_61805_22	435590.BVU_3806	0	1144	COG0739@1|root,COG0739@2|Bacteria,4NED7@976|Bacteroidetes,2FP3N@200643|Bacteroidia,4AM44@815|Bacteroidaceae	976|Bacteroidetes	M	Peptidase, M23 family	-	-	-	-	-	-	-	-	-	-	-	-	Peptidase_M23	SRS294974_43
SRS294847_32_k89_6611_47	471870.BACINT_01142	0	1060	COG0673@1|root,COG0673@2|Bacteria,4NEN5@976|Bacteroidetes,2FP28@200643|Bacteroidia,4AP35@815|Bacteroidaceae	976|Bacteroidetes	S	Tat pathway signal sequence domain protein	-	-	-	-	-	-	-	-	-	-	-	-	GFO_IDH_MocA	SRS294847_32
ERS235604_4_k99_54622_4	411479.BACUNI_00952	0	1057	COG0673@1|root,COG0673@2|Bacteria,4NEN5@976|Bacteroidetes,2FP28@200643|Bacteroidia,4AP35@815|Bacteroidaceae	976|Bacteroidetes	S	Tat pathway signal sequence domain protein	-	-	-	-	-	-	-	-	-	-	-	-	GFO_IDH_MocA	ERS235604_4
SRS259453_6_k73_41999_36	435591.BDI_2595	0	949	COG0457@1|root,COG2885@1|root,COG0457@2|Bacteria,COG2885@2|Bacteria,4NJN8@976|Bacteroidetes,2FMCB@200643|Bacteroidia,22WPJ@171551|Porphyromonadaceae	976|Bacteroidetes	M	Domain of unknown function, B. Theta Gene description (DUF3868)	-	-	-	-	-	-	-	-	-	-	-	-	DUF3868,OmpA,TPR_1,TPR_2,TPR_8	SRS259453_6
SRS259453_6_k73_41999_30	435591.BDI_2601	0	839	COG3746@1|root,COG3746@2|Bacteria,4NI6X@976|Bacteroidetes,2FPGI@200643|Bacteroidia	976|Bacteroidetes	P	phosphate-selective porin O and P	-	-	-	-	-	-	-	-	-	-	-	-	Porin_O_P	SRS259453_6
ERS235602_37_k99_77895_34	754331.AEME01000001_gene240	7.56e-205	565	COG3591@1|root,COG3591@2|Bacteria,1PDS4@1224|Proteobacteria,1RQNX@1236|Gammaproteobacteria,3XN03@561|Escherichia	1236|Gammaproteobacteria	E	Belongs to the peptidase S1B family	ydgD	-	-	ko:K04775	-	-	-	-	ko00000,ko01000,ko01002	-	-	-	Trypsin	ERS235602_37
ERS537201_56_k99_28917_78	199310.c1990	5.96e-202	558	COG3591@1|root,COG3591@2|Bacteria,1PDS4@1224|Proteobacteria,1RQNX@1236|Gammaproteobacteria,3XN03@561|Escherichia	1236|Gammaproteobacteria	E	Belongs to the peptidase S1B family	ydgD	-	-	ko:K04775	-	-	-	-	ko00000,ko01000,ko01002	-	-	-	Trypsin	ERS537201_56
SRS259453_6_k73_8154_13	435591.BDI_1564	0	1057	COG3534@1|root,COG3534@2|Bacteria,4NECK@976|Bacteroidetes,2FNNB@200643|Bacteroidia,22WR1@171551|Porphyromonadaceae	976|Bacteroidetes	G	Alpha-L-arabinofuranosidase C-terminus	abf2	-	3.2.1.55	ko:K01209	ko00520,map00520	-	R01762	-	ko00000,ko00001,ko01000	-	GH51	-	Alpha-L-AF_C	SRS259453_6
ERS235604_4_k99_49933_7	411479.BACUNI_01383	1.01e-223	615	28NPZ@1|root,2ZBPQ@2|Bacteria,4NN3K@976|Bacteroidetes,2FPEH@200643|Bacteroidia,4AN7D@815|Bacteroidaceae	976|Bacteroidetes	-	-	-	-	-	-	-	-	-	-	-	-	-	-	OMP_b-brl_2	ERS235604_4
ERS235602_37_k99_47942_14	754331.AEME01000001_gene1447	3.82e-181	504	COG0725@1|root,COG0725@2|Bacteria,1MVNA@1224|Proteobacteria,1RN71@1236|Gammaproteobacteria,3XP51@561|Escherichia	1236|Gammaproteobacteria	P	Molybdate-binding periplasmic	modA	GO:0003674,GO:0003824,GO:0005215,GO:0005488,GO:0005575,GO:0005623,GO:0006810,GO:0006811,GO:0006820,GO:0008150,GO:0008509,GO:0015075,GO:0015098,GO:0015103,GO:0015318,GO:0015399,GO:0015405,GO:0015412,GO:0015689,GO:0015698,GO:0016462,GO:0016787,GO:0016817,GO:0016818,GO:0016887,GO:0017111,GO:0022804,GO:0022857,GO:0030151,GO:0030288,GO:0030313,GO:0030973,GO:0031975,GO:0034220,GO:0042597,GO:0042623,GO:…	-	ko:K02020	ko02010,map02010	M00189	-	-	ko00000,ko00001,ko00002,ko02000	3.A.1.8	-	iECO111_1330.ECO111_0773,iPC815.YPO1145	SBP_bac_11	ERS235602_37
ERS537201_56_k99_104744_18	199310.c0840	7.4e-179	498	COG0725@1|root,COG0725@2|Bacteria,1MVNA@1224|Proteobacteria,1RN71@1236|Gammaproteobacteria,3XP51@561|Escherichia	1236|Gammaproteobacteria	P	Molybdate-binding periplasmic	modA	GO:0003674,GO:0003824,GO:0005215,GO:0005488,GO:0005575,GO:0005623,GO:0006810,GO:0006811,GO:0006820,GO:0008150,GO:0008509,GO:0015075,GO:0015098,GO:0015103,GO:0015318,GO:0015399,GO:0015405,GO:0015412,GO:0015689,GO:0015698,GO:0016462,GO:0016787,GO:0016817,GO:0016818,GO:0016887,GO:0017111,GO:0022804,GO:0022857,GO:0030151,GO:0030288,GO:0030313,GO:0030973,GO:0031975,GO:0034220,GO:0042597,GO:0042623,GO:…	-	ko:K02020	ko02010,map02010	M00189	-	-	ko00000,ko00001,ko00002,ko02000	3.A.1.8	-	iECO111_1330.ECO111_0773,iPC815.YPO1145	SBP_bac_11	ERS537201_56
ERS608504_29_k95_56577_14	155864.EDL933_0837	7.1e-177	493	COG0725@1|root,COG0725@2|Bacteria,1MVNA@1224|Proteobacteria,1RN71@1236|Gammaproteobacteria,3XP51@561|Escherichia	1236|Gammaproteobacteria	P	Molybdate-binding periplasmic	modA	GO:0003674,GO:0003824,GO:0005215,GO:0005488,GO:0005575,GO:0005623,GO:0006810,GO:0006811,GO:0006820,GO:0008150,GO:0008509,GO:0015075,GO:0015098,GO:0015103,GO:0015318,GO:0015399,GO:0015405,GO:0015412,GO:0015689,GO:0015698,GO:0016462,GO:0016787,GO:0016817,GO:0016818,GO:0016887,GO:0017111,GO:0022804,GO:0022857,GO:0030151,GO:0030288,GO:0030313,GO:0030973,GO:0031975,GO:0034220,GO:0042597,GO:0042623,GO:…	-	ko:K02020	ko02010,map02010	M00189	-	-	ko00000,ko00001,ko00002,ko02000	3.A.1.8	-	iECO111_1330.ECO111_0773,iPC815.YPO1145	SBP_bac_11	ERS608504_29
SRS259453_6_k73_20105_39	435591.BDI_1934	5.5e-148	416	2C9DF@1|root,333A7@2|Bacteria,4NSB0@976|Bacteroidetes,2FMUV@200643|Bacteroidia,22YFC@171551|Porphyromonadaceae	976|Bacteroidetes	S	Protein of unknown function (DUF3256)	-	-	-	-	-	-	-	-	-	-	-	-	DUF3256	SRS259453_6
SRS294974_43_k89_61565_6	435590.BVU_2763	5e-316	858	28HW2@1|root,2Z825@2|Bacteria,4NF6G@976|Bacteroidetes,2FMR4@200643|Bacteroidia,4AP63@815|Bacteroidaceae	976|Bacteroidetes	S	Peptide-N-glycosidase F, N terminal	-	-	-	-	-	-	-	-	-	-	-	-	N-glycanase_C,N-glycanase_N	SRS294974_43
SRS294974_43_k89_34798_44	435590.BVU_4126	0	881	COG1538@1|root,COG1538@2|Bacteria,4NFTV@976|Bacteroidetes,2FMYV@200643|Bacteroidia,4API6@815|Bacteroidaceae	976|Bacteroidetes	MU	Psort location OuterMembrane, score	-	-	-	-	-	-	-	-	-	-	-	-	OEP	SRS294974_43
ERS396322_76_k85_31558_2	435590.BVU_4126	0	889	COG1538@1|root,COG1538@2|Bacteria,4NFTV@976|Bacteroidetes,2FMYV@200643|Bacteroidia,4API6@815|Bacteroidaceae	976|Bacteroidetes	MU	Psort location OuterMembrane, score	-	-	-	-	-	-	-	-	-	-	-	-	OEP	ERS396322_76
ERS537201_56_k99_28643_103	199310.c5314	3.38e-128	364	COG3054@1|root,COG3054@2|Bacteria,1REC3@1224|Proteobacteria,1S3X5@1236|Gammaproteobacteria,3XP2K@561|Escherichia	1236|Gammaproteobacteria	S	Bacterial protein of unknown function (YtfJ_HI0045)	ytfJ	-	-	ko:K07109	-	-	-	-	ko00000	-	-	-	YtfJ_HI0045	ERS537201_56
ERS235602_37_k99_5785_138	754331.AEME01000001_gene3389	1.38e-127	363	COG3054@1|root,COG3054@2|Bacteria,1REC3@1224|Proteobacteria,1S3X5@1236|Gammaproteobacteria,3XP2K@561|Escherichia	1236|Gammaproteobacteria	S	Bacterial protein of unknown function (YtfJ_HI0045)	ytfJ	-	-	ko:K07109	-	-	-	-	ko00000	-	-	-	YtfJ_HI0045	ERS235602_37
SRS259453_6_k73_37614_3	435591.BDI_1270	5.73e-163	455	COG1413@1|root,COG1413@2|Bacteria,4PMMF@976|Bacteroidetes,2G0K3@200643|Bacteroidia	976|Bacteroidetes	C	Domain of Unknown Function (DUF1080)	-	-	-	-	-	-	-	-	-	-	-	-	DUF1080	SRS259453_6
ERS235604_4_k99_22712_22	411479.BACUNI_03526	6.37e-299	814	COG3746@1|root,COG3746@2|Bacteria,4NI6X@976|Bacteroidetes,2FPGI@200643|Bacteroidia,4AM4H@815|Bacteroidaceae	976|Bacteroidetes	P	Psort location OuterMembrane, score	-	-	-	-	-	-	-	-	-	-	-	-	Porin_O_P	ERS235604_4
SRS294974_43_k89_4632_20	435590.BVU_2632	1.98e-171	478	28JHY@1|root,2Z9BE@2|Bacteria,4NVN1@976|Bacteroidetes,2FMXK@200643|Bacteroidia,4AMB9@815|Bacteroidaceae	976|Bacteroidetes	S	COG NOG28307 non supervised orthologous group	-	-	-	-	-	-	-	-	-	-	-	-	-	SRS294974_43
SRS294974_43_k89_61565_14	435590.BVU_2755	2.64e-209	577	COG0657@1|root,COG0657@2|Bacteria,4NH62@976|Bacteroidetes,2FKYA@200643|Bacteroidia,4AKTY@815|Bacteroidaceae	976|Bacteroidetes	I	pectin acetylesterase	-	-	-	-	-	-	-	-	-	-	-	-	Abhydrolase_3,DUF1460,Peptidase_S9	SRS294974_43
SRS294974_43_k89_75271_5	435590.BVU_2889	0	1007	COG0265@1|root,COG0457@1|root,COG0265@2|Bacteria,COG0457@2|Bacteria,4NJVP@976|Bacteroidetes,2FMV8@200643|Bacteroidia,4AP60@815|Bacteroidaceae	976|Bacteroidetes	O	COG COG0457 FOG TPR repeat	-	-	-	-	-	-	-	-	-	-	-	-	TPR_11,TPR_16,TPR_8,Trypsin_2	SRS294974_43
SRS259453_6_k73_14471_5	435591.BDI_2249	1.44e-296	808	COG3579@1|root,COG3579@2|Bacteria,4NE02@976|Bacteroidetes,2FN7G@200643|Bacteroidia,22W1M@171551|Porphyromonadaceae	976|Bacteroidetes	E	aminopeptidase	pepC	-	3.4.22.40	ko:K01372	-	-	-	-	ko00000,ko01000,ko01002	-	-	-	Peptidase_C1,Peptidase_C1_2	SRS259453_6
SRS024435_70_k99_24009_26	1262914.BN533_00667	2.55e-120	343	COG0791@1|root,COG0791@2|Bacteria,1V9ZW@1239|Firmicutes,4H3YW@909932|Negativicutes	909932|Negativicutes	M	NlpC P60 family protein	lytE2	-	-	-	-	-	-	-	-	-	-	-	NLPC_P60,PG_binding_1	SRS024435_70
SRS097958_28_k99_16327_218	445970.ALIPUT_00454	7.98e-253	695	COG0265@1|root,COG0265@2|Bacteria,4NGA4@976|Bacteroidetes,2FY5A@200643|Bacteroidia	976|Bacteroidetes	O	Trypsin	-	-	-	-	-	-	-	-	-	-	-	-	Trypsin_2	SRS097958_28
ERS396496_17_k85_345_2	445970.ALIPUT_00454	6.29e-252	692	COG0265@1|root,COG0265@2|Bacteria,4NGA4@976|Bacteroidetes,2FY5A@200643|Bacteroidia	976|Bacteroidetes	O	Trypsin	-	-	-	-	-	-	-	-	-	-	-	-	Trypsin_2	ERS396496_17
ERS537201_56_k99_60295_20	199310.c4361	0	1094	COG0747@1|root,COG0747@2|Bacteria,1MUZH@1224|Proteobacteria,1RNES@1236|Gammaproteobacteria,3XMYT@561|Escherichia	1236|Gammaproteobacteria	E	Dipeptide-binding protein of a transport system that can be subject to osmotic shock. DppA is also required for peptide chemotaxis	dppA	GO:0003674,GO:0005488,GO:0005575,GO:0005623,GO:0006457,GO:0006810,GO:0006857,GO:0008150,GO:0009987,GO:0015833,GO:0020037,GO:0030288,GO:0030313,GO:0031975,GO:0033218,GO:0042277,GO:0042597,GO:0042886,GO:0042938,GO:0044464,GO:0046906,GO:0048037,GO:0051179,GO:0051234,GO:0061077,GO:0071702,GO:0071705,GO:0097159,GO:1901363	-	ko:K02035,ko:K12368	ko02010,ko02024,ko02030,map02010,map02024,map02030	M00239,M00324	-	-	ko00000,ko00001,ko00002,ko02000	3.A.1.5	-	iSSON_1240.SSON_3846	SBP_bac_5	ERS537201_56
ERS608504_29_k95_17384_7	316408	0	1092	COG0747@1|root,COG0747@2|Bacteria,1MUZH@1224|Proteobacteria,1RNES@1236|Gammaproteobacteria,3XMYT@561|Escherichia	1236|Gammaproteobacteria	E	Dipeptide-binding protein of a transport system that can be subject to osmotic shock. DppA is also required for peptide chemotaxis	dppA	GO:0003674,GO:0005488,GO:0005575,GO:0005623,GO:0006457,GO:0006810,GO:0006857,GO:0008150,GO:0009987,GO:0015833,GO:0020037,GO:0030288,GO:0030313,GO:0031975,GO:0033218,GO:0042277,GO:0042597,GO:0042886,GO:0042938,GO:0044464,GO:0046906,GO:0048037,GO:0051179,GO:0051234,GO:0061077,GO:0071702,GO:0071705,GO:0097159,GO:1901363	-	ko:K02035,ko:K12368	ko02010,ko02024,ko02030,map02010,map02024,map02030	M00239,M00324	-	-	ko00000,ko00001,ko00002,ko02000	3.A.1.5	-	iSSON_1240.SSON_3846	SBP_bac_5	ERS608504_29
ERS235602_37_k99_15243_6	316408	0	1089	COG0747@1|root,COG0747@2|Bacteria,1MUZH@1224|Proteobacteria,1RNES@1236|Gammaproteobacteria,3XMYT@561|Escherichia	1236|Gammaproteobacteria	E	Dipeptide-binding protein of a transport system that can be subject to osmotic shock. DppA is also required for peptide chemotaxis	dppA	GO:0003674,GO:0005488,GO:0005575,GO:0005623,GO:0006457,GO:0006810,GO:0006857,GO:0008150,GO:0009987,GO:0015833,GO:0020037,GO:0030288,GO:0030313,GO:0031975,GO:0033218,GO:0042277,GO:0042597,GO:0042886,GO:0042938,GO:0044464,GO:0046906,GO:0048037,GO:0051179,GO:0051234,GO:0061077,GO:0071702,GO:0071705,GO:0097159,GO:1901363	-	ko:K02035,ko:K12368	ko02010,ko02024,ko02030,map02010,map02024,map02030	M00239,M00324	-	-	ko00000,ko00001,ko00002,ko02000	3.A.1.5	-	iSSON_1240.SSON_3846	SBP_bac_5	ERS235602_37
SRS024435_70_k99_11354_3	1262914.BN533_00835	1.2e-264	724	COG4783@1|root,COG4783@2|Bacteria,1TVZ0@1239|Firmicutes,4H2D5@909932|Negativicutes	909932|Negativicutes	M	Peptidase M48	-	-	-	-	-	-	-	-	-	-	-	-	Peptidase_M48	SRS024435_70
SRS259453_6_k73_39738_3	435591.BDI_0180	0	862	COG2067@1|root,COG2067@2|Bacteria,4NEP1@976|Bacteroidetes,2FN33@200643|Bacteroidia,22W7P@171551|Porphyromonadaceae	976|Bacteroidetes	I	Psort location OuterMembrane, score	-	-	-	-	-	-	-	-	-	-	-	-	Toluene_X	SRS259453_6
SRS294974_43_k89_31167_20	357276.EL88_08620	3.22e-245	673	COG3746@1|root,COG3746@2|Bacteria,4NJZT@976|Bacteroidetes,2FNCH@200643|Bacteroidia,4AKA8@815|Bacteroidaceae	976|Bacteroidetes	P	phosphate-selective porin	-	-	-	-	-	-	-	-	-	-	-	-	Porin_O_P	SRS294974_43
ERS473295_29_k99_5260_58	435590.BVU_3039	2.76e-246	676	COG3746@1|root,COG3746@2|Bacteria,4NJZT@976|Bacteroidetes,2FNCH@200643|Bacteroidia,4AKA8@815|Bacteroidaceae	976|Bacteroidetes	P	phosphate-selective porin	-	-	-	-	-	-	-	-	-	-	-	-	Porin_O_P	ERS473295_29
ERS235602_37_k99_38616_31	754331.AEME01000001_gene630	0	1124	COG3131@1|root,COG3131@2|Bacteria,1MUNX@1224|Proteobacteria,1RMEB@1236|Gammaproteobacteria,3XNJA@561|Escherichia	1236|Gammaproteobacteria	P	Probably involved in the control of the structural glucose backbone of osmoregulated periplasmic glucans (OPGs)	mdoD	GO:0000271,GO:0005575,GO:0005623,GO:0005975,GO:0005976,GO:0006073,GO:0006109,GO:0008150,GO:0008152,GO:0009058,GO:0009059,GO:0009250,GO:0009311,GO:0009312,GO:0009889,GO:0009987,GO:0010556,GO:0010675,GO:0010962,GO:0016051,GO:0019222,GO:0030288,GO:0030313,GO:0031323,GO:0031326,GO:0031975,GO:0032881,GO:0032885,GO:0032950,GO:0032951,GO:0033692,GO:0034637,GO:0034645,GO:0042597,GO:0043170,GO:0043255,GO:…	-	ko:K03670	-	-	-	-	ko00000	-	-	-	MdoG	ERS235602_37
ERS608504_29_k95_70351_14	199310.c1849	0	1123	COG3131@1|root,COG3131@2|Bacteria,1MUNX@1224|Proteobacteria,1RMEB@1236|Gammaproteobacteria,3XNJA@561|Escherichia	1236|Gammaproteobacteria	P	Probably involved in the control of the structural glucose backbone of osmoregulated periplasmic glucans (OPGs)	mdoD	GO:0000271,GO:0005575,GO:0005623,GO:0005975,GO:0005976,GO:0006073,GO:0006109,GO:0008150,GO:0008152,GO:0009058,GO:0009059,GO:0009250,GO:0009311,GO:0009312,GO:0009889,GO:0009987,GO:0010556,GO:0010675,GO:0010962,GO:0016051,GO:0019222,GO:0030288,GO:0030313,GO:0031323,GO:0031326,GO:0031975,GO:0032881,GO:0032885,GO:0032950,GO:0032951,GO:0033692,GO:0034637,GO:0034645,GO:0042597,GO:0043170,GO:0043255,GO:…	-	ko:K03670	-	-	-	-	ko00000	-	-	-	MdoG	ERS608504_29
ERS537201_56_k99_89372_109	199310.c1849	0	1129	COG3131@1|root,COG3131@2|Bacteria,1MUNX@1224|Proteobacteria,1RMEB@1236|Gammaproteobacteria,3XNJA@561|Escherichia	1236|Gammaproteobacteria	P	Probably involved in the control of the structural glucose backbone of osmoregulated periplasmic glucans (OPGs)	mdoD	GO:0000271,GO:0005575,GO:0005623,GO:0005975,GO:0005976,GO:0006073,GO:0006109,GO:0008150,GO:0008152,GO:0009058,GO:0009059,GO:0009250,GO:0009311,GO:0009312,GO:0009889,GO:0009987,GO:0010556,GO:0010675,GO:0010962,GO:0016051,GO:0019222,GO:0030288,GO:0030313,GO:0031323,GO:0031326,GO:0031975,GO:0032881,GO:0032885,GO:0032950,GO:0032951,GO:0033692,GO:0034637,GO:0034645,GO:0042597,GO:0043170,GO:0043255,GO:…	-	ko:K03670	-	-	-	-	ko00000	-	-	-	MdoG	ERS537201_56
ERS537201_56_k99_28643_9	362663.ECP_4691	1.85e-106	308	2B7M6@1|root,320SA@2|Bacteria,1N1I7@1224|Proteobacteria,1S9J1@1236|Gammaproteobacteria,3XPG7@561|Escherichia	1236|Gammaproteobacteria	S	Protein of unknown function (DUF2501)	yjjA	GO:0005575,GO:0005622,GO:0005623,GO:0005737,GO:0005829,GO:0044424,GO:0044444,GO:0044464	-	-	-	-	-	-	-	-	-	-	DUF2501	ERS537201_56
ERS608504_29_k95_35050_144	316408	1.41e-103	300	2B7M6@1|root,320SA@2|Bacteria,1N1I7@1224|Proteobacteria,1S9J1@1236|Gammaproteobacteria,3XPG7@561|Escherichia	1236|Gammaproteobacteria	S	Protein of unknown function (DUF2501)	yjjA	GO:0005575,GO:0005622,GO:0005623,GO:0005737,GO:0005829,GO:0044424,GO:0044444,GO:0044464	-	-	-	-	-	-	-	-	-	-	DUF2501	ERS608504_29
ERS235604_4_k99_86554_18	411479.BACUNI_04466	0	1026	COG3119@1|root,COG3119@2|Bacteria,4NE7S@976|Bacteroidetes,2FMTS@200643|Bacteroidia,4ANZV@815|Bacteroidaceae	976|Bacteroidetes	P	COG COG3119 Arylsulfatase A and related enzymes	-	-	3.1.6.6	ko:K01133	-	-	-	-	ko00000,ko01000	-	-	-	DUF4976,Sulfatase	ERS235604_4
ERS537201_56_k99_146437_56	199310.c4872	1.11e-133	379	2CM5I@1|root,2Z94B@2|Bacteria,1R3S9@1224|Proteobacteria,1S0JQ@1236|Gammaproteobacteria,3XNRX@561|Escherichia	1236|Gammaproteobacteria	S	Protein of unknown function (DUF1454)	yiiQ	-	-	-	-	-	-	-	-	-	-	-	DUF1454	ERS537201_56
SRS294941_15_k89_31431_47	357276.EL88_23820	0	1699	COG4775@1|root,COG4775@2|Bacteria,4NE6Z@976|Bacteroidetes,2FM76@200643|Bacteroidia,4AMG6@815|Bacteroidaceae	976|Bacteroidetes	M	Outer membrane protein assembly complex, YaeT protein	yaeT	-	-	ko:K07277	-	-	-	-	ko00000,ko02000,ko03029	1.B.33	-	-	Bac_surface_Ag,POTRA	SRS294941_15
SRS294974_43_k89_9118_11	357276.EL88_23820	0	1732	COG4775@1|root,COG4775@2|Bacteria,4NE6Z@976|Bacteroidetes,2FM76@200643|Bacteroidia,4AMG6@815|Bacteroidaceae	976|Bacteroidetes	M	Outer membrane protein assembly complex, YaeT protein	yaeT	-	-	ko:K07277	-	-	-	-	ko00000,ko02000,ko03029	1.B.33	-	-	Bac_surface_Ag,POTRA	SRS294974_43
SRS024435_70_k99_39010_32	1262914.BN533_01071	3.54e-23	101	COG1357@1|root,COG1357@2|Bacteria	2|Bacteria	S	protein homooligomerization	-	-	-	-	-	-	-	-	-	-	-	-	Pentapeptide,Pentapeptide_4	SRS024435_70
ERS537201_56_k99_115008_244	198214.SF2219	2.01e-214	593	COG1686@1|root,COG1686@2|Bacteria,1MWZA@1224|Proteobacteria,1RQBF@1236|Gammaproteobacteria	1236|Gammaproteobacteria	M	Belongs to the peptidase S11 family	pbpG	GO:0000003,GO:0000270,GO:0000910,GO:0003674,GO:0003824,GO:0004175,GO:0005575,GO:0005623,GO:0006022,GO:0006508,GO:0006807,GO:0007049,GO:0008150,GO:0008152,GO:0008233,GO:0009987,GO:0016043,GO:0016787,GO:0019538,GO:0019954,GO:0022402,GO:0022414,GO:0030203,GO:0032505,GO:0042221,GO:0042493,GO:0042597,GO:0043093,GO:0043170,GO:0044238,GO:0044464,GO:0045229,GO:0050896,GO:0051301,GO:0070011,GO:0071554,GO:…	-	ko:K07262	-	-	-	-	ko00000,ko01000,ko01002,ko01011	-	-	iECO103_1326.ECO103_2610,iYL1228.KPN_02573	Peptidase_S11	ERS537201_56
ERS608504_29_k95_35236_75	198214.SF2219	4.55e-203	563	COG1686@1|root,COG1686@2|Bacteria,1MWZA@1224|Proteobacteria,1RQBF@1236|Gammaproteobacteria	1236|Gammaproteobacteria	M	Belongs to the peptidase S11 family	pbpG	GO:0000003,GO:0000270,GO:0000910,GO:0003674,GO:0003824,GO:0004175,GO:0005575,GO:0005623,GO:0006022,GO:0006508,GO:0006807,GO:0007049,GO:0008150,GO:0008152,GO:0008233,GO:0009987,GO:0016043,GO:0016787,GO:0019538,GO:0019954,GO:0022402,GO:0022414,GO:0030203,GO:0032505,GO:0042221,GO:0042493,GO:0042597,GO:0043093,GO:0043170,GO:0044238,GO:0044464,GO:0045229,GO:0050896,GO:0051301,GO:0070011,GO:0071554,GO:…	-	ko:K07262	-	-	-	-	ko00000,ko01000,ko01002,ko01011	-	-	iECO103_1326.ECO103_2610,iYL1228.KPN_02573	Peptidase_S11	ERS608504_29
ERS235602_37_k99_888_37	754331.AEME01000001_gene3126	8.45e-214	591	COG1686@1|root,COG1686@2|Bacteria,1MWZA@1224|Proteobacteria,1RQBF@1236|Gammaproteobacteria,3XMMC@561|Escherichia	1236|Gammaproteobacteria	M	Belongs to the peptidase S11 family	pbpG	GO:0000003,GO:0000270,GO:0000910,GO:0003674,GO:0003824,GO:0004175,GO:0005575,GO:0005623,GO:0006022,GO:0006508,GO:0006807,GO:0007049,GO:0008150,GO:0008152,GO:0008233,GO:0009987,GO:0016043,GO:0016787,GO:0019538,GO:0019954,GO:0022402,GO:0022414,GO:0030203,GO:0032505,GO:0042221,GO:0042493,GO:0042597,GO:0043093,GO:0043170,GO:0044238,GO:0044464,GO:0045229,GO:0050896,GO:0051301,GO:0070011,GO:0071554,GO:…	-	ko:K07262	-	-	-	-	ko00000,ko01000,ko01002,ko01011	-	-	iECO103_1326.ECO103_2610,iYL1228.KPN_02573	Peptidase_S11	ERS235602_37
SRS097958_28_k99_25507_10	445970.ALIPUT_02007	0	929	COG1538@1|root,COG1538@2|Bacteria,4NG42@976|Bacteroidetes,2FMZB@200643|Bacteroidia,22V6R@171550|Rikenellaceae	976|Bacteroidetes	MU	Outer membrane efflux protein	-	-	-	-	-	-	-	-	-	-	-	-	OEP	SRS097958_28
ERS608504_29_k95_56577_4	754331.AEME01000001_gene1437	6.93e-79	235	2AAK7@1|root,30ZXQ@2|Bacteria,1REV6@1224|Proteobacteria,1S3VK@1236|Gammaproteobacteria,3XPZF@561|Escherichia	1236|Gammaproteobacteria	S	YbgS-like protein	ybgS	-	-	-	-	-	-	-	-	-	-	-	YbgS	ERS608504_29
ERS537201_56_k99_104744_28	362663.ECP_0764	4.17e-80	238	2AAK7@1|root,30ZXQ@2|Bacteria,1REV6@1224|Proteobacteria,1S3VK@1236|Gammaproteobacteria,3XPZF@561|Escherichia	1236|Gammaproteobacteria	S	YbgS-like protein	ybgS	-	-	-	-	-	-	-	-	-	-	-	YbgS	ERS537201_56
ERS473398_40_k99_29420_14	742726.HMPREF9448_02494	3.6e-126	360	2924H@1|root,2ZBRU@2|Bacteria,4NMW2@976|Bacteroidetes,2FS34@200643|Bacteroidia,231QF@171551|Porphyromonadaceae	976|Bacteroidetes	S	Domain of unknown function (DUF4251)	-	-	-	-	-	-	-	-	-	-	-	-	DUF4251	ERS473398_40
ERS537201_56_k99_10551_13	481805.EcolC_3992	2.34e-211	585	2C19D@1|root,2Z7PA@2|Bacteria,1MY1F@1224|Proteobacteria,1RQ3A@1236|Gammaproteobacteria,3XMDZ@561|Escherichia	1236|Gammaproteobacteria	S	Maltose operon periplasmic	malM	GO:0005575,GO:0005623,GO:0030288,GO:0030313,GO:0031975,GO:0042597,GO:0044464	-	ko:K05775	-	-	-	-	ko00000	-	-	-	MalM	ERS537201_56
ERS235602_37_k99_39077_33	155864.EDL933_5374	1.06e-207	575	2C19D@1|root,2Z7PA@2|Bacteria,1MY1F@1224|Proteobacteria,1RQ3A@1236|Gammaproteobacteria,3XMDZ@561|Escherichia	1236|Gammaproteobacteria	S	Maltose operon periplasmic	malM	GO:0005575,GO:0005623,GO:0030288,GO:0030313,GO:0031975,GO:0042597,GO:0044464	-	ko:K05775	-	-	-	-	ko00000	-	-	-	MalM	ERS235602_37
SRS294974_43_k89_21072_7	435590.BVU_2309	0	1432	COG4206@1|root,COG4206@2|Bacteria,4NI2R@976|Bacteroidetes,2FNYT@200643|Bacteroidia,4AKZI@815|Bacteroidaceae	976|Bacteroidetes	H	COG NOG07963 non supervised orthologous group	-	-	-	-	-	-	-	-	-	-	-	-	Porin_10	SRS294974_43
SRS294974_43_k89_2684_13	435590.BVU_1231	0	1835	COG1629@1|root,COG4771@2|Bacteria,4NFAM@976|Bacteroidetes,2FPNR@200643|Bacteroidia,4ANM5@815|Bacteroidaceae	976|Bacteroidetes	M	Psort location OuterMembrane, score	-	-	-	-	-	-	-	-	-	-	-	-	CarbopepD_reg_2,OMP_b-brl_3,Plug,TonB_dep_Rec	SRS294974_43
ERS473398_40_k99_944_43	742726.HMPREF9448_01481	1.05e-107	310	2E9E6@1|root,333MR@2|Bacteria,4NVIJ@976|Bacteroidetes,2FQN2@200643|Bacteroidia,22YN8@171551|Porphyromonadaceae	976|Bacteroidetes	S	Domain of unknown function (DUF4252)	-	-	-	-	-	-	-	-	-	-	-	-	DUF4252	ERS473398_40
ERS235602_37_k99_26243_58	155864.EDL933_5143	1.26e-211	584	COG2829@1|root,COG2829@2|Bacteria,1PC8I@1224|Proteobacteria,1RMJH@1236|Gammaproteobacteria,3XM7B@561|Escherichia	1236|Gammaproteobacteria	M	hydrolysis of phosphatidylcholine with phospholipase A2 (EC 3.1.1.4) and phospholipase A1 (EC 3.1.1.32) activities	pldA	GO:0003674,GO:0003824,GO:0004620,GO:0004623,GO:0005488,GO:0005509,GO:0005515,GO:0005575,GO:0005623,GO:0008970,GO:0009279,GO:0016020,GO:0016021,GO:0016298,GO:0016787,GO:0016788,GO:0019867,GO:0030312,GO:0030313,GO:0031224,GO:0031230,GO:0031975,GO:0042802,GO:0042803,GO:0043167,GO:0043169,GO:0044425,GO:0044462,GO:0044464,GO:0045203,GO:0046872,GO:0046983,GO:0052689,GO:0071944	3.1.1.32,3.1.1.4	ko:K01058	ko00564,ko00565,ko00590,ko00591,ko00592,ko01100,ko01110,map00564,map00565,map00590,map00591,map00592,map01100,map01110	-	R01315,R01316,R01317,R02053,R02054,R04034,R07064,R07379,R07387,R07859,R07860	RC00020,RC00037,RC00041,RC00094	ko00000,ko00001,ko01000	-	-	iEC042_1314.EC042_4201,iECUMN_1333.ECUMN_4347,iEcSMS35_1347.EcSMS35_4188	PLA1	ERS235602_37
ERS537201_56_k99_31174_31	199310.c4742	2.57e-220	606	COG2829@1|root,COG2829@2|Bacteria,1PC8I@1224|Proteobacteria,1RMJH@1236|Gammaproteobacteria,3XM7B@561|Escherichia	1236|Gammaproteobacteria	M	hydrolysis of phosphatidylcholine with phospholipase A2 (EC 3.1.1.4) and phospholipase A1 (EC 3.1.1.32) activities	pldA	GO:0003674,GO:0003824,GO:0004620,GO:0004623,GO:0005488,GO:0005509,GO:0005515,GO:0005575,GO:0005623,GO:0008970,GO:0009279,GO:0016020,GO:0016021,GO:0016298,GO:0016787,GO:0016788,GO:0019867,GO:0030312,GO:0030313,GO:0031224,GO:0031230,GO:0031975,GO:0042802,GO:0042803,GO:0043167,GO:0043169,GO:0044425,GO:0044462,GO:0044464,GO:0045203,GO:0046872,GO:0046983,GO:0052689,GO:0071944	3.1.1.32,3.1.1.4	ko:K01058	ko00564,ko00565,ko00590,ko00591,ko00592,ko01100,ko01110,map00564,map00565,map00590,map00591,map00592,map01100,map01110	-	R01315,R01316,R01317,R02053,R02054,R04034,R07064,R07379,R07387,R07859,R07860	RC00020,RC00037,RC00041,RC00094	ko00000,ko00001,ko01000	-	-	iEC042_1314.EC042_4201,iECUMN_1333.ECUMN_4347,iEcSMS35_1347.EcSMS35_4188	PLA1	ERS537201_56
ERS608504_29_k95_20893_28	155864.EDL933_5143	2.27e-214	591	COG2829@1|root,COG2829@2|Bacteria,1PC8I@1224|Proteobacteria,1RMJH@1236|Gammaproteobacteria,3XM7B@561|Escherichia	1236|Gammaproteobacteria	M	hydrolysis of phosphatidylcholine with phospholipase A2 (EC 3.1.1.4) and phospholipase A1 (EC 3.1.1.32) activities	pldA	GO:0003674,GO:0003824,GO:0004620,GO:0004623,GO:0005488,GO:0005509,GO:0005515,GO:0005575,GO:0005623,GO:0008970,GO:0009279,GO:0016020,GO:0016021,GO:0016298,GO:0016787,GO:0016788,GO:0019867,GO:0030312,GO:0030313,GO:0031224,GO:0031230,GO:0031975,GO:0042802,GO:0042803,GO:0043167,GO:0043169,GO:0044425,GO:0044462,GO:0044464,GO:0045203,GO:0046872,GO:0046983,GO:0052689,GO:0071944	3.1.1.32,3.1.1.4	ko:K01058	ko00564,ko00565,ko00590,ko00591,ko00592,ko01100,ko01110,map00564,map00565,map00590,map00591,map00592,map01100,map01110	-	R01315,R01316,R01317,R02053,R02054,R04034,R07064,R07379,R07387,R07859,R07860	RC00020,RC00037,RC00041,RC00094	ko00000,ko00001,ko01000	-	-	iEC042_1314.EC042_4201,iECUMN_1333.ECUMN_4347,iEcSMS35_1347.EcSMS35_4188	PLA1	ERS608504_29
ERS235604_4_k99_53293_10	411479.BACUNI_01457	0	955	COG1538@1|root,COG1538@2|Bacteria,4NGXM@976|Bacteroidetes,2FMD9@200643|Bacteroidia,4AKU0@815|Bacteroidaceae	976|Bacteroidetes	MU	Psort location OuterMembrane, score	-	-	-	-	-	-	-	-	-	-	-	-	OEP	ERS235604_4
SRS294974_43_k89_9858_7	435590.BVU_0624	0	1605	COG3537@1|root,COG3537@2|Bacteria,4NDYB@976|Bacteroidetes,2FMXD@200643|Bacteroidia,4ANRV@815|Bacteroidaceae	976|Bacteroidetes	G	Alpha-1,2-mannosidase	-	-	-	-	-	-	-	-	-	-	-	-	Glyco_hydro_92	SRS294974_43
ERS537336_29_k99_93860_5	1121098.HMPREF1534_03626	6.49e-290	790	COG0667@1|root,COG0667@2|Bacteria,4NEB0@976|Bacteroidetes,2FMYE@200643|Bacteroidia,4AKB2@815|Bacteroidaceae	976|Bacteroidetes	C	aldo keto reductase	-	-	-	-	-	-	-	-	-	-	-	-	Aldo_ket_red,TAT_signal	ERS537336_29
SRS011239_27_k99_15869_3	1121098.HMPREF1534_03626	6.49e-290	790	COG0667@1|root,COG0667@2|Bacteria,4NEB0@976|Bacteroidetes,2FMYE@200643|Bacteroidia,4AKB2@815|Bacteroidaceae	976|Bacteroidetes	C	aldo keto reductase	-	-	-	-	-	-	-	-	-	-	-	-	Aldo_ket_red,TAT_signal	SRS011239_27
SRS294974_43_k89_23575_23	435590.BVU_0479	0	904	COG1317@1|root,COG1317@2|Bacteria,4NI5I@976|Bacteroidetes,2FMVN@200643|Bacteroidia,4AM8E@815|Bacteroidaceae	976|Bacteroidetes	NU	Lipid A 3-O-deacylase (PagL)	-	-	-	-	-	-	-	-	-	-	-	-	PagL	SRS294974_43
SRS294974_43_k89_11539_14	435590.BVU_0209	2.73e-202	560	29UC5@1|root,30FNJ@2|Bacteria,4NS0Y@976|Bacteroidetes,2FNR7@200643|Bacteroidia,4AM71@815|Bacteroidaceae	976|Bacteroidetes	S	COG NOG19130 non supervised orthologous group	-	-	-	-	-	-	-	-	-	-	-	-	DUF3316	SRS294974_43
SRS294974_43_k89_16057_23	435590.BVU_2792	2.28e-248	682	COG0252@1|root,COG0252@2|Bacteria,4NFKG@976|Bacteroidetes,2FMYZ@200643|Bacteroidia,4AN61@815|Bacteroidaceae	976|Bacteroidetes	EJ	Belongs to the asparaginase 1 family	ansB	-	3.5.1.1	ko:K01424	ko00250,ko00460,ko01100,ko01110,map00250,map00460,map01100,map01110	-	R00485	RC00010,RC02798	ko00000,ko00001,ko01000	-	-	-	Asparaginase	SRS294974_43
SRS294941_15_k89_43051_15	357276.EL88_07340	1.51e-237	655	COG0252@1|root,COG0252@2|Bacteria,4NFKG@976|Bacteroidetes,2FMYZ@200643|Bacteroidia,4AN61@815|Bacteroidaceae	976|Bacteroidetes	EJ	Belongs to the asparaginase 1 family	ansB	-	3.5.1.1	ko:K01424	ko00250,ko00460,ko01100,ko01110,map00250,map00460,map01100,map01110	-	R00485	RC00010,RC02798	ko00000,ko00001,ko01000	-	-	-	Asparaginase	SRS294941_15
ERS537201_56_k99_143702_25	362663.ECP_0356	1.7e-126	361	28JUN@1|root,2Z9JQ@2|Bacteria,1QW80@1224|Proteobacteria,1RS9V@1236|Gammaproteobacteria	1236|Gammaproteobacteria	S	Part of the ecpRABCDE operon, which encodes the E.coli common pilus (ECP). ECP is found in both commensal and pathogenic strains and plays a dual role in early-stage biofilm development and host cell recognition. Major subunit of the fimbria	matB	-	-	ko:K21964	-	-	-	-	ko00000,ko02044	-	-	-	MatB	ERS537201_56
SRS1170754_13_k141_9713_4	573.JG24_03700	5.47e-123	352	28JUN@1|root,2Z9JQ@2|Bacteria,1QW80@1224|Proteobacteria,1RS9V@1236|Gammaproteobacteria	1236|Gammaproteobacteria	S	Part of the ecpRABCDE operon, which encodes the E.coli common pilus (ECP). ECP is found in both commensal and pathogenic strains and plays a dual role in early-stage biofilm development and host cell recognition. Major subunit of the fimbria	matB	-	-	ko:K21964	-	-	-	-	ko00000,ko02044	-	-	-	MatB	SRS1170754_13
SRS294877_20_k89_70100_6	573.JG24_03700	1.91e-123	353	28JUN@1|root,2Z9JQ@2|Bacteria,1QW80@1224|Proteobacteria,1RS9V@1236|Gammaproteobacteria	1236|Gammaproteobacteria	S	Part of the ecpRABCDE operon, which encodes the E.coli common pilus (ECP). ECP is found in both commensal and pathogenic strains and plays a dual role in early-stage biofilm development and host cell recognition. Major subunit of the fimbria	matB	-	-	ko:K21964	-	-	-	-	ko00000,ko02044	-	-	-	MatB	SRS294877_20
ERS473050_6_k99_4984_93	573.JG24_03700	1.7e-126	361	28JUN@1|root,2Z9JQ@2|Bacteria,1QW80@1224|Proteobacteria,1RS9V@1236|Gammaproteobacteria	1236|Gammaproteobacteria	S	Part of the ecpRABCDE operon, which encodes the E.coli common pilus (ECP). ECP is found in both commensal and pathogenic strains and plays a dual role in early-stage biofilm development and host cell recognition. Major subunit of the fimbria	matB	-	-	ko:K21964	-	-	-	-	ko00000,ko02044	-	-	-	MatB	ERS473050_6
SRS259453_6_k73_13797_30	435591.BDI_1751	7.18e-192	532	COG0652@1|root,COG0652@2|Bacteria,4NI3Q@976|Bacteroidetes,2FQYV@200643|Bacteroidia,22XZW@171551|Porphyromonadaceae	976|Bacteroidetes	M	Cyclophilin type peptidyl-prolyl cis-trans isomerase/CLD	-	-	5.2.1.8	ko:K03768	-	-	-	-	ko00000,ko01000,ko03110	-	-	-	Pro_isomerase	SRS259453_6
ERS473398_40_k99_75673_62	742726.HMPREF9448_00321	3.63e-152	426	28TZK@1|root,2ZG61@2|Bacteria,4PMG8@976|Bacteroidetes,2FVWR@200643|Bacteroidia	976|Bacteroidetes	-	-	-	-	-	-	-	-	-	-	-	-	-	-	-	ERS473398_40
SRS097958_28_k99_19778_255	445970.ALIPUT_01761	0	1857	COG0612@1|root,COG0612@2|Bacteria,4NFY0@976|Bacteroidetes,2FMCE@200643|Bacteroidia,22UZ7@171550|Rikenellaceae	976|Bacteroidetes	S	Belongs to the peptidase M16 family	-	-	-	ko:K07263	-	-	-	-	ko00000,ko01000,ko01002	-	-	-	Peptidase_M16,Peptidase_M16_C	SRS097958_28
SRS259453_6_k73_25323_22	435591.BDI_2526	1.39e-149	421	2BRAW@1|root,32K9E@2|Bacteria,4NQS0@976|Bacteroidetes,2FPJK@200643|Bacteroidia,22YJB@171551|Porphyromonadaceae	976|Bacteroidetes	-	-	-	-	-	-	-	-	-	-	-	-	-	-	-	SRS259453_6
ERS235604_4_k99_27142_19	1002367.HMPREF0673_00098	6.8e-140	394	28JHB@1|root,2Z9AW@2|Bacteria,4NFVA@976|Bacteroidetes,2FPHI@200643|Bacteroidia	976|Bacteroidetes	S	COG NOG19079 non supervised orthologous group	-	-	-	-	-	-	-	-	-	-	-	-	TraO	ERS235604_4
ERS396331_8_k85_89644_6	1002367.HMPREF0673_00098	6.8e-140	394	28JHB@1|root,2Z9AW@2|Bacteria,4NFVA@976|Bacteroidetes,2FPHI@200643|Bacteroidia	976|Bacteroidetes	S	COG NOG19079 non supervised orthologous group	-	-	-	-	-	-	-	-	-	-	-	-	TraO	ERS396331_8
ERS537348_41_k99_123938_5	1002367.HMPREF0673_00098	6.8e-140	394	28JHB@1|root,2Z9AW@2|Bacteria,4NFVA@976|Bacteroidetes,2FPHI@200643|Bacteroidia	976|Bacteroidetes	S	COG NOG19079 non supervised orthologous group	-	-	-	-	-	-	-	-	-	-	-	-	TraO	ERS537348_41
ERS608546_69_k95_98157_13	1002367.HMPREF0673_00098	6.8e-140	394	28JHB@1|root,2Z9AW@2|Bacteria,4NFVA@976|Bacteroidetes,2FPHI@200643|Bacteroidia	976|Bacteroidetes	S	COG NOG19079 non supervised orthologous group	-	-	-	-	-	-	-	-	-	-	-	-	TraO	ERS608546_69
SRS1596813_19_k141_97783_14	1002367.HMPREF0673_00098	6.8e-140	394	28JHB@1|root,2Z9AW@2|Bacteria,4NFVA@976|Bacteroidetes,2FPHI@200643|Bacteroidia	976|Bacteroidetes	S	COG NOG19079 non supervised orthologous group	-	-	-	-	-	-	-	-	-	-	-	-	TraO	SRS1596813_19
SRS1596837_41_k141_38087_9	1002367.HMPREF0673_00098	6.8e-140	394	28JHB@1|root,2Z9AW@2|Bacteria,4NFVA@976|Bacteroidetes,2FPHI@200643|Bacteroidia	976|Bacteroidetes	S	COG NOG19079 non supervised orthologous group	-	-	-	-	-	-	-	-	-	-	-	-	TraO	SRS1596837_41
SRS1596872_115_k141_95727_2	1002367.HMPREF0673_00098	6.8e-140	394	28JHB@1|root,2Z9AW@2|Bacteria,4NFVA@976|Bacteroidetes,2FPHI@200643|Bacteroidia	976|Bacteroidetes	S	COG NOG19079 non supervised orthologous group	-	-	-	-	-	-	-	-	-	-	-	-	TraO	SRS1596872_115
SRS1719509_3_k119_17302_48	1002367.HMPREF0673_00098	6.8e-140	394	28JHB@1|root,2Z9AW@2|Bacteria,4NFVA@976|Bacteroidetes,2FPHI@200643|Bacteroidia	976|Bacteroidetes	S	COG NOG19079 non supervised orthologous group	-	-	-	-	-	-	-	-	-	-	-	-	TraO	SRS1719509_3
SRS259520_39_k89_22016_2	1002367.HMPREF0673_00098	6.8e-140	394	28JHB@1|root,2Z9AW@2|Bacteria,4NFVA@976|Bacteroidetes,2FPHI@200643|Bacteroidia	976|Bacteroidetes	S	COG NOG19079 non supervised orthologous group	-	-	-	-	-	-	-	-	-	-	-	-	TraO	SRS259520_39
SRS476347_22_k119_3438_13	1002367.HMPREF0673_00098	6.8e-140	394	28JHB@1|root,2Z9AW@2|Bacteria,4NFVA@976|Bacteroidetes,2FPHI@200643|Bacteroidia	976|Bacteroidetes	S	COG NOG19079 non supervised orthologous group	-	-	-	-	-	-	-	-	-	-	-	-	TraO	SRS476347_22
SRS063985_47_k99_27865_2	1002367.HMPREF0673_00098	6.54e-138	389	28JHB@1|root,2Z9AW@2|Bacteria,4NFVA@976|Bacteroidetes,2FPHI@200643|Bacteroidia	976|Bacteroidetes	S	COG NOG19079 non supervised orthologous group	-	-	-	-	-	-	-	-	-	-	-	-	TraO	SRS063985_47
ERS396331_8_k85_89645_6	1077285.AGDG01000032_gene4322	1.67e-140	396	28JHB@1|root,2Z9AW@2|Bacteria,4NFVA@976|Bacteroidetes,2FPHI@200643|Bacteroidia,4APDX@815|Bacteroidaceae	976|Bacteroidetes	S	COG NOG19079 non supervised orthologous group	-	-	-	-	-	-	-	-	-	-	-	-	TraO	ERS396331_8
SRS019910_27_k99_22519_2	585543.HMPREF0969_01794	1.67e-140	396	28JHB@1|root,2Z9AW@2|Bacteria,4NFVA@976|Bacteroidetes,2FPHI@200643|Bacteroidia,4APDX@815|Bacteroidaceae	976|Bacteroidetes	S	COG NOG19079 non supervised orthologous group	-	-	-	-	-	-	-	-	-	-	-	-	TraO	SRS019910_27
SRS820588_10_k99_78040_55	349741.Amuc_1603	1.09e-219	605	COG2755@1|root,COG2755@2|Bacteria,46Z4Z@74201|Verrucomicrobia,2IUPG@203494|Verrucomicrobiae	203494|Verrucomicrobiae	E	Domain of unknown function (DUF3472)	-	-	-	-	-	-	-	-	-	-	-	-	DUF3472,DUF5077	SRS820588_10
SRS097958_28_k99_8771_24	445970.ALIPUT_01436	3.79e-224	618	COG3170@1|root,COG3170@2|Bacteria,4NUKH@976|Bacteroidetes,2FPQ3@200643|Bacteroidia	976|Bacteroidetes	NU	Psort location	-	-	-	-	-	-	-	-	-	-	-	-	-	SRS097958_28
SRS259453_6_k73_22058_12	999419.HMPREF1077_03599	1.37e-15	73.6	2A1BY@1|root,30PIV@2|Bacteria,4PHRF@976|Bacteroidetes,2FTNE@200643|Bacteroidia,231F5@171551|Porphyromonadaceae	976|Bacteroidetes	-	-	-	-	-	-	-	-	-	-	-	-	-	-	-	SRS259453_6
ERS537201_56_k99_143702_70	199310.c0449	4.58e-54	169	2DN1T@1|root,32V0M@2|Bacteria,1N47F@1224|Proteobacteria,1SAJT@1236|Gammaproteobacteria,3XPVH@561|Escherichia	1236|Gammaproteobacteria	S	response to radiation	yahO	GO:0008150,GO:0009314,GO:0009628,GO:0050896	-	-	-	-	-	-	-	-	-	-	DUF1471	ERS537201_56
ERS396408_29_k85_113821_3	435591.BDI_2027	0	873	COG0491@1|root,COG2333@1|root,COG0491@2|Bacteria,COG2333@2|Bacteria,4NH12@976|Bacteroidetes,2FS0X@200643|Bacteroidia	976|Bacteroidetes	S	Thiolesterase that catalyzes the hydrolysis of S-D- lactoyl-glutathione to form glutathione and D-lactic acid	-	-	-	-	-	-	-	-	-	-	-	-	Lactamase_B	ERS396408_29
SRS259453_6_k73_34349_24	435591.BDI_3272	4.28e-136	384	COG2885@1|root,COG2885@2|Bacteria,4NN9C@976|Bacteroidetes,2FPCM@200643|Bacteroidia	976|Bacteroidetes	M	non supervised orthologous group	-	-	-	-	-	-	-	-	-	-	-	-	DUF3575	SRS259453_6
ERS396498_16_k85_40965_73	1680.BADO_0745	3.26e-48	154	2B9VR@1|root,3238X@2|Bacteria,2IQYT@201174|Actinobacteria,4D16I@85004|Bifidobacteriales	201174|Actinobacteria	-	-	-	-	-	-	-	-	-	-	-	-	-	-	-	ERS396498_16
SRS294974_43_k89_16066_51	357276.EL88_20425	0	871	COG1538@1|root,COG1538@2|Bacteria,4NF4V@976|Bacteroidetes,2FM0S@200643|Bacteroidia,4AKP9@815|Bacteroidaceae	976|Bacteroidetes	MU	Psort location OuterMembrane, score	-	-	-	-	-	-	-	-	-	-	-	-	OEP	SRS294974_43
ERS235602_37_k99_5785_2	155864.EDL933_5410	0	978	COG3303@1|root,COG3303@2|Bacteria,1MVJT@1224|Proteobacteria,1RQD1@1236|Gammaproteobacteria,3XME8@561|Escherichia	1236|Gammaproteobacteria	C	Catalyzes the reduction of nitrite to ammonia, consuming six electrons in the process	nrfA	GO:0003674,GO:0003824,GO:0005488,GO:0005575,GO:0005623,GO:0006091,GO:0008150,GO:0008152,GO:0009061,GO:0009987,GO:0015980,GO:0016491,GO:0016661,GO:0016662,GO:0016966,GO:0019645,GO:0020037,GO:0022900,GO:0022904,GO:0030288,GO:0030313,GO:0031975,GO:0042279,GO:0042597,GO:0044237,GO:0044464,GO:0045333,GO:0046906,GO:0048037,GO:0055114,GO:0097159,GO:0098809,GO:1901363	1.7.2.2	ko:K03385	ko00910,ko01120,ko05132,map00910,map01120,map05132	M00530	R05712	RC00176	ko00000,ko00001,ko00002,ko01000	-	-	iZ_1308.Z5669	Cytochrom_C552	ERS235602_37
ERS537201_56_k99_10551_54	199310.c5066	0	994	COG3303@1|root,COG3303@2|Bacteria,1MVJT@1224|Proteobacteria,1RQD1@1236|Gammaproteobacteria,3XME8@561|Escherichia	1236|Gammaproteobacteria	C	Catalyzes the reduction of nitrite to ammonia, consuming six electrons in the process	nrfA	GO:0003674,GO:0003824,GO:0005488,GO:0005575,GO:0005623,GO:0006091,GO:0008150,GO:0008152,GO:0009061,GO:0009987,GO:0015980,GO:0016491,GO:0016661,GO:0016662,GO:0016966,GO:0019645,GO:0020037,GO:0022900,GO:0022904,GO:0030288,GO:0030313,GO:0031975,GO:0042279,GO:0042597,GO:0044237,GO:0044464,GO:0045333,GO:0046906,GO:0048037,GO:0055114,GO:0097159,GO:0098809,GO:1901363	1.7.2.2	ko:K03385	ko00910,ko01120,ko05132,map00910,map01120,map05132	M00530	R05712	RC00176	ko00000,ko00001,ko00002,ko01000	-	-	iZ_1308.Z5669	Cytochrom_C552	ERS537201_56
ERS608504_29_k95_40617_54	155864.EDL933_5410	0	992	COG3303@1|root,COG3303@2|Bacteria,1MVJT@1224|Proteobacteria,1RQD1@1236|Gammaproteobacteria,3XME8@561|Escherichia	1236|Gammaproteobacteria	C	Catalyzes the reduction of nitrite to ammonia, consuming six electrons in the process	nrfA	GO:0003674,GO:0003824,GO:0005488,GO:0005575,GO:0005623,GO:0006091,GO:0008150,GO:0008152,GO:0009061,GO:0009987,GO:0015980,GO:0016491,GO:0016661,GO:0016662,GO:0016966,GO:0019645,GO:0020037,GO:0022900,GO:0022904,GO:0030288,GO:0030313,GO:0031975,GO:0042279,GO:0042597,GO:0044237,GO:0044464,GO:0045333,GO:0046906,GO:0048037,GO:0055114,GO:0097159,GO:0098809,GO:1901363	1.7.2.2	ko:K03385	ko00910,ko01120,ko05132,map00910,map01120,map05132	M00530	R05712	RC00176	ko00000,ko00001,ko00002,ko01000	-	-	iZ_1308.Z5669	Cytochrom_C552	ERS608504_29
SRS259453_6_k73_15425_47	435591.BDI_0397	0	964	COG1453@1|root,COG1453@2|Bacteria,4NGCW@976|Bacteroidetes,2FPG8@200643|Bacteroidia,22WYY@171551|Porphyromonadaceae	976|Bacteroidetes	S	Aldo/keto reductase family	-	-	-	ko:K07079	-	-	-	-	ko00000	-	-	-	Aldo_ket_red,Fer4_17	SRS259453_6
SRS294974_43_k89_34247_2	1235788.C802_00487	3.88e-36	125	2C0CJ@1|root,2ZYZV@2|Bacteria,4PE8S@976|Bacteroidetes,2FUPF@200643|Bacteroidia,4ASD2@815|Bacteroidaceae	976|Bacteroidetes	-	-	-	-	-	-	-	-	-	-	-	-	-	-	DUF3244	SRS294974_43
ERS473295_29_k99_5260_64	435590.BVU_3045	0	1188	COG1388@1|root,COG1388@2|Bacteria,4NG96@976|Bacteroidetes,2FNR1@200643|Bacteroidia,4AKK3@815|Bacteroidaceae	976|Bacteroidetes	M	LysM domain	lysM	-	-	-	-	-	-	-	-	-	-	-	ANF_receptor,LysM,Peripla_BP_6	ERS473295_29
SRS294974_43_k89_31167_26	435590.BVU_3045	0	1188	COG1388@1|root,COG1388@2|Bacteria,4NG96@976|Bacteroidetes,2FNR1@200643|Bacteroidia,4AKK3@815|Bacteroidaceae	976|Bacteroidetes	M	LysM domain	lysM	-	-	-	-	-	-	-	-	-	-	-	ANF_receptor,LysM,Peripla_BP_6	SRS294974_43
SRS294974_43_k89_82896_17	435590.BVU_4060	1.17e-206	602	COG0457@1|root,COG0457@2|Bacteria,4NGGZ@976|Bacteroidetes,2FMHN@200643|Bacteroidia,4AKNX@815|Bacteroidaceae	976|Bacteroidetes	S	COG COG0457 FOG TPR repeat	-	-	-	-	-	-	-	-	-	-	-	-	TPR_1,TPR_11,TPR_16,TPR_17,TPR_2,TPR_6,TPR_8	SRS294974_43
ERS235604_4_k99_4530_14	411479.BACUNI_03254	4.19e-211	583	COG0739@1|root,COG0739@2|Bacteria,4NGHH@976|Bacteroidetes,2FMHT@200643|Bacteroidia,4AK8U@815|Bacteroidaceae	976|Bacteroidetes	M	Peptidase, M23	mepM_1	-	-	-	-	-	-	-	-	-	-	-	LysM,Peptidase_M23	ERS235604_4
ERS608504_29_k95_57532_80	754331.AEME01000001_gene1025	2.22e-126	359	29PXB@1|root,30AVP@2|Bacteria,1RDW5@1224|Proteobacteria,1S3Q0@1236|Gammaproteobacteria,3XMZE@561|Escherichia	1236|Gammaproteobacteria	S	YfaZ precursor	yfaZ	GO:0005575,GO:0005623,GO:0009279,GO:0016020,GO:0019867,GO:0030312,GO:0030313,GO:0031975,GO:0044462,GO:0044464,GO:0071944	-	-	-	-	-	-	-	-	-	-	YfaZ	ERS608504_29
ERS537201_56_k99_115008_130	316408	7.73e-127	360	29PXB@1|root,30AVP@2|Bacteria,1RDW5@1224|Proteobacteria,1S3Q0@1236|Gammaproteobacteria,3XMZE@561|Escherichia	1236|Gammaproteobacteria	S	YfaZ precursor	yfaZ	GO:0005575,GO:0005623,GO:0009279,GO:0016020,GO:0019867,GO:0030312,GO:0030313,GO:0031975,GO:0044462,GO:0044464,GO:0071944	-	-	-	-	-	-	-	-	-	-	YfaZ	ERS537201_56
ERS235602_37_k99_328_13	754331.AEME01000001_gene1025	2.7e-127	362	29PXB@1|root,30AVP@2|Bacteria,1RDW5@1224|Proteobacteria,1S3Q0@1236|Gammaproteobacteria,3XMZE@561|Escherichia	1236|Gammaproteobacteria	S	YfaZ precursor	yfaZ	GO:0005575,GO:0005623,GO:0009279,GO:0016020,GO:0019867,GO:0030312,GO:0030313,GO:0031975,GO:0044462,GO:0044464,GO:0071944	-	-	-	-	-	-	-	-	-	-	YfaZ	ERS235602_37
SRS259453_6_k73_20105_48	435591.BDI_1925	7.96e-221	608	28NPZ@1|root,2ZBPQ@2|Bacteria,4NN3K@976|Bacteroidetes,2FPEH@200643|Bacteroidia,22Y6X@171551|Porphyromonadaceae	976|Bacteroidetes	-	-	-	-	-	-	-	-	-	-	-	-	-	-	OMP_b-brl_2	SRS259453_6
SRS294974_43_k89_34798_59	357276.EL88_15620	8.4e-158	442	COG2755@1|root,COG2755@2|Bacteria,4NPB3@976|Bacteroidetes,2FP5D@200643|Bacteroidia,4ANFV@815|Bacteroidaceae	976|Bacteroidetes	E	GDSL-like Lipase/Acylhydrolase family	estA	-	-	-	-	-	-	-	-	-	-	-	Lipase_GDSL_2	SRS294974_43
SRS259453_6_k73_14505_15	411477.PARMER_01658	8.71e-105	312	2C8MF@1|root,2ZKMZ@2|Bacteria,4P812@976|Bacteroidetes,2FVI1@200643|Bacteroidia	976|Bacteroidetes	-	-	-	-	-	-	-	-	-	-	-	-	-	-	-	SRS259453_6
ERS537201_56_k99_167730_52	1440052.EAKF1_ch0384c	8.47e-25	100	29Z81@1|root,30M63@2|Bacteria,1RECY@1224|Proteobacteria,1S5Q8@1236|Gammaproteobacteria,3XPAD@561|Escherichia	1236|Gammaproteobacteria	S	Curli are coiled surface structures that assemble preferentially at growth temperatures below 37 degrees Celsius. Curli can bind to fibronectin	csgA	GO:0003674,GO:0005488,GO:0005515,GO:0005575,GO:0005623,GO:0006807,GO:0007155,GO:0008150,GO:0008152,GO:0009289,GO:0009987,GO:0016043,GO:0019538,GO:0022610,GO:0042710,GO:0042802,GO:0042995,GO:0043170,GO:0044010,GO:0044238,GO:0044464,GO:0044764,GO:0051704,GO:0071704,GO:0071840,GO:0097435,GO:1901564,GO:1990000	-	ko:K04334	ko02026,map02026	-	-	-	ko00000,ko00001,ko02044	-	-	-	Curlin_rpt	ERS537201_56
SRS259453_6_k73_31118_13	435591.BDI_1063	3.55e-306	833	COG4775@1|root,COG4775@2|Bacteria,4NICB@976|Bacteroidetes,2FP3X@200643|Bacteroidia,22YAP@171551|Porphyromonadaceae	976|Bacteroidetes	M	Surface antigen	-	-	-	-	-	-	-	-	-	-	-	-	Bac_surface_Ag	SRS259453_6
SRS294974_43_k89_61805_15	435590.BVU_3810	2.11e-103	300	2CC29@1|root,340QZ@2|Bacteria,4P4CF@976|Bacteroidetes,2G2MX@200643|Bacteroidia,4AKAX@815|Bacteroidaceae	976|Bacteroidetes	-	-	-	-	-	-	-	-	-	-	-	-	-	-	-	SRS294974_43
ERS537359_13_k99_10597_6	357276.EL88_03740	0	1994	COG1629@1|root,COG1629@2|Bacteria,4NDXS@976|Bacteroidetes,2FKYX@200643|Bacteroidia,4AK5Y@815|Bacteroidaceae	976|Bacteroidetes	P	TonB-linked outer membrane protein, SusC RagA family	-	-	-	-	-	-	-	-	-	-	-	-	CarbopepD_reg_2,Plug,TonB_dep_Rec	ERS537359_13
ERS537201_56_k99_10551_30	198214.SF4149	8.07e-173	481	COG3700@1|root,COG3700@2|Bacteria,1PRRA@1224|Proteobacteria,1RP0N@1236|Gammaproteobacteria	1236|Gammaproteobacteria	S	Belongs to the class B bacterial acid phosphatase family	aphA	GO:0003674,GO:0003824,GO:0003993,GO:0004647,GO:0005488,GO:0005575,GO:0005623,GO:0006793,GO:0006796,GO:0008150,GO:0008152,GO:0009987,GO:0016311,GO:0016787,GO:0016788,GO:0016791,GO:0030288,GO:0030313,GO:0031975,GO:0042578,GO:0042597,GO:0044237,GO:0044464,GO:0048037	3.1.3.2	ko:K03788	ko00740,ko01100,map00740,map01100	-	R00548	RC00017	ko00000,ko00001,ko01000	-	-	iECIAI39_1322.ECIAI39_4476,iYL1228.KPN_04442	Acid_phosphat_B	ERS537201_56
ERS235604_4_k99_66331_13	411479.BACUNI_03615	1.31e-86	254	2AFPD@1|root,315R3@2|Bacteria,4PJWH@976|Bacteroidetes,2FTA5@200643|Bacteroidia,4ARJM@815|Bacteroidaceae	976|Bacteroidetes	-	-	-	-	-	-	-	-	-	-	-	-	-	-	-	ERS235604_4
ERS235604_4_k99_11429_11	411479.BACUNI_00405	9.03e-312	850	COG1538@1|root,COG1538@2|Bacteria,4NEEN@976|Bacteroidetes,2FM98@200643|Bacteroidia,4AKIA@815|Bacteroidaceae	976|Bacteroidetes	MU	Psort location OuterMembrane, score 10.00	-	-	-	ko:K12340	ko01501,ko01503,ko02020,ko03070,ko04626,ko05133,map01501,map01503,map02020,map03070,map04626,map05133	M00325,M00326,M00339,M00571,M00575,M00646,M00647,M00696,M00697,M00709,M00720,M00821	-	-	ko00000,ko00001,ko00002,ko01504,ko02000,ko02044	1.B.17,2.A.6.2	-	-	OEP	ERS235604_4
SRS259453_6_k73_23784_116	435591.BDI_2389	0	1071	COG1934@1|root,COG1934@2|Bacteria,4PKT4@976|Bacteroidetes,2G3HG@200643|Bacteroidia,22W2I@171551|Porphyromonadaceae	976|Bacteroidetes	S	OstA-like protein	-	-	-	-	-	-	-	-	-	-	-	-	OstA_2	SRS259453_6
SRS294974_43_k89_14954_23	435590.BVU_1831	1.93e-316	861	COG1502@1|root,COG1502@2|Bacteria,4NG0Z@976|Bacteroidetes,2FMNG@200643|Bacteroidia,4AN80@815|Bacteroidaceae	976|Bacteroidetes	M	Belongs to the phospholipase D family. Cardiolipin synthase subfamily	cls	-	-	ko:K06131	ko00564,ko01100,map00564,map01100	-	R07390	RC00017	ko00000,ko00001,ko01000	-	-	-	PLDc_2	SRS294974_43
SRS259453_6_k73_20105_50	435591.BDI_1924	2.11e-92	271	COG3118@1|root,COG3118@2|Bacteria,4NQNX@976|Bacteroidetes,2FSPP@200643|Bacteroidia,22Y0M@171551|Porphyromonadaceae	976|Bacteroidetes	O	Thioredoxin	trxA2	-	-	-	-	-	-	-	-	-	-	-	Thioredoxin	SRS259453_6
SRS259558_29_k89_49215_5	1262914.BN533_01188	2.05e-295	806	COG3203@1|root,COG3203@2|Bacteria,1V1RK@1239|Firmicutes,4H33J@909932|Negativicutes	909932|Negativicutes	M	Psort location OuterMembrane, score	-	-	-	-	-	-	-	-	-	-	-	-	Porin_4,Porin_5,SLH	SRS259558_29
SRS045936_44_k99_73974_2	679935.Alfi_1774	3.5e-92	270	COG3212@1|root,COG3212@2|Bacteria,4NTGN@976|Bacteroidetes	976|Bacteroidetes	S	Putative beta-lactamase-inhibitor-like, PepSY-like	-	-	-	-	-	-	-	-	-	-	-	-	PepSY_like	SRS045936_44
SRS045936_44_k99_92465_2	679935.Alfi_1774	3.5e-92	270	COG3212@1|root,COG3212@2|Bacteria,4NTGN@976|Bacteroidetes	976|Bacteroidetes	S	Putative beta-lactamase-inhibitor-like, PepSY-like	-	-	-	-	-	-	-	-	-	-	-	-	PepSY_like	SRS045936_44
SRS077454_39_k99_43475_285	679935.Alfi_1774	3.5e-92	270	COG3212@1|root,COG3212@2|Bacteria,4NTGN@976|Bacteroidetes	976|Bacteroidetes	S	Putative beta-lactamase-inhibitor-like, PepSY-like	-	-	-	-	-	-	-	-	-	-	-	-	PepSY_like	SRS077454_39
SRS097958_28_k99_16327_63	445970.ALIPUT_00273	0	843	COG0457@1|root,COG0457@2|Bacteria,4PJ0T@976|Bacteroidetes,2G232@200643|Bacteroidia,22UIZ@171550|Rikenellaceae	976|Bacteroidetes	S	Tetratricopeptide repeat	-	-	-	-	-	-	-	-	-	-	-	-	TPR_8	SRS097958_28
SRS294974_43_k89_24445_2	1235788.C802_00485	2.94e-136	388	2DUUT@1|root,33SE8@2|Bacteria,4P1XE@976|Bacteroidetes,2FS8C@200643|Bacteroidia,4AQS5@815|Bacteroidaceae	976|Bacteroidetes	M	Outer membrane protein beta-barrel domain	-	-	-	-	-	-	-	-	-	-	-	-	OMP_b-brl	SRS294974_43
SRS011239_27_k99_135466_2	1235788.C802_00485	8.41e-136	387	2DUUT@1|root,33SE8@2|Bacteria,4P1XE@976|Bacteroidetes,2FS8C@200643|Bacteroidia,4AQS5@815|Bacteroidaceae	976|Bacteroidetes	M	Outer membrane protein beta-barrel domain	-	-	-	-	-	-	-	-	-	-	-	-	OMP_b-brl	SRS011239_27
ERS473398_40_k99_75673_4	742726.HMPREF9448_00085	5.89e-313	853	COG1538@1|root,COG1538@2|Bacteria,4NF4X@976|Bacteroidetes,2FM4A@200643|Bacteroidia,22YBS@171551|Porphyromonadaceae	976|Bacteroidetes	MU	Outer membrane efflux protein	-	-	-	-	-	-	-	-	-	-	-	-	OEP	ERS473398_40
SRS294974_43_k89_73932_16	435590.BVU_0844	0	1099	COG5520@1|root,COG5520@2|Bacteria,4NEG7@976|Bacteroidetes,2FMDC@200643|Bacteroidia,4AM41@815|Bacteroidaceae	976|Bacteroidetes	M	COG NOG07608 non supervised orthologous group	-	-	-	-	-	-	-	-	-	-	-	-	Glyco_hydr_30_2,Glyco_hydro_30C	SRS294974_43
ERS537201_56_k99_115008_267	199310.c2640	5.26e-63	192	2E71U@1|root,331KG@2|Bacteria,1NDQB@1224|Proteobacteria,1SEHZ@1236|Gammaproteobacteria,3XR50@561|Escherichia	1236|Gammaproteobacteria	S	Protein of unknown function (DUF2574)	yehE	-	-	-	-	-	-	-	-	-	-	-	DUF2574	ERS537201_56
SRS259453_6_k73_14353_13	435591.BDI_2913	0	1434	COG3591@1|root,COG3591@2|Bacteria,4NEAK@976|Bacteroidetes,2FMI1@200643|Bacteroidia,22W04@171551|Porphyromonadaceae	976|Bacteroidetes	E	peptidase	dpp7	GO:0003674,GO:0003824,GO:0004177,GO:0005488,GO:0005575,GO:0005623,GO:0006508,GO:0006518,GO:0006807,GO:0008150,GO:0008152,GO:0008233,GO:0008236,GO:0008238,GO:0008239,GO:0009056,GO:0009279,GO:0009987,GO:0016020,GO:0016787,GO:0017171,GO:0019538,GO:0019867,GO:0030312,GO:0030313,GO:0031975,GO:0033218,GO:0034641,GO:0042277,GO:0043170,GO:0043171,GO:0043603,GO:0044237,GO:0044238,GO:0044248,GO:0044462,GO:…	-	-	-	-	-	-	-	-	-	-	Peptidase_S46	SRS259453_6
ERS235604_4_k99_83410_3	411479.BACUNI_01103	3.96e-89	261	2C25A@1|root,2ZDM7@2|Bacteria,4P756@976|Bacteroidetes,2FSI6@200643|Bacteroidia,4AQYD@815|Bacteroidaceae	976|Bacteroidetes	S	COG NOG29882 non supervised orthologous group	-	-	-	-	-	-	-	-	-	-	-	-	DUF3836	ERS235604_4
ERS473398_40_k99_944_39	742726.HMPREF9448_01485	2.24e-96	281	2EU1G@1|root,33MIH@2|Bacteria,4NZ7F@976|Bacteroidetes,2FUUZ@200643|Bacteroidia,22YW5@171551|Porphyromonadaceae	976|Bacteroidetes	S	Domain of unknown function (DUF4252)	-	-	-	-	-	-	-	-	-	-	-	-	DUF4252	ERS473398_40
SRS024435_70_k99_29095_2	1262914.BN533_01190	9.01e-296	806	COG3203@1|root,COG3203@2|Bacteria,1V1RK@1239|Firmicutes,4H33J@909932|Negativicutes	909932|Negativicutes	M	Psort location OuterMembrane, score	-	-	-	-	-	-	-	-	-	-	-	-	Porin_4,Porin_5,SLH	SRS024435_70
SRS259558_29_k89_49215_7	1262914.BN533_01190	3.17e-280	767	COG3203@1|root,COG3203@2|Bacteria,1V1RK@1239|Firmicutes,4H33J@909932|Negativicutes	909932|Negativicutes	M	Psort location OuterMembrane, score	-	-	-	-	-	-	-	-	-	-	-	-	Porin_4,Porin_5,SLH	SRS259558_29
ERS235602_37_k99_23389_38	199310.c0679	1.52e-213	591	COG4592@1|root,COG4592@2|Bacteria,1NPCN@1224|Proteobacteria,1RPS9@1236|Gammaproteobacteria,3XNYB@561|Escherichia	1236|Gammaproteobacteria	P	part of the binding-protein- dependent transport system for uptake of ferrienterobactin	fepB	GO:0000041,GO:0005575,GO:0005623,GO:0006810,GO:0006811,GO:0006812,GO:0006820,GO:0006826,GO:0006950,GO:0006974,GO:0008150,GO:0009987,GO:0015682,GO:0015685,GO:0015688,GO:0015711,GO:0015850,GO:0015891,GO:0030001,GO:0030288,GO:0030313,GO:0031975,GO:0033554,GO:0042597,GO:0042930,GO:0044464,GO:0050896,GO:0051179,GO:0051181,GO:0051234,GO:0051716,GO:0071702,GO:0072512,GO:1901678	-	ko:K02016	ko02010,map02010	M00240	-	-	ko00000,ko00001,ko00002,ko02000	3.A.1.14	-	iECNA114_1301.ECNA114_0535	Peripla_BP_2	ERS235602_37
ERS608504_29_k95_89000_216	199310.c0679	1.95e-219	606	COG4592@1|root,COG4592@2|Bacteria,1NPCN@1224|Proteobacteria,1RPS9@1236|Gammaproteobacteria,3XNYB@561|Escherichia	1236|Gammaproteobacteria	P	part of the binding-protein- dependent transport system for uptake of ferrienterobactin	fepB	GO:0000041,GO:0005575,GO:0005623,GO:0006810,GO:0006811,GO:0006812,GO:0006820,GO:0006826,GO:0006950,GO:0006974,GO:0008150,GO:0009987,GO:0015682,GO:0015685,GO:0015688,GO:0015711,GO:0015850,GO:0015891,GO:0030001,GO:0030288,GO:0030313,GO:0031975,GO:0033554,GO:0042597,GO:0042930,GO:0044464,GO:0050896,GO:0051179,GO:0051181,GO:0051234,GO:0051716,GO:0071702,GO:0072512,GO:1901678	-	ko:K02016	ko02010,map02010	M00240	-	-	ko00000,ko00001,ko00002,ko02000	3.A.1.14	-	iECNA114_1301.ECNA114_0535	Peripla_BP_2	ERS608504_29
ERS537201_56_k99_61755_65	199310.c0679	8.55e-220	607	COG4592@1|root,COG4592@2|Bacteria,1NPCN@1224|Proteobacteria,1RPS9@1236|Gammaproteobacteria,3XNYB@561|Escherichia	1236|Gammaproteobacteria	P	part of the binding-protein- dependent transport system for uptake of ferrienterobactin	fepB	GO:0000041,GO:0005575,GO:0005623,GO:0006810,GO:0006811,GO:0006812,GO:0006820,GO:0006826,GO:0006950,GO:0006974,GO:0008150,GO:0009987,GO:0015682,GO:0015685,GO:0015688,GO:0015711,GO:0015850,GO:0015891,GO:0030001,GO:0030288,GO:0030313,GO:0031975,GO:0033554,GO:0042597,GO:0042930,GO:0044464,GO:0050896,GO:0051179,GO:0051181,GO:0051234,GO:0051716,GO:0071702,GO:0072512,GO:1901678	-	ko:K02016	ko02010,map02010	M00240	-	-	ko00000,ko00001,ko00002,ko02000	3.A.1.14	-	iECNA114_1301.ECNA114_0535	Peripla_BP_2	ERS537201_56
SRS259453_6_k73_41999_21	435591.BDI_2610	0	1097	COG3119@1|root,COG3119@2|Bacteria,4NJ83@976|Bacteroidetes,2FM83@200643|Bacteroidia,22XH2@171551|Porphyromonadaceae	976|Bacteroidetes	P	Type I phosphodiesterase / nucleotide pyrophosphatase	-	-	-	-	-	-	-	-	-	-	-	-	DUF4976,Sulfatase	SRS259453_6
SRS294974_43_k89_1996_3	435590.BVU_0160	0	1125	COG2755@1|root,COG2755@2|Bacteria,4NG1M@976|Bacteroidetes,2FNP8@200643|Bacteroidia,4AN0Q@815|Bacteroidaceae	976|Bacteroidetes	E	GDSL-like protein	-	-	-	-	-	-	-	-	-	-	-	-	Lipase_GDSL_2	SRS294974_43
ERS473398_40_k99_2669_9	742726.HMPREF9448_02764	1.95e-233	642	COG0226@1|root,COG0226@2|Bacteria,4PKGM@976|Bacteroidetes,2G3GH@200643|Bacteroidia,22XC5@171551|Porphyromonadaceae	976|Bacteroidetes	P	Type IX secretion system membrane protein PorP/SprF	-	-	-	-	-	-	-	-	-	-	-	-	PorP_SprF	ERS473398_40
SRS259453_6_k73_23783_3	435591.BDI_0983	0	2153	COG3250@1|root,COG3250@2|Bacteria,4NF3W@976|Bacteroidetes,2FM0P@200643|Bacteroidia,22VUW@171551|Porphyromonadaceae	976|Bacteroidetes	G	beta-galactosidase	lacZ	-	3.2.1.23	ko:K01190	ko00052,ko00511,ko00600,ko01100,map00052,map00511,map00600,map01100	-	R01105,R01678,R03355,R04783,R06114	RC00049,RC00452	ko00000,ko00001,ko01000	-	-	-	Bgal_small_N,DUF4981,Glyco_hydro_2,Glyco_hydro_2_C,Glyco_hydro_2_N	SRS259453_6
SRS013476_7_k99_58297_6	1268240.ATFI01000007_gene315	3.18e-141	399	COG5314@1|root,COG5314@2|Bacteria,4NJ52@976|Bacteroidetes,2FRB7@200643|Bacteroidia,4AP29@815|Bacteroidaceae	976|Bacteroidetes	U	Domain of unknown function (DUF4141)	-	-	-	-	-	-	-	-	-	-	-	-	DUF4141	SRS013476_7
SRS097958_28_k99_36693_15	1268240.ATFI01000007_gene315	3.18e-141	399	COG5314@1|root,COG5314@2|Bacteria,4NJ52@976|Bacteroidetes,2FRB7@200643|Bacteroidia,4AP29@815|Bacteroidaceae	976|Bacteroidetes	U	Domain of unknown function (DUF4141)	-	-	-	-	-	-	-	-	-	-	-	-	DUF4141	SRS097958_28
SRS295018_72_k89_50595_3	1268240.ATFI01000007_gene315	3.18e-141	399	COG5314@1|root,COG5314@2|Bacteria,4NJ52@976|Bacteroidetes,2FRB7@200643|Bacteroidia,4AP29@815|Bacteroidaceae	976|Bacteroidetes	U	Domain of unknown function (DUF4141)	-	-	-	-	-	-	-	-	-	-	-	-	DUF4141	SRS295018_72
SRS476347_22_k119_108385_57	1268240.ATFI01000007_gene315	2.61e-140	397	COG5314@1|root,COG5314@2|Bacteria,4NJ52@976|Bacteroidetes,2FRB7@200643|Bacteroidia,4AP29@815|Bacteroidaceae	976|Bacteroidetes	U	Domain of unknown function (DUF4141)	-	-	-	-	-	-	-	-	-	-	-	-	DUF4141	SRS476347_22
ERS396331_8_k85_53878_10	763034.HMPREF9446_00292	3.03e-142	402	COG5314@1|root,COG5314@2|Bacteria,4NJ52@976|Bacteroidetes,2FRB7@200643|Bacteroidia,4AP29@815|Bacteroidaceae	976|Bacteroidetes	U	Domain of unknown function (DUF4141)	-	-	-	-	-	-	-	-	-	-	-	-	DUF4141	ERS396331_8
ERS473217_11_k99_1017_24	1268240.ATFI01000007_gene315	1.29e-140	397	COG5314@1|root,COG5314@2|Bacteria,4NJ52@976|Bacteroidetes,2FRB7@200643|Bacteroidia,4AP29@815|Bacteroidaceae	976|Bacteroidetes	U	Domain of unknown function (DUF4141)	-	-	-	-	-	-	-	-	-	-	-	-	DUF4141	ERS473217_11
SRS020869_21_k99_54828_9	1268240.ATFI01000007_gene315	1.29e-140	397	COG5314@1|root,COG5314@2|Bacteria,4NJ52@976|Bacteroidetes,2FRB7@200643|Bacteroidia,4AP29@815|Bacteroidaceae	976|Bacteroidetes	U	Domain of unknown function (DUF4141)	-	-	-	-	-	-	-	-	-	-	-	-	DUF4141	SRS020869_21
SRS1719509_3_k119_16307_2	1268240.ATFI01000007_gene315	1.29e-140	397	COG5314@1|root,COG5314@2|Bacteria,4NJ52@976|Bacteroidetes,2FRB7@200643|Bacteroidia,4AP29@815|Bacteroidaceae	976|Bacteroidetes	U	Domain of unknown function (DUF4141)	-	-	-	-	-	-	-	-	-	-	-	-	DUF4141	SRS1719509_3
SRS259453_6_k73_39205_3	1268240.ATFI01000007_gene315	1.29e-140	397	COG5314@1|root,COG5314@2|Bacteria,4NJ52@976|Bacteroidetes,2FRB7@200643|Bacteroidia,4AP29@815|Bacteroidaceae	976|Bacteroidetes	U	Domain of unknown function (DUF4141)	-	-	-	-	-	-	-	-	-	-	-	-	DUF4141	SRS259453_6
ERS537348_41_k99_61767_9	1268240.ATFI01000007_gene315	3.15e-138	391	COG5314@1|root,COG5314@2|Bacteria,4NJ52@976|Bacteroidetes,2FRB7@200643|Bacteroidia,4AP29@815|Bacteroidaceae	976|Bacteroidetes	U	Domain of unknown function (DUF4141)	-	-	-	-	-	-	-	-	-	-	-	-	DUF4141	ERS537348_41
ERS235604_4_k99_15454_6	585543.HMPREF0969_02300	1.18e-313	859	COG1538@1|root,COG1538@2|Bacteria,4NF4V@976|Bacteroidetes,2FM0S@200643|Bacteroidia,4AKP9@815|Bacteroidaceae	976|Bacteroidetes	MU	Psort location OuterMembrane, score	-	-	-	-	-	-	-	-	-	-	-	-	OEP	ERS235604_4
SRS259453_6_k73_42497_37	435591.BDI_1249	2.84e-125	356	COG1917@1|root,COG1917@2|Bacteria,4NKT0@976|Bacteroidetes,2G05J@200643|Bacteroidia	976|Bacteroidetes	S	Cupin 2, conserved barrel domain protein	-	-	4.1.1.44	ko:K01607	ko00362,ko01100,ko01120,ko01220,map00362,map01100,map01120,map01220	-	R03470	RC00938	ko00000,ko00001,ko01000	-	-	-	CMD,Cupin_2	SRS259453_6
SRS259453_6_k73_13797_9	435591.BDI_1767	6.06e-253	692	COG2234@1|root,COG2234@2|Bacteria,4NFDJ@976|Bacteroidetes,2FQ2M@200643|Bacteroidia,22XAT@171551|Porphyromonadaceae	976|Bacteroidetes	S	Peptidase family M28	-	-	-	-	-	-	-	-	-	-	-	-	Peptidase_M28	SRS259453_6
SRS097958_28_k99_19778_238	445970.ALIPUT_01742	0	1212	COG1629@1|root,COG4771@2|Bacteria	2|Bacteria	P	TonB-dependent receptor	-	-	-	-	-	-	-	-	-	-	-	-	TonB_dep_Rec	SRS097958_28
SRS259453_6_k73_6551_3	435591.BDI_1620	0	1630	COG3537@1|root,COG3537@2|Bacteria,4NDYB@976|Bacteroidetes,2FMXD@200643|Bacteroidia,22WP0@171551|Porphyromonadaceae	976|Bacteroidetes	G	Glycosyl hydrolase family 92	-	-	-	-	-	-	-	-	-	-	-	-	Glyco_hydro_92	SRS259453_6
SRS078419_80_k99_42992_40	537011.PREVCOP_05404	2.79e-109	315	COG2825@1|root,COG2825@2|Bacteria,4NNUB@976|Bacteroidetes,2G39A@200643|Bacteroidia	976|Bacteroidetes	M	membrane	ompH	-	-	ko:K06142	-	-	-	-	ko00000	-	-	-	OmpH	SRS078419_80
SRS294974_43_k89_68530_12	435590.BVU_2368	2.07e-106	306	COG3118@1|root,COG3118@2|Bacteria,4P2VD@976|Bacteroidetes,2FQYZ@200643|Bacteroidia,4AVVN@815|Bacteroidaceae	976|Bacteroidetes	O	Thioredoxin-like domain	-	-	-	-	-	-	-	-	-	-	-	-	Thioredoxin	SRS294974_43
ERS537201_56_k99_29797_14	199310.c4248	1.28e-267	733	COG0683@1|root,COG0683@2|Bacteria,1MWJ1@1224|Proteobacteria,1RP5V@1236|Gammaproteobacteria,3XP89@561|Escherichia	1236|Gammaproteobacteria	E	This protein is a component of the leucine-specific transport system, which is one of the two periplasmic binding protein-dependent transport systems of the high-affinity transport of the branched-chain amino acids in E.coli	livK	GO:0003674,GO:0005488,GO:0005575,GO:0005623,GO:0006810,GO:0006811,GO:0006812,GO:0006820,GO:0006865,GO:0008150,GO:0015711,GO:0015803,GO:0015804,GO:0015820,GO:0015849,GO:0016597,GO:0030288,GO:0030313,GO:0031406,GO:0031975,GO:0036094,GO:0042597,GO:0043167,GO:0043168,GO:0043169,GO:0043177,GO:0044464,GO:0046942,GO:0051179,GO:0051234,GO:0070728,GO:0071702,GO:0071705	-	ko:K01999	ko02010,ko02024,map02010,map02024	M00237	-	-	ko00000,ko00001,ko00002,ko02000	3.A.1.4	-	iECs_1301.ECs4309,iG2583_1286.G2583_4163,iSFxv_1172.SFxv_3794,iSSON_1240.SSON_3698,iS_1188.S4285,iUTI89_1310.UTI89_C3965,iYL1228.KPN_03820,iZ_1308.Z4834	Peripla_BP_6	ERS537201_56
ERS235602_37_k99_26717_123	754331.AEME01000001_gene4128	1.03e-264	725	COG0683@1|root,COG0683@2|Bacteria,1MWJ1@1224|Proteobacteria,1RP5V@1236|Gammaproteobacteria,3XP89@561|Escherichia	1236|Gammaproteobacteria	E	This protein is a component of the leucine-specific transport system, which is one of the two periplasmic binding protein-dependent transport systems of the high-affinity transport of the branched-chain amino acids in E.coli	livK	GO:0003674,GO:0005488,GO:0005575,GO:0005623,GO:0006810,GO:0006811,GO:0006812,GO:0006820,GO:0006865,GO:0008150,GO:0015711,GO:0015803,GO:0015804,GO:0015820,GO:0015849,GO:0016597,GO:0030288,GO:0030313,GO:0031406,GO:0031975,GO:0036094,GO:0042597,GO:0043167,GO:0043168,GO:0043169,GO:0043177,GO:0044464,GO:0046942,GO:0051179,GO:0051234,GO:0070728,GO:0071702,GO:0071705	-	ko:K01999	ko02010,ko02024,map02010,map02024	M00237	-	-	ko00000,ko00001,ko00002,ko02000	3.A.1.4	-	iECNA114_1301.ECNA114_3569,iECSF_1327.ECSF_3279,iEcSMS35_1347.EcSMS35_3743,iUTI89_1310.UTI89_C3965,iYL1228.KPN_03820	Peripla_BP_6	ERS235602_37
ERS608504_29_k95_58628_65	155864.EDL933_4668	5.96e-264	723	COG0683@1|root,COG0683@2|Bacteria,1MWJ1@1224|Proteobacteria,1RP5V@1236|Gammaproteobacteria,3XP89@561|Escherichia	1236|Gammaproteobacteria	E	This protein is a component of the leucine-specific transport system, which is one of the two periplasmic binding protein-dependent transport systems of the high-affinity transport of the branched-chain amino acids in E.coli	livK	GO:0003674,GO:0005488,GO:0005575,GO:0005623,GO:0006810,GO:0006811,GO:0006812,GO:0006820,GO:0006865,GO:0008150,GO:0015711,GO:0015803,GO:0015804,GO:0015820,GO:0015849,GO:0016597,GO:0030288,GO:0030313,GO:0031406,GO:0031975,GO:0036094,GO:0042597,GO:0043167,GO:0043168,GO:0043169,GO:0043177,GO:0044464,GO:0046942,GO:0051179,GO:0051234,GO:0070728,GO:0071702,GO:0071705	-	ko:K01999	ko02010,ko02024,map02010,map02024	M00237	-	-	ko00000,ko00001,ko00002,ko02000	3.A.1.4	-	iECNA114_1301.ECNA114_3569,iECSF_1327.ECSF_3279,iEcSMS35_1347.EcSMS35_3743,iUTI89_1310.UTI89_C3965,iYL1228.KPN_03820	Peripla_BP_6	ERS608504_29
ERS537201_56_k99_143702_22	199310.c0401	0	1112	28J32@1|root,2Z8ZC@2|Bacteria,1R4XB@1224|Proteobacteria,1RNFY@1236|Gammaproteobacteria	1236|Gammaproteobacteria	S	Part of the ecpRABCDE operon, which encodes the E.coli common pilus (ECP). ECP is found in both commensal and pathogenic strains and plays a dual role in early-stage biofilm development and host cell recognition. Tip pilus adhesin, which is required for assembly of EcpA into fibers (By similarity)	yagW	-	-	ko:K21967	-	-	-	-	ko00000,ko02044	-	-	-	-	ERS537201_56
SRS294974_43_k89_217_25	435590.BVU_2915	0	1206	COG3866@1|root,COG3866@2|Bacteria,4P09P@976|Bacteroidetes,2FNQB@200643|Bacteroidia,4AMAR@815|Bacteroidaceae	976|Bacteroidetes	G	pectate lyase K01728	-	-	-	-	-	-	-	-	-	-	-	-	-	SRS294974_43
SRS259453_6_k73_4818_33	435591.BDI_0089	0	1510	COG3345@1|root,COG3345@2|Bacteria,4NHAT@976|Bacteroidetes,2FM30@200643|Bacteroidia,22WS0@171551|Porphyromonadaceae	976|Bacteroidetes	G	Glycosyl hydrolase family 36 C-terminal domain	-	-	3.2.1.22	ko:K07407	ko00052,ko00561,ko00600,ko00603,map00052,map00561,map00600,map00603	-	R01101,R01103,R01104,R01194,R01329,R02926,R03634,R04019,R04470,R05549,R05961,R06091	RC00049,RC00059,RC00451	ko00000,ko00001,ko01000	-	-	-	Glyco_hydro_36C,Glyco_hydro_36N,Melibiase	SRS259453_6
SRS820588_10_k99_140370_143	349741.Amuc_0491	0	1050	COG3119@1|root,COG3119@2|Bacteria,46U02@74201|Verrucomicrobia,2ITYT@203494|Verrucomicrobiae	203494|Verrucomicrobiae	P	Sulfatase	-	-	-	-	-	-	-	-	-	-	-	-	Sulfatase	SRS820588_10
SRS097958_28_k99_70811_34	445970.ALIPUT_02336	4.03e-287	786	COG2885@1|root,COG2885@2|Bacteria,4NNK8@976|Bacteroidetes,2FMJK@200643|Bacteroidia	976|Bacteroidetes	M	OmpA family	-	-	-	-	-	-	-	-	-	-	-	-	OmpA	SRS097958_28
ERS608566_56_k95_41741_24	1232447.BAHW02000055_gene3173	8.88e-124	362	COG4086@1|root,COG4086@2|Bacteria,1TR2I@1239|Firmicutes,24C10@186801|Clostridia	186801|Clostridia	S	Secreted protein	-	-	-	-	-	-	-	-	-	-	-	-	DUF1002	ERS608566_56
ERS473398_40_k99_839_23	742726.HMPREF9448_01043	5.44e-175	488	COG3170@1|root,COG3170@2|Bacteria,4NMEM@976|Bacteroidetes,2FQ49@200643|Bacteroidia,23080@171551|Porphyromonadaceae	976|Bacteroidetes	NU	Tfp pilus assembly protein FimV	-	-	-	-	-	-	-	-	-	-	-	-	-	ERS473398_40
SRS077454_39_k99_14771_18	1203611.KB894553_gene2390	1.21e-174	486	2E47Q@1|root,32Z3K@2|Bacteria,4NVY2@976|Bacteroidetes,2G1HF@200643|Bacteroidia,22VEY@171550|Rikenellaceae	976|Bacteroidetes	S	Domain of unknown function (DUF4919)	-	-	-	-	-	-	-	-	-	-	-	-	DUF4919	SRS077454_39
SRS097958_28_k99_51685_1	445970.ALIPUT_00061	0	1157	COG0739@1|root,COG0739@2|Bacteria,4NED7@976|Bacteroidetes,2FP3N@200643|Bacteroidia,22U47@171550|Rikenellaceae	976|Bacteroidetes	M	Peptidase family M23	-	-	-	-	-	-	-	-	-	-	-	-	Peptidase_M23	SRS097958_28
SRS294974_43_k89_16066_61	435590.BVU_0248	4.35e-192	532	28U74@1|root,2ZGCS@2|Bacteria,4NN6U@976|Bacteroidetes,2FN7W@200643|Bacteroidia,4AKDY@815|Bacteroidaceae	976|Bacteroidetes	S	COG NOG19137 non supervised orthologous group	-	-	-	-	-	-	-	-	-	-	-	-	OMP_b-brl_2	SRS294974_43
ERS608504_29_k95_89000_33	155864.EDL933_0433	1.39e-277	759	COG1680@1|root,COG1680@2|Bacteria,1MVPR@1224|Proteobacteria,1RPF1@1236|Gammaproteobacteria,3XNM5@561|Escherichia	1236|Gammaproteobacteria	M	Hydrolyzes the cross-linked dimers tetrapentapeptide (D45) and tetratetrapeptide (D44). Removes the terminal D-alanine from muropeptides and disaccharide pentapeptide M5 with a C- terminal D-Ala-D-Ala dipeptide. Associated with recycling and remodeling of peptidoglycan (PG)	ampH	GO:0000270,GO:0003674,GO:0003824,GO:0004175,GO:0004180,GO:0005488,GO:0006022,GO:0006026,GO:0006027,GO:0006508,GO:0006807,GO:0008144,GO:0008150,GO:0008152,GO:0008233,GO:0008238,GO:0008360,GO:0008658,GO:0009056,GO:0009057,GO:0009253,GO:0016787,GO:0019538,GO:0022603,GO:0022604,GO:0030203,GO:0031406,GO:0033218,GO:0033293,GO:0036094,GO:0043167,GO:0043168,GO:0043170,GO:0043177,GO:0044238,GO:0050789,GO:…	3.4.16.4	ko:K18988	-	-	-	-	ko00000,ko01000,ko01002,ko01011	-	-	-	Beta-lactamase	ERS608504_29
ERS537201_56_k99_143702_93	199310.c0480	8.74e-281	767	COG1680@1|root,COG1680@2|Bacteria,1MVPR@1224|Proteobacteria,1RPF1@1236|Gammaproteobacteria,3XNM5@561|Escherichia	1236|Gammaproteobacteria	M	Hydrolyzes the cross-linked dimers tetrapentapeptide (D45) and tetratetrapeptide (D44). Removes the terminal D-alanine from muropeptides and disaccharide pentapeptide M5 with a C- terminal D-Ala-D-Ala dipeptide. Associated with recycling and remodeling of peptidoglycan (PG)	ampH	GO:0000270,GO:0003674,GO:0003824,GO:0004175,GO:0004180,GO:0005488,GO:0006022,GO:0006026,GO:0006027,GO:0006508,GO:0006807,GO:0008144,GO:0008150,GO:0008152,GO:0008233,GO:0008238,GO:0008360,GO:0008658,GO:0009056,GO:0009057,GO:0009253,GO:0016787,GO:0019538,GO:0022603,GO:0022604,GO:0030203,GO:0031406,GO:0033218,GO:0033293,GO:0036094,GO:0043167,GO:0043168,GO:0043170,GO:0043177,GO:0044238,GO:0050789,GO:…	3.4.16.4	ko:K18988	-	-	-	-	ko00000,ko01000,ko01002,ko01011	-	-	-	Beta-lactamase	ERS537201_56
ERS235602_37_k99_3761_38	754331.AEME01000001_gene3226	1.45e-279	764	COG1680@1|root,COG1680@2|Bacteria,1MVPR@1224|Proteobacteria,1RPF1@1236|Gammaproteobacteria,3XNM5@561|Escherichia	1236|Gammaproteobacteria	M	Hydrolyzes the cross-linked dimers tetrapentapeptide (D45) and tetratetrapeptide (D44). Removes the terminal D-alanine from muropeptides and disaccharide pentapeptide M5 with a C- terminal D-Ala-D-Ala dipeptide. Associated with recycling and remodeling of peptidoglycan (PG)	ampH	GO:0000270,GO:0003674,GO:0003824,GO:0004175,GO:0004180,GO:0005488,GO:0006022,GO:0006026,GO:0006027,GO:0006508,GO:0006807,GO:0008144,GO:0008150,GO:0008152,GO:0008233,GO:0008238,GO:0008360,GO:0008658,GO:0009056,GO:0009057,GO:0009253,GO:0016787,GO:0019538,GO:0022603,GO:0022604,GO:0030203,GO:0031406,GO:0033218,GO:0033293,GO:0036094,GO:0043167,GO:0043168,GO:0043170,GO:0043177,GO:0044238,GO:0050789,GO:…	3.4.16.4	ko:K18988	-	-	-	-	ko00000,ko01000,ko01002,ko01011	-	-	-	Beta-lactamase	ERS235602_37
SRS1719410_2_k119_18998_11	349741.Amuc_1592	4.1e-156	439	COG0605@1|root,COG0605@2|Bacteria,46SQF@74201|Verrucomicrobia,2IU40@203494|Verrucomicrobiae	203494|Verrucomicrobiae	P	Iron/manganese superoxide dismutases, alpha-hairpin domain	-	-	1.15.1.1	ko:K04564	ko04013,ko04068,ko04146,ko04211,ko04212,ko04213,ko05016,map04013,map04068,map04146,map04211,map04212,map04213,map05016	-	-	-	ko00000,ko00001,ko01000	-	-	-	Sod_Fe_C,Sod_Fe_N	SRS1719410_2
SRS820588_10_k99_78040_44	349741.Amuc_1592	8.63e-158	443	COG0605@1|root,COG0605@2|Bacteria,46SQF@74201|Verrucomicrobia,2IU40@203494|Verrucomicrobiae	203494|Verrucomicrobiae	P	Iron/manganese superoxide dismutases, alpha-hairpin domain	-	-	1.15.1.1	ko:K04564	ko04013,ko04068,ko04146,ko04211,ko04212,ko04213,ko05016,map04013,map04068,map04146,map04211,map04212,map04213,map05016	-	-	-	ko00000,ko00001,ko01000	-	-	-	Sod_Fe_C,Sod_Fe_N	SRS820588_10
ERS235621_6_k99_54111_1	349741.Amuc_1592	7.93e-154	433	COG0605@1|root,COG0605@2|Bacteria,46SQF@74201|Verrucomicrobia,2IU40@203494|Verrucomicrobiae	203494|Verrucomicrobiae	P	Iron/manganese superoxide dismutases, alpha-hairpin domain	-	-	1.15.1.1	ko:K04564	ko04013,ko04068,ko04146,ko04211,ko04212,ko04213,ko05016,map04013,map04068,map04146,map04211,map04212,map04213,map05016	-	-	-	ko00000,ko00001,ko01000	-	-	-	Sod_Fe_C,Sod_Fe_N	ERS235621_6
SRS294974_43_k89_44213_33	357276.EL88_12990	6.56e-146	431	COG4249@1|root,COG4249@2|Bacteria,4PKVQ@976|Bacteroidetes,2G05C@200643|Bacteroidia,4AWEM@815|Bacteroidaceae	976|Bacteroidetes	S	Peptidase C14 caspase catalytic subunit p20	-	-	-	-	-	-	-	-	-	-	-	-	-	SRS294974_43
ERS537201_56_k99_30097_27	316408	0	1107	COG0737@1|root,COG0737@2|Bacteria,1MX03@1224|Proteobacteria,1RPX3@1236|Gammaproteobacteria,3XM6V@561|Escherichia	1236|Gammaproteobacteria	F	Belongs to the 5'-nucleotidase family	ushA	GO:0003674,GO:0003824,GO:0005488,GO:0005575,GO:0005623,GO:0006139,GO:0006725,GO:0006793,GO:0006796,GO:0006807,GO:0008150,GO:0008152,GO:0008252,GO:0008253,GO:0008768,GO:0009225,GO:0009987,GO:0016311,GO:0016462,GO:0016787,GO:0016788,GO:0016791,GO:0016817,GO:0016818,GO:0030288,GO:0030313,GO:0031975,GO:0034641,GO:0042578,GO:0042597,GO:0043167,GO:0043169,GO:0044237,GO:0044238,GO:0044281,GO:0044464,GO:…	3.1.3.5,3.6.1.45	ko:K11751	ko00230,ko00240,ko00760,ko01100,ko01110,map00230,map00240,map00760,map01100,map01110	-	R00183,R00511,R00963,R01126,R01227,R01569,R01664,R01968,R02088,R02102,R02323,R02719,R03346	RC00017	ko00000,ko00001,ko01000	-	-	iEC55989_1330.EC55989_0493,iECIAI1_1343.ECIAI1_0483,iECO103_1326.ECO103_0456,iECSE_1348.ECSE_0505	5_nucleotid_C,Metallophos	ERS537201_56
ERS608504_29_k95_89000_136	754331.AEME01000001_gene2827	0	1093	COG0737@1|root,COG0737@2|Bacteria,1MX03@1224|Proteobacteria,1RPX3@1236|Gammaproteobacteria,3XM6V@561|Escherichia	1236|Gammaproteobacteria	F	Belongs to the 5'-nucleotidase family	ushA	GO:0003674,GO:0003824,GO:0005488,GO:0005575,GO:0005623,GO:0006139,GO:0006725,GO:0006793,GO:0006796,GO:0006807,GO:0008150,GO:0008152,GO:0008252,GO:0008253,GO:0008768,GO:0009225,GO:0009987,GO:0016311,GO:0016462,GO:0016787,GO:0016788,GO:0016791,GO:0016817,GO:0016818,GO:0030288,GO:0030313,GO:0031975,GO:0034641,GO:0042578,GO:0042597,GO:0043167,GO:0043169,GO:0044237,GO:0044238,GO:0044281,GO:0044464,GO:…	3.1.3.5,3.6.1.45	ko:K11751	ko00230,ko00240,ko00760,ko01100,ko01110,map00230,map00240,map00760,map01100,map01110	-	R00183,R00511,R00963,R01126,R01227,R01569,R01664,R01968,R02088,R02102,R02323,R02719,R03346	RC00017	ko00000,ko00001,ko01000	-	-	iEC55989_1330.EC55989_0493,iECIAI1_1343.ECIAI1_0483,iECO103_1326.ECO103_0456,iECSE_1348.ECSE_0505	5_nucleotid_C,Metallophos	ERS608504_29
ERS235602_37_k99_3761_141	754331.AEME01000001_gene2827	0	1109	COG0737@1|root,COG0737@2|Bacteria,1MX03@1224|Proteobacteria,1RPX3@1236|Gammaproteobacteria,3XM6V@561|Escherichia	1236|Gammaproteobacteria	F	Belongs to the 5'-nucleotidase family	ushA	GO:0003674,GO:0003824,GO:0005488,GO:0005575,GO:0005623,GO:0006139,GO:0006725,GO:0006793,GO:0006796,GO:0006807,GO:0008150,GO:0008152,GO:0008252,GO:0008253,GO:0008768,GO:0009225,GO:0009987,GO:0016311,GO:0016462,GO:0016787,GO:0016788,GO:0016791,GO:0016817,GO:0016818,GO:0030288,GO:0030313,GO:0031975,GO:0034641,GO:0042578,GO:0042597,GO:0043167,GO:0043169,GO:0044237,GO:0044238,GO:0044281,GO:0044464,GO:…	3.1.3.5,3.6.1.45	ko:K11751	ko00230,ko00240,ko00760,ko01100,ko01110,map00230,map00240,map00760,map01100,map01110	-	R00183,R00511,R00963,R01126,R01227,R01569,R01664,R01968,R02088,R02102,R02323,R02719,R03346	RC00017	ko00000,ko00001,ko01000	-	-	iEC55989_1330.EC55989_0493,iECIAI1_1343.ECIAI1_0483,iECO103_1326.ECO103_0456,iECSE_1348.ECSE_0505	5_nucleotid_C,Metallophos	ERS235602_37
SRS259453_6_k73_41467_4	435591.BDI_3421	0	942	COG0446@1|root,COG0446@2|Bacteria,4NEK6@976|Bacteroidetes,2FT9Y@200643|Bacteroidia,22ZSH@171551|Porphyromonadaceae	976|Bacteroidetes	S	Pyridine nucleotide-disulphide oxidoreductase	-	-	1.8.5.4	ko:K17218	ko00920,map00920	-	R10152	RC03155	ko00000,ko00001,ko01000	-	-	-	Pyr_redox_2	SRS259453_6
ERS235604_4_k99_51439_12	411479.BACUNI_01171	1.88e-116	333	COG3468@1|root,COG3468@2|Bacteria,4NU7E@976|Bacteroidetes,2FS9Q@200643|Bacteroidia,4AQUY@815|Bacteroidaceae	976|Bacteroidetes	MU	COG NOG29365 non supervised orthologous group	-	-	-	-	-	-	-	-	-	-	-	-	OMP_b-brl	ERS235604_4
SRS097958_28_k99_5369_11	445970.ALIPUT_01168	0	891	COG3577@1|root,COG3577@2|Bacteria,4NNJX@976|Bacteroidetes,2FRFK@200643|Bacteroidia	976|Bacteroidetes	S	gag-polyprotein putative aspartyl protease	-	-	-	-	-	-	-	-	-	-	-	-	Asp_protease_2	SRS097958_28
SRS294974_43_k89_16066_34	435590.BVU_0276	1.59e-90	265	2A8BN@1|root,30XD8@2|Bacteria,4PAT7@976|Bacteroidetes,2FXQB@200643|Bacteroidia,4ATSV@815|Bacteroidaceae	976|Bacteroidetes	S	Domain of unknown function (DUF3244)	-	-	-	-	-	-	-	-	-	-	-	-	DUF3244	SRS294974_43
SRS294974_43_k89_5502_5	435590.BVU_2733	0	877	COG3458@1|root,COG3458@2|Bacteria,4PKVJ@976|Bacteroidetes,2FNCG@200643|Bacteroidia,4AP9N@815|Bacteroidaceae	976|Bacteroidetes	Q	cephalosporin-C deacetylase activity	-	-	-	-	-	-	-	-	-	-	-	-	AXE1,DUF3826	SRS294974_43
SRS820588_10_k99_6135_21	349741.Amuc_0961	1.1e-201	559	COG2006@1|root,COG2006@2|Bacteria,46U2P@74201|Verrucomicrobia	74201|Verrucomicrobia	S	Domain of unknown function (DUF362)	-	-	-	-	-	-	-	-	-	-	-	-	DUF362	SRS820588_10
SRS1719410_2_k119_1944_51	349741.Amuc_0961	1.89e-197	548	COG2006@1|root,COG2006@2|Bacteria,46U2P@74201|Verrucomicrobia	74201|Verrucomicrobia	S	Domain of unknown function (DUF362)	-	-	-	-	-	-	-	-	-	-	-	-	DUF362	SRS1719410_2
ERS235604_4_k99_27142_18	1002367.HMPREF0673_00097	2.84e-239	657	COG3504@1|root,COG3504@2|Bacteria,4NH1R@976|Bacteroidetes,2FMQ5@200643|Bacteroidia	976|Bacteroidetes	U	Conjugative transposon TraN protein	-	-	-	-	-	-	-	-	-	-	-	-	DUF4138	ERS235604_4
ERS608546_69_k95_98157_14	1002367.HMPREF0673_00097	2.84e-239	657	COG3504@1|root,COG3504@2|Bacteria,4NH1R@976|Bacteroidetes,2FMQ5@200643|Bacteroidia	976|Bacteroidetes	U	Conjugative transposon TraN protein	-	-	-	-	-	-	-	-	-	-	-	-	DUF4138	ERS608546_69
SRS1596813_19_k141_97783_15	1002367.HMPREF0673_00097	2.84e-239	657	COG3504@1|root,COG3504@2|Bacteria,4NH1R@976|Bacteroidetes,2FMQ5@200643|Bacteroidia	976|Bacteroidetes	U	Conjugative transposon TraN protein	-	-	-	-	-	-	-	-	-	-	-	-	DUF4138	SRS1596813_19
SRS1596837_41_k141_38087_8	1002367.HMPREF0673_00097	2.84e-239	657	COG3504@1|root,COG3504@2|Bacteria,4NH1R@976|Bacteroidetes,2FMQ5@200643|Bacteroidia	976|Bacteroidetes	U	Conjugative transposon TraN protein	-	-	-	-	-	-	-	-	-	-	-	-	DUF4138	SRS1596837_41
SRS1596872_115_k141_95727_3	1002367.HMPREF0673_00097	2.84e-239	657	COG3504@1|root,COG3504@2|Bacteria,4NH1R@976|Bacteroidetes,2FMQ5@200643|Bacteroidia	976|Bacteroidetes	U	Conjugative transposon TraN protein	-	-	-	-	-	-	-	-	-	-	-	-	DUF4138	SRS1596872_115
SRS1719509_3_k119_17302_49	1002367.HMPREF0673_00097	2.84e-239	657	COG3504@1|root,COG3504@2|Bacteria,4NH1R@976|Bacteroidetes,2FMQ5@200643|Bacteroidia	976|Bacteroidetes	U	Conjugative transposon TraN protein	-	-	-	-	-	-	-	-	-	-	-	-	DUF4138	SRS1719509_3
SRS476347_22_k119_3438_14	1002367.HMPREF0673_00097	2.84e-239	657	COG3504@1|root,COG3504@2|Bacteria,4NH1R@976|Bacteroidetes,2FMQ5@200643|Bacteroidia	976|Bacteroidetes	U	Conjugative transposon TraN protein	-	-	-	-	-	-	-	-	-	-	-	-	DUF4138	SRS476347_22
SRS013476_7_k99_41907_1	585543.HMPREF0969_01793	3.84e-233	642	COG3504@1|root,COG3504@2|Bacteria,4NH1R@976|Bacteroidetes,2FMQ5@200643|Bacteroidia,4AM07@815|Bacteroidaceae	976|Bacteroidetes	U	Conjugative transposon TraN protein	-	-	-	-	-	-	-	-	-	-	-	-	DUF4138	SRS013476_7
ERS396331_8_k85_27207_1	357276.EL88_20690	8.34e-235	645	COG3504@1|root,COG3504@2|Bacteria,4NH1R@976|Bacteroidetes,2FMQ5@200643|Bacteroidia,4AM07@815|Bacteroidaceae	976|Bacteroidetes	U	Conjugative transposon TraN protein	-	-	-	-	-	-	-	-	-	-	-	-	DUF4138	ERS396331_8
ERS537348_41_k99_123938_4	1287476.HMPREF1651_06420	2.39e-234	644	COG3504@1|root,COG3504@2|Bacteria,4NH1R@976|Bacteroidetes,2FMQ5@200643|Bacteroidia	976|Bacteroidetes	U	Conjugative transposon TraN protein	-	-	-	-	-	-	-	-	-	-	-	-	DUF4138	ERS537348_41
ERS235604_4_k99_33692_17	585543.HMPREF0969_01517	0	1433	COG3591@1|root,COG3591@2|Bacteria,4NEAK@976|Bacteroidetes,2FMI1@200643|Bacteroidia,4AN24@815|Bacteroidaceae	976|Bacteroidetes	E	COG NOG04781 non supervised orthologous group	-	GO:0003674,GO:0003824,GO:0004177,GO:0006508,GO:0006518,GO:0006807,GO:0008150,GO:0008152,GO:0008233,GO:0008238,GO:0008239,GO:0009056,GO:0009987,GO:0016787,GO:0019538,GO:0034641,GO:0043170,GO:0043171,GO:0043603,GO:0044237,GO:0044238,GO:0044248,GO:0070011,GO:0071704,GO:0140096,GO:1901564,GO:1901565,GO:1901575	-	-	-	-	-	-	-	-	-	-	Peptidase_S46	ERS235604_4
ERS537201_56_k99_99638_6	199310.c2941	8.28e-197	546	28ICJ@1|root,2Z8EW@2|Bacteria,1R4VQ@1224|Proteobacteria,1RRVS@1236|Gammaproteobacteria,3XQ4Z@561|Escherichia	1236|Gammaproteobacteria	S	Nucleoside-specific channel-forming protein, Tsx	yfeN	-	-	-	-	-	-	-	-	-	-	-	Channel_Tsx	ERS537201_56
SRS024435_70_k99_97374_7	1262914.BN533_01342	1.56e-296	808	COG3203@1|root,COG3203@2|Bacteria,1V1RK@1239|Firmicutes,4H33J@909932|Negativicutes	909932|Negativicutes	M	Psort location OuterMembrane, score	-	-	-	-	-	-	-	-	-	-	-	-	Porin_4,Porin_5,SLH	SRS024435_70
ERS473193_2_k99_19885_3	199310.c4269	0	1055	COG0747@1|root,COG0747@2|Bacteria,1P1HT@1224|Proteobacteria,1RQ7Z@1236|Gammaproteobacteria,3XPAH@561|Escherichia	1236|Gammaproteobacteria	E	periplasmic	nikA	GO:0003674,GO:0005488,GO:0005575,GO:0005623,GO:0006935,GO:0008150,GO:0009605,GO:0016151,GO:0020037,GO:0030288,GO:0030313,GO:0031975,GO:0040011,GO:0042221,GO:0042330,GO:0042597,GO:0043167,GO:0043169,GO:0044464,GO:0046872,GO:0046906,GO:0046914,GO:0048037,GO:0050896,GO:0050919,GO:0051540,GO:0097159,GO:1901363	-	ko:K02035,ko:K15584	ko02010,ko02024,map02010,map02024	M00239,M00440	-	-	ko00000,ko00001,ko00002,ko02000	3.A.1.5	-	iSFV_1184.SFV_3479	SBP_bac_5	ERS473193_2
ERS537201_56_k99_29797_32	199310.c4269	0	1055	COG0747@1|root,COG0747@2|Bacteria,1P1HT@1224|Proteobacteria,1RQ7Z@1236|Gammaproteobacteria,3XPAH@561|Escherichia	1236|Gammaproteobacteria	E	periplasmic	nikA	GO:0003674,GO:0005488,GO:0005575,GO:0005623,GO:0006935,GO:0008150,GO:0009605,GO:0016151,GO:0020037,GO:0030288,GO:0030313,GO:0031975,GO:0040011,GO:0042221,GO:0042330,GO:0042597,GO:0043167,GO:0043169,GO:0044464,GO:0046872,GO:0046906,GO:0046914,GO:0048037,GO:0050896,GO:0050919,GO:0051540,GO:0097159,GO:1901363	-	ko:K02035,ko:K15584	ko02010,ko02024,map02010,map02024	M00239,M00440	-	-	ko00000,ko00001,ko00002,ko02000	3.A.1.5	-	iSFV_1184.SFV_3479	SBP_bac_5	ERS537201_56
ERS235602_37_k99_26717_149	754331.AEME01000001_gene4106	0	1051	COG0747@1|root,COG0747@2|Bacteria,1P1HT@1224|Proteobacteria,1RQ7Z@1236|Gammaproteobacteria,3XPAH@561|Escherichia	1236|Gammaproteobacteria	E	periplasmic	nikA	GO:0003674,GO:0005488,GO:0005575,GO:0005623,GO:0006935,GO:0008150,GO:0009605,GO:0016151,GO:0020037,GO:0030288,GO:0030313,GO:0031975,GO:0040011,GO:0042221,GO:0042330,GO:0042597,GO:0043167,GO:0043169,GO:0044464,GO:0046872,GO:0046906,GO:0046914,GO:0048037,GO:0050896,GO:0050919,GO:0051540,GO:0097159,GO:1901363	-	ko:K02035,ko:K15584	ko02010,ko02024,map02010,map02024	M00239,M00440	-	-	ko00000,ko00001,ko00002,ko02000	3.A.1.5	-	iSFV_1184.SFV_3479	SBP_bac_5	ERS235602_37
SRS259453_6_k73_44991_2	435591.BDI_1697	0	1068	COG2067@1|root,COG2067@2|Bacteria,4NFS7@976|Bacteroidetes,2FM7S@200643|Bacteroidia,22WCW@171551|Porphyromonadaceae	976|Bacteroidetes	I	Outer membrane protein transport protein, Ompp1 FadL TodX	-	-	-	-	-	-	-	-	-	-	-	-	Toluene_X	SRS259453_6
SRS259453_6_k73_22058_22	435591.BDI_2046	7e-243	667	COG1082@1|root,COG1082@2|Bacteria,4NJ3Z@976|Bacteroidetes,2FX90@200643|Bacteroidia,231YG@171551|Porphyromonadaceae	976|Bacteroidetes	G	Xylose isomerase-like TIM barrel	-	-	-	-	-	-	-	-	-	-	-	-	AP_endonuc_2	SRS259453_6
SRS294974_43_k89_5502_4	435590.BVU_2732	0	883	COG5434@1|root,COG5434@2|Bacteria,4NEM8@976|Bacteroidetes,2FMYC@200643|Bacteroidia,4AP4A@815|Bacteroidaceae	976|Bacteroidetes	G	Belongs to the glycosyl hydrolase 28 family	-	-	-	-	-	-	-	-	-	-	-	-	Glyco_hydro_28,Pectate_lyase_3	SRS294974_43
ERS235604_4_k99_48199_4	411479.BACUNI_04687	1.38e-310	847	COG0457@1|root,COG0457@2|Bacteria,4NF7U@976|Bacteroidetes,2FP0S@200643|Bacteroidia,4AKR5@815|Bacteroidaceae	976|Bacteroidetes	S	Tetratricopeptide repeat protein	-	-	-	-	-	-	-	-	-	-	-	-	TPR_8	ERS235604_4
ERS235604_4_k99_28606_8	411479.BACUNI_03563	0	942	COG1538@1|root,COG1538@2|Bacteria,4NGXM@976|Bacteroidetes,2FMD9@200643|Bacteroidia,4AMSY@815|Bacteroidaceae	976|Bacteroidetes	MU	Psort location OuterMembrane, score	-	-	-	-	-	-	-	-	-	-	-	-	OEP	ERS235604_4
SRS259453_6_k73_5525_29	435591.BDI_1822	3.37e-179	500	COG0501@1|root,COG0501@2|Bacteria,4NHYD@976|Bacteroidetes,2FPZ9@200643|Bacteroidia,22WAG@171551|Porphyromonadaceae	976|Bacteroidetes	O	Peptidase family M48	loiP	-	-	ko:K07387	-	-	-	-	ko00000,ko01000,ko01002	-	-	-	Peptidase_M48	SRS259453_6
ERS235602_37_k99_38616_12	754331.AEME01000001_gene648	7.74e-280	764	COG3203@1|root,COG3203@2|Bacteria,1MVRY@1224|Proteobacteria,1RNBS@1236|Gammaproteobacteria,3XN4M@561|Escherichia	1236|Gammaproteobacteria	M	Outer membrane protein N	ompN	GO:0003674,GO:0005215,GO:0005575,GO:0005623,GO:0006810,GO:0008150,GO:0008643,GO:0009279,GO:0015267,GO:0015288,GO:0016020,GO:0019867,GO:0022803,GO:0022829,GO:0022857,GO:0030312,GO:0030313,GO:0031975,GO:0034219,GO:0044462,GO:0044464,GO:0051179,GO:0051234,GO:0055085,GO:0071702,GO:0071944	-	ko:K09476,ko:K14062	ko01501,ko02020,map01501,map02020	M00746	-	-	ko00000,ko00001,ko00002,ko01504,ko02000	1.B.1.1,1.B.1.1.1	-	iEC042_1314.EC042_2456,iECO26_1355.ECO26_0297,iECO26_1355.ECO26_1980,iZ_1308.Z2333	Porin_1	ERS235602_37
ERS608504_29_k95_60203_9	469008.B21_01360	5.61e-273	746	COG3203@1|root,COG3203@2|Bacteria,1MVRY@1224|Proteobacteria,1RNBS@1236|Gammaproteobacteria,3XN4M@561|Escherichia	1236|Gammaproteobacteria	M	Outer membrane protein N	ompN	-	-	ko:K09476,ko:K11929,ko:K14062,ko:K16076	ko01501,ko02020,map01501,map02020	M00746	-	-	ko00000,ko00001,ko00002,ko01504,ko02000	1.B.1.1,1.B.1.1.1,1.B.1.1.2,1.B.1.1.4,1.B.1.1.5	-	iECH74115_1262.ECH74115_1090,iECO26_1355.ECO26_0297,iECO26_1355.ECO26_1980,iECSP_1301.ECSP_1034,iECs_1301.ECs1012,iG2583_1286.G2583_1164,iZ_1308.Z1276	Porin_1	ERS608504_29
ERS537201_56_k99_89372_85	199310.c1822	1.13e-272	746	COG3203@1|root,COG3203@2|Bacteria,1MVRY@1224|Proteobacteria,1RNBS@1236|Gammaproteobacteria,3XN4M@561|Escherichia	1236|Gammaproteobacteria	M	Outer membrane protein N	ompN	GO:0005575,GO:0005623,GO:0009279,GO:0016020,GO:0019867,GO:0030312,GO:0030313,GO:0031975,GO:0044462,GO:0044464,GO:0071944	-	ko:K09475,ko:K09476,ko:K11929,ko:K14062,ko:K16076	ko01501,ko02020,map01501,map02020	M00746	-	-	ko00000,ko00001,ko00002,ko01504,ko02000	1.B.1.1,1.B.1.1.1,1.B.1.1.2,1.B.1.1.3,1.B.1.1.4,1.B.1.1.5	-	iECH74115_1262.ECH74115_1090,iECO26_1355.ECO26_0297,iECO26_1355.ECO26_1980,iECSP_1301.ECSP_1034,iECs_1301.ECs1012,iG2583_1286.G2583_1164,iZ_1308.Z1276	Porin_1	ERS537201_56
SRS259453_6_k73_23783_39	435591.BDI_1028	7.61e-215	592	COG3137@1|root,COG3137@2|Bacteria,4NGB2@976|Bacteroidetes,2FPFT@200643|Bacteroidia,22XYJ@171551|Porphyromonadaceae	976|Bacteroidetes	M	Protein of unknown function (DUF3078)	-	-	-	-	-	-	-	-	-	-	-	-	DUF3078	SRS259453_6
SRS259453_6_k73_23784_11	435591.BDI_2287	0	949	COG3579@1|root,COG3579@2|Bacteria,4NJ3J@976|Bacteroidetes,2FMZY@200643|Bacteroidia,22WXZ@171551|Porphyromonadaceae	976|Bacteroidetes	M	aminopeptidase	pepC	-	3.4.22.40	ko:K01372	-	-	-	-	ko00000,ko01000,ko01002	-	-	-	Peptidase_C1_2	SRS259453_6
ERS473398_40_k99_64574_24	742726.HMPREF9448_00716	5.78e-212	584	COG0627@1|root,COG0627@2|Bacteria,4NE7D@976|Bacteroidetes,2FM9S@200643|Bacteroidia,22W0W@171551|Porphyromonadaceae	976|Bacteroidetes	S	Putative esterase	-	-	3.1.2.12	ko:K01070	ko00680,ko01120,ko01200,map00680,map01120,map01200	-	R00527	RC00167,RC00320	ko00000,ko00001,ko01000	-	CE1	-	Esterase	ERS473398_40
SRS259453_6_k73_14353_11	435591.BDI_2911	0	1066	COG4690@1|root,COG4690@2|Bacteria,4NEQE@976|Bacteroidetes,2FN3E@200643|Bacteroidia,22XFY@171551|Porphyromonadaceae	976|Bacteroidetes	M	Peptidase family C69	-	-	-	-	-	-	-	-	-	-	-	-	Peptidase_C69	SRS259453_6
ERS537201_56_k99_67561_94	362663.ECP_1823	1.14e-88	260	294I9@1|root,2ZRXW@2|Bacteria,1RF8K@1224|Proteobacteria,1S3YK@1236|Gammaproteobacteria,3XPT0@561|Escherichia	1236|Gammaproteobacteria	N	Flagellar protein flhE	flhE	GO:0005575,GO:0005623,GO:0006996,GO:0008150,GO:0009288,GO:0009987,GO:0016043,GO:0030030,GO:0042995,GO:0043226,GO:0043228,GO:0044464,GO:0044781,GO:0071840	-	ko:K03516	-	-	-	-	ko00000,ko02035	-	-	-	FlhE	ERS537201_56
SRS294974_43_k89_938_8	435590.BVU_2045	0	1642	COG1629@1|root,COG4771@2|Bacteria,4PKE0@976|Bacteroidetes,2G3DW@200643|Bacteroidia,4AME6@815|Bacteroidaceae	976|Bacteroidetes	M	Psort location OuterMembrane, score 10.00	-	-	-	ko:K02014	-	-	-	-	ko00000,ko02000	1.B.14	-	-	CarbopepD_reg_2,Plug,TonB_dep_Rec	SRS294974_43
SRS259453_6_k73_41999_8	435591.BDI_2624	1.92e-262	719	COG1082@1|root,COG1082@2|Bacteria,4NFQY@976|Bacteroidetes,2FWU9@200643|Bacteroidia,22ZRC@171551|Porphyromonadaceae	976|Bacteroidetes	G	Xylose isomerase domain protein TIM barrel	-	-	-	-	-	-	-	-	-	-	-	-	AP_endonuc_2	SRS259453_6
SRS294974_43_k89_73762_10	435590.BVU_2435	0	867	COG2911@1|root,COG2911@2|Bacteria,4NHAF@976|Bacteroidetes,2FMVP@200643|Bacteroidia,4AMDC@815|Bacteroidaceae	976|Bacteroidetes	S	COG NOG10142 non supervised orthologous group	-	-	-	-	-	-	-	-	-	-	-	-	Porin_2	SRS294974_43
ERS473232_20_k99_4030_2	357276.EL88_05225	0	869	COG2911@1|root,COG2911@2|Bacteria,4NHAF@976|Bacteroidetes,2FMVP@200643|Bacteroidia,4AMDC@815|Bacteroidaceae	976|Bacteroidetes	S	COG NOG10142 non supervised orthologous group	-	-	-	-	-	-	-	-	-	-	-	-	Porin_2	ERS473232_20
SRS024435_70_k99_24550_18	1262914.BN533_00734	8.98e-236	651	COG1705@1|root,COG1705@2|Bacteria,1UK3M@1239|Firmicutes,4H9DV@909932|Negativicutes	909932|Negativicutes	NU	Mannosyl-glycoprotein endo-beta-N-acetylglucosaminidase	-	-	-	-	-	-	-	-	-	-	-	-	Glucosaminidase	SRS024435_70
ERS473398_40_k99_40703_27	742726.HMPREF9448_01100	6.17e-261	715	COG1621@1|root,COG1621@2|Bacteria	2|Bacteria	G	Belongs to the glycosyl hydrolase 32 family	-	-	3.2.1.26,3.2.1.65	ko:K01193,ko:K01212	ko00052,ko00500,ko01100,map00052,map00500,map01100	-	R00801,R00802,R02410,R03635,R03921,R05624,R06088,R11311	RC00028,RC00077,RC03278	ko00000,ko00001,ko01000	-	GH32	-	Glyco_hydro_32N,Glyco_hydro_43	ERS473398_40
ERS235604_4_k99_2834_5	411479.BACUNI_03406	1.15e-163	457	COG2755@1|root,COG2755@2|Bacteria,4NHBT@976|Bacteroidetes,2G2NP@200643|Bacteroidia,4AMWH@815|Bacteroidaceae	976|Bacteroidetes	E	COG2755 Lysophospholipase L1 and related	-	-	-	-	-	-	-	-	-	-	-	-	Abhydrolase_3,Lipase_GDSL_2	ERS235604_4
ERS235604_4_k99_28379_23	411479.BACUNI_04550	2.76e-99	288	COG3212@1|root,COG3212@2|Bacteria,4NQW5@976|Bacteroidetes,2FS3X@200643|Bacteroidia,4AQRD@815|Bacteroidaceae	976|Bacteroidetes	S	COG NOG31508 non supervised orthologous group	-	-	-	-	-	-	-	-	-	-	-	-	PepSY_like	ERS235604_4
SRS259453_6_k73_5762_5	435591.BDI_0502	0	2108	COG1629@1|root,COG4206@1|root,COG4206@2|Bacteria,COG4771@2|Bacteria,4NDU8@976|Bacteroidetes,2FMRZ@200643|Bacteroidia	976|Bacteroidetes	P	TonB-linked outer membrane protein, SusC RagA family	-	-	-	-	-	-	-	-	-	-	-	-	CarbopepD_reg_2,Plug,TonB_dep_Rec	SRS259453_6
ERS235604_4_k99_27142_13	1284775.HMPREF1640_02630	2.61e-146	412	COG5314@1|root,COG5314@2|Bacteria,4NF40@976|Bacteroidetes,2FNDM@200643|Bacteroidia	976|Bacteroidetes	U	COG NOG09946 non supervised orthologous group	-	-	-	-	-	-	-	-	-	-	-	-	DUF4141	ERS235604_4
ERS608546_69_k95_98157_19	1284775.HMPREF1640_02630	2.61e-146	412	COG5314@1|root,COG5314@2|Bacteria,4NF40@976|Bacteroidetes,2FNDM@200643|Bacteroidia	976|Bacteroidetes	U	COG NOG09946 non supervised orthologous group	-	-	-	-	-	-	-	-	-	-	-	-	DUF4141	ERS608546_69
SRS019910_27_k99_25319_3	1284775.HMPREF1640_02630	2.61e-146	412	COG5314@1|root,COG5314@2|Bacteria,4NF40@976|Bacteroidetes,2FNDM@200643|Bacteroidia	976|Bacteroidetes	U	COG NOG09946 non supervised orthologous group	-	-	-	-	-	-	-	-	-	-	-	-	DUF4141	SRS019910_27
SRS1596813_19_k141_97783_20	1284775.HMPREF1640_02630	2.61e-146	412	COG5314@1|root,COG5314@2|Bacteria,4NF40@976|Bacteroidetes,2FNDM@200643|Bacteroidia	976|Bacteroidetes	U	COG NOG09946 non supervised orthologous group	-	-	-	-	-	-	-	-	-	-	-	-	DUF4141	SRS1596813_19
SRS1596837_41_k141_38087_3	1284775.HMPREF1640_02630	2.61e-146	412	COG5314@1|root,COG5314@2|Bacteria,4NF40@976|Bacteroidetes,2FNDM@200643|Bacteroidia	976|Bacteroidetes	U	COG NOG09946 non supervised orthologous group	-	-	-	-	-	-	-	-	-	-	-	-	DUF4141	SRS1596837_41
SRS1719509_3_k119_17302_54	1284775.HMPREF1640_02630	2.61e-146	412	COG5314@1|root,COG5314@2|Bacteria,4NF40@976|Bacteroidetes,2FNDM@200643|Bacteroidia	976|Bacteroidetes	U	COG NOG09946 non supervised orthologous group	-	-	-	-	-	-	-	-	-	-	-	-	DUF4141	SRS1719509_3
SRS476347_22_k119_3438_19	1284775.HMPREF1640_02630	2.61e-146	412	COG5314@1|root,COG5314@2|Bacteria,4NF40@976|Bacteroidetes,2FNDM@200643|Bacteroidia	976|Bacteroidetes	U	COG NOG09946 non supervised orthologous group	-	-	-	-	-	-	-	-	-	-	-	-	DUF4141	SRS476347_22
ERS396331_8_k85_6813_9	1287476.HMPREF1651_06395	9.35e-143	403	COG5314@1|root,COG5314@2|Bacteria,4NF40@976|Bacteroidetes,2FNDM@200643|Bacteroidia	976|Bacteroidetes	U	COG NOG09946 non supervised orthologous group	-	-	-	-	-	-	-	-	-	-	-	-	DUF4141	ERS396331_8
ERS396331_8_k85_149971_3	1002367.HMPREF0673_00092	5.31e-143	403	COG5314@1|root,COG5314@2|Bacteria,4NF40@976|Bacteroidetes,2FNDM@200643|Bacteroidia	976|Bacteroidetes	U	COG NOG09946 non supervised orthologous group	-	-	-	-	-	-	-	-	-	-	-	-	DUF4141	ERS396331_8
ERS473148_22_k99_21928_2	1287476.HMPREF1651_06395	3.71e-146	412	COG5314@1|root,COG5314@2|Bacteria,4NF40@976|Bacteroidetes,2FNDM@200643|Bacteroidia	976|Bacteroidetes	U	COG NOG09946 non supervised orthologous group	-	-	-	-	-	-	-	-	-	-	-	-	DUF4141	ERS473148_22
ERS537201_56_k99_122113_48	199310.c3232	1.06e-248	682	COG2113@1|root,COG2113@2|Bacteria,1MWZU@1224|Proteobacteria,1RNDF@1236|Gammaproteobacteria,3XP4T@561|Escherichia	1236|Gammaproteobacteria	E	Part of the ProU ABC transporter complex involved in glycine betaine and proline betaine uptake. Binds glycine betaine and proline betaine with high affinity	proX	GO:0003674,GO:0005488,GO:0005575,GO:0005623,GO:0006810,GO:0006811,GO:0006812,GO:0006950,GO:0006970,GO:0006972,GO:0008150,GO:0009628,GO:0015695,GO:0015696,GO:0015697,GO:0015838,GO:0030288,GO:0030313,GO:0031460,GO:0031975,GO:0042597,GO:0044464,GO:0050896,GO:0050997,GO:0051179,GO:0051234,GO:0071702,GO:0071705,GO:0072337	-	ko:K02002	ko02010,map02010	M00208	-	-	ko00000,ko00001,ko00002,ko02000	3.A.1.12	-	iB21_1397.B21_02499,iEC55989_1330.EC55989_2947,iECBD_1354.ECBD_1040,iECB_1328.ECB_02535,iECD_1391.ECD_02535,iECO103_1326.ECO103_3220,iECO111_1330.ECO111_3403,iECO26_1355.ECO26_3748,iECW_1372.ECW_m2876,iEKO11_1354.EKO11_1092,iEcHS_1320.EcHS_A2815,iEcolC_1368.EcolC_1027,iUMNK88_1353.UMNK88_3348,iWFL_1372.ECW_m2876	OpuAC	ERS537201_56
ERS608504_29_k95_88999_10	155864.EDL933_3845	1.37e-247	678	COG2113@1|root,COG2113@2|Bacteria,1MWZU@1224|Proteobacteria,1RNDF@1236|Gammaproteobacteria,3XP4T@561|Escherichia	1236|Gammaproteobacteria	E	Part of the ProU ABC transporter complex involved in glycine betaine and proline betaine uptake. Binds glycine betaine and proline betaine with high affinity	proX	GO:0003674,GO:0005488,GO:0005575,GO:0005623,GO:0006810,GO:0006811,GO:0006812,GO:0006950,GO:0006970,GO:0006972,GO:0008150,GO:0009628,GO:0015695,GO:0015696,GO:0015697,GO:0015838,GO:0030288,GO:0030313,GO:0031460,GO:0031975,GO:0042597,GO:0044464,GO:0050896,GO:0050997,GO:0051179,GO:0051234,GO:0071702,GO:0071705,GO:0072337	-	ko:K02002	ko02010,map02010	M00208	-	-	ko00000,ko00001,ko00002,ko02000	3.A.1.12	-	iB21_1397.B21_02499,iEC55989_1330.EC55989_2947,iECBD_1354.ECBD_1040,iECB_1328.ECB_02535,iECD_1391.ECD_02535,iECO103_1326.ECO103_3220,iECO111_1330.ECO111_3403,iECO26_1355.ECO26_3748,iECW_1372.ECW_m2876,iEKO11_1354.EKO11_1092,iEcHS_1320.EcHS_A2815,iEcolC_1368.EcolC_1027,iUMNK88_1353.UMNK88_3348,iWFL_1372.ECW_m2876	OpuAC	ERS608504_29
ERS235602_37_k99_29219_1	754331.AEME01000001_gene4275	3.36e-248	680	COG2113@1|root,COG2113@2|Bacteria,1MWZU@1224|Proteobacteria,1RNDF@1236|Gammaproteobacteria,3XP4T@561|Escherichia	1236|Gammaproteobacteria	E	Part of the ProU ABC transporter complex involved in glycine betaine and proline betaine uptake. Binds glycine betaine and proline betaine with high affinity	proX	GO:0003674,GO:0005488,GO:0005575,GO:0005623,GO:0006810,GO:0006811,GO:0006812,GO:0006950,GO:0006970,GO:0006972,GO:0008150,GO:0009628,GO:0015695,GO:0015696,GO:0015697,GO:0015838,GO:0030288,GO:0030313,GO:0031460,GO:0031975,GO:0042597,GO:0044464,GO:0050896,GO:0050997,GO:0051179,GO:0051234,GO:0071702,GO:0071705,GO:0072337	-	ko:K02002	ko02010,map02010	M00208	-	-	ko00000,ko00001,ko00002,ko02000	3.A.1.12	-	iB21_1397.B21_02499,iEC55989_1330.EC55989_2947,iECBD_1354.ECBD_1040,iECB_1328.ECB_02535,iECD_1391.ECD_02535,iECO103_1326.ECO103_3220,iECO111_1330.ECO111_3403,iECO26_1355.ECO26_3748,iECW_1372.ECW_m2876,iEKO11_1354.EKO11_1092,iEcHS_1320.EcHS_A2815,iEcolC_1368.EcolC_1027,iUMNK88_1353.UMNK88_3348,iWFL_1372.ECW_m2876	OpuAC	ERS235602_37
ERS235604_4_k99_81008_17	585543.HMPREF0969_00009	6.01e-159	450	COG0457@1|root,COG0457@2|Bacteria,4NPDH@976|Bacteroidetes,2FMNE@200643|Bacteroidia,4AN3W@815|Bacteroidaceae	976|Bacteroidetes	S	COG COG0457 FOG TPR repeat	-	-	-	-	-	-	-	-	-	-	-	-	TPR_16,TPR_2,TPR_6,TPR_7,TPR_8	ERS235604_4
SRS259453_6_k73_15425_56	435591.BDI_0406	1.57e-77	231	COG2608@1|root,COG2608@2|Bacteria,4NXR5@976|Bacteroidetes,2FVIB@200643|Bacteroidia,22YWP@171551|Porphyromonadaceae	976|Bacteroidetes	P	Heavy-metal-associated domain	-	-	-	ko:K08364	-	-	-	-	ko00000,ko02000	1.A.72.1	-	-	HMA	SRS259453_6
SRS077454_39_k99_54_92	1203611.KB894547_gene2681	2.03e-158	449	COG3568@1|root,COG3568@2|Bacteria,4NMQ9@976|Bacteroidetes,2FPQM@200643|Bacteroidia	976|Bacteroidetes	S	Endonuclease exonuclease phosphatase family	-	-	-	-	-	-	-	-	-	-	-	-	Exo_endo_phos	SRS077454_39
ERS608504_29_k95_103344_118	198214.SF1259	3.87e-154	432	COG3047@1|root,COG3047@2|Bacteria,1NUZJ@1224|Proteobacteria,1RRRC@1236|Gammaproteobacteria	1236|Gammaproteobacteria	M	outer membrane protein W	ompW	GO:0005575,GO:0005623,GO:0009279,GO:0016020,GO:0019867,GO:0030312,GO:0030313,GO:0031975,GO:0044462,GO:0044464,GO:0071944	-	ko:K07275	-	-	-	-	ko00000	-	-	-	OmpW	ERS608504_29
SRS259453_6_k73_30561_7	435591.BDI_3069	0	1259	COG3507@1|root,COG3507@2|Bacteria,4NEMG@976|Bacteroidetes,2FPP1@200643|Bacteroidia,22X7R@171551|Porphyromonadaceae	976|Bacteroidetes	G	Glycosyl hydrolases family 43	-	-	-	-	-	-	-	-	-	-	-	-	F5_F8_type_C,Glyco_hydro_43	SRS259453_6
ERS473398_40_k99_78120_23	742726.HMPREF9448_02304	2.32e-303	825	COG4775@1|root,COG4775@2|Bacteria,4NICB@976|Bacteroidetes,2FP3X@200643|Bacteroidia,22XJA@171551|Porphyromonadaceae	976|Bacteroidetes	M	non supervised orthologous group	-	-	-	-	-	-	-	-	-	-	-	-	Bac_surface_Ag	ERS473398_40
SRS259453_6_k73_10920_9	435591.BDI_0165	0	1600	COG1629@1|root,COG4771@2|Bacteria,4PKKT@976|Bacteroidetes,2FR2R@200643|Bacteroidia,2323C@171551|Porphyromonadaceae	976|Bacteroidetes	P	CarboxypepD_reg-like domain	-	-	-	-	-	-	-	-	-	-	-	-	CarbopepD_reg_2,Plug	SRS259453_6
SRS259453_6_k73_25809_13	435591.BDI_0980	3.05e-260	712	COG1073@1|root,COG1073@2|Bacteria,4NFJZ@976|Bacteroidetes,2FMNP@200643|Bacteroidia,22W0J@171551|Porphyromonadaceae	976|Bacteroidetes	S	COG COG1073 Hydrolases of the alpha beta superfamily	-	-	-	ko:K06889	-	-	-	-	ko00000	-	-	-	AXE1,DLH,Peptidase_S15	SRS259453_6
SRS259453_6_k73_47463_5	435591.BDI_2114	0	954	COG0457@1|root,COG0457@2|Bacteria,4NHH0@976|Bacteroidetes,2FP90@200643|Bacteroidia,22WWE@171551|Porphyromonadaceae	976|Bacteroidetes	S	Tetratricopeptide repeat protein	-	-	-	-	-	-	-	-	-	-	-	-	PD40,TPR_16	SRS259453_6
SRS259453_6_k73_28679_17	435591.BDI_0330	1.38e-36	130	COG2849@1|root,COG2849@2|Bacteria,4NUDS@976|Bacteroidetes,2FTTJ@200643|Bacteroidia,22Z1M@171551|Porphyromonadaceae	976|Bacteroidetes	S	MORN repeat variant	-	-	-	-	-	-	-	-	-	-	-	-	MORN_2	SRS259453_6
SRS259453_6_k73_27993_16	435591.BDI_2668	2.57e-149	421	COG1629@1|root,COG1629@2|Bacteria,4PJBP@976|Bacteroidetes,2FRBN@200643|Bacteroidia	976|Bacteroidetes	P	TonB-dependent Receptor Plug Domain	-	-	-	-	-	-	-	-	-	-	-	-	Plug	SRS259453_6
SRS097958_28_k99_17030_17	445970.ALIPUT_00033	1.53e-288	788	2AZQP@1|root,31RZP@2|Bacteria,4NR8B@976|Bacteroidetes,2FTFA@200643|Bacteroidia	976|Bacteroidetes	-	-	-	-	-	-	-	-	-	-	-	-	-	-	PDZ	SRS097958_28
ERS537201_56_k99_103877_29	199310.c3473	2.06e-170	475	COG1651@1|root,COG1651@2|Bacteria,1RD39@1224|Proteobacteria,1S3U8@1236|Gammaproteobacteria,3XP20@561|Escherichia	1236|Gammaproteobacteria	O	Required for disulfide bond formation in some periplasmic proteins. Acts by transferring its disulfide bond to other proteins and is reduced in the process	dsbC	GO:0003674,GO:0003756,GO:0003824,GO:0005575,GO:0005623,GO:0008150,GO:0008152,GO:0015035,GO:0015036,GO:0016491,GO:0016667,GO:0016853,GO:0016860,GO:0016864,GO:0030288,GO:0030313,GO:0031975,GO:0042597,GO:0044464,GO:0055114,GO:0140096	5.3.4.1	ko:K03981	-	-	-	-	ko00000,ko01000,ko02044,ko03110	3.A.7.11.1	-	iE2348C_1286.E2348C_3146,iEC042_1314.EC042_3104,iEcSMS35_1347.EcSMS35_3026,iPC815.YPO0891,iSFV_1184.SFV_2941,iSF_1195.SF2879,iSFxv_1172.SFxv_3158,iS_1188.S3078	DsbC_N,Thioredoxin_2	ERS537201_56
[truncated: 28,973 more rows]
