# Supplementary material for: Characterization and Spatial Mapping of the Human Gut Metasecretome
Source: mSystems. 2022 Dec 5;7(6):e00717-22. doi: 10.1128/msystems.00717-22 (PMC9765747; doi:10.1128/msystems.00717-22)
Supplement: TABLE S2 [file msystems.00717-22-st002.xlsx]

## Sheet: Sheet1
target_name	target_len	query_name	query_len	e-value	target_start	target_end	query_start	query_end	coverage	genome_id	cazyme_fam
GT4.hmm	160	ERS235498_12_k99_14644_4	407	6.2e-28	12	151	230	365	0.86875	ERS235498_12	GT4
GT4.hmm	160	ERS235498_12_k99_14644_7	379	2.8e-24	7	140	201	332	0.83125	ERS235498_12	GT4
GT26.hmm	171	ERS235498_12_k99_14644_8	251	6.3e-63	2	171	56	229	0.988304	ERS235498_12	GT26
GT28.hmm	157	ERS235498_12_k99_16570_4	373	4.4e-27	2	152	207	354	0.955414	ERS235498_12	GT28
GT2_Glycos_transf_2.hmm	170	ERS235498_12_k99_26830_23	361	1.8e-36	1	168	4	163	0.982353	ERS235498_12	GT2_Glycos_transf_2
GT2_Glycos_transf_2.hmm	170	ERS235498_12_k99_26830_24	317	1.4e-26	10	123	3	115	0.664706	ERS235498_12	GT2_Glycos_transf_2
GT2_Glycos_transf_2.hmm	170	ERS235498_12_k99_26830_25	330	2.3e-35	1	169	9	175	0.988235	ERS235498_12	GT2_Glycos_transf_2
GT4.hmm	160	ERS235498_12_k99_26830_32	344	3e-30	7	155	165	312	0.925	ERS235498_12	GT4
GT4.hmm	160	ERS235498_12_k99_26830_35	407	3.4e-26	5	159	223	376	0.9625	ERS235498_12	GT4
GT26.hmm	171	ERS235498_12_k99_26830_36	240	1.7e-54	7	171	52	220	0.959064	ERS235498_12	GT26
GH109.hmm	399	ERS235498_12_k99_65418_3	350	1.6e-21	6	162	3	148	0.390977	ERS235498_12	GH109
CBM9.hmm	182	ERS235502_46_k99_114499_37	358	9.7e-34	2	152	30	219	0.824176	ERS235502_46	CBM9
GH29.hmm	346	ERS235502_46_k99_114499_39	448	3.5e-106	39	346	6	337	0.887283	ERS235502_46	GH29
GH3.hmm	216	ERS235502_46_k99_117461_24	429	4.7e-59	4	216	156	386	0.981481	ERS235502_46	GH3
GH23.hmm	135	ERS235502_46_k99_117461_9	213	1.2e-32	15	126	73	201	0.822222	ERS235502_46	GH23
GT28.hmm	157	ERS235502_46_k99_125751_12	371	3.8e-17	2	156	205	356	0.980892	ERS235502_46	GT28
CE4.hmm	130	ERS235502_46_k99_132567_1	289	1.4e-37	4	125	82	205	0.930769	ERS235502_46	CE4
GT28.hmm	157	ERS235502_46_k99_141129_9	362	4e-41	2	148	191	337	0.929936	ERS235502_46	GT28
GT76.hmm	407	ERS235502_46_k99_142455_9	533	1.4e-24	57	278	195	398	0.542998	ERS235502_46	GT76
GT76.hmm	407	ERS235502_46_k99_35080_9	478	6.5e-20	57	264	149	372	0.5086	ERS235502_46	GT76
GH25.hmm	177	ERS235502_46_k99_37491_2	264	2.5e-44	1	177	11	182	0.99435	ERS235502_46	GH25
GT2_Glyco_tranf_2_3.hmm	230	ERS235502_46_k99_49341_2	466	1.5e-31	3	228	60	284	0.978261	ERS235502_46	GT2_Glyco_tranf_2_3
GT51.hmm	177	ERS235502_46_k99_72064_6	811	2.2e-62	2	177	93	269	0.988701	ERS235502_46	GT51
GT4.hmm	160	ERS235502_46_k99_77646_10	372	7.4e-35	5	159	196	345	0.9625	ERS235502_46	GT4
GT2_Glycos_transf_2.hmm	170	ERS235502_46_k99_77646_12	294	1.7e-27	1	106	5	108	0.617647	ERS235502_46	GT2_Glycos_transf_2
GT4.hmm	160	ERS235502_46_k99_77646_14	364	5.4e-22	7	117	193	301	0.6875	ERS235502_46	GT4
GT2_Glycos_transf_2.hmm	170	ERS235502_46_k99_77646_18	329	1.6e-33	1	155	4	156	0.905882	ERS235502_46	GT2_Glycos_transf_2
GT4.hmm	160	ERS235502_46_k99_77646_22	392	3.9e-32	11	157	222	366	0.9125	ERS235502_46	GT4
GH13_39.hmm	316	ERS235502_46_k99_82104_16	685	1.5e-117	1	315	226	554	0.993671	ERS235502_46	GH13_39
GT35.hmm	674	ERS235502_46_k99_82104_28	800	1.7e-237	7	673	94	792	0.988131	ERS235502_46	GT35
GH77.hmm	494	ERS235502_46_k99_84797_149	559	6.5e-159	1	489	30	507	0.987854	ERS235502_46	GH77
GT2_Glycos_transf_2.hmm	170	ERS235502_46_k99_86983_35	358	1.5e-20	2	128	3	131	0.741176	ERS235502_46	GT2_Glycos_transf_2
GT51.hmm	177	ERS235502_46_k99_86983_43	985	6.6e-62	2	177	162	349	0.988701	ERS235502_46	GT51
GT39.hmm	223	ERS235502_46_k99_8838_6	917	5.5e-55	18	222	444	671	0.914798	ERS235502_46	GT39
GT5.hmm	472	ERS235502_46_k99_91486_18	476	3.9e-173	1	471	2	470	0.995763	ERS235502_46	GT5
CBM48.hmm	76	ERS235502_46_k99_91486_2	648	1.4e-16	2	70	20	105	0.894737	ERS235502_46	CBM48
GH13_9.hmm	301	ERS235502_46_k99_91486_2	648	1.6e-140	1	301	168	466	0.996678	ERS235502_46	GH13_9
CE4.hmm	130	ERS235502_46_k99_96449_43	322	1.9e-24	5	108	108	214	0.792308	ERS235502_46	CE4
GH28.hmm	325	ERS235506_6_k99_108546_2	532	2.7e-66	8	308	105	478	0.923077	ERS235506_6	GH28
GH105.hmm	332	ERS235506_6_k99_108546_6	413	5.9e-108	8	331	33	374	0.972892	ERS235506_6	GH105
GH1.hmm	429	ERS235506_6_k99_117407_16	467	9.4e-129	2	426	3	462	0.988345	ERS235506_6	GH1
CE9.hmm	373	ERS235506_6_k99_119066_24	390	1.6e-119	14	373	19	380	0.962466	ERS235506_6	CE9
GH1.hmm	429	ERS235506_6_k99_119066_38	474	4e-141	4	426	6	468	0.983683	ERS235506_6	GH1
GH1.hmm	429	ERS235506_6_k99_119066_42	480	1.3e-147	4	427	14	476	0.986014	ERS235506_6	GH1
GH32.hmm	293	ERS235506_6_k99_119066_72	461	4e-44	2	273	6	283	0.924915	ERS235506_6	GH32
GH32.hmm	293	ERS235506_6_k99_119066_74	481	1.5e-84	1	293	37	351	0.996587	ERS235506_6	GH32
GT4.hmm	160	ERS235506_6_k99_14372_12	428	4.2e-37	4	147	232	378	0.89375	ERS235506_6	GT4
GT4.hmm	160	ERS235506_6_k99_14372_13	368	2.5e-25	9	158	193	338	0.93125	ERS235506_6	GT4
CBM48.hmm	76	ERS235506_6_k99_14372_18	749	5.5e-19	2	71	44	130	0.907895	ERS235506_6	CBM48
GH13_9.hmm	301	ERS235506_6_k99_14372_18	749	5e-136	1	301	220	516	0.996678	ERS235506_6	GH13_9
GT35.hmm	674	ERS235506_6_k99_14372_19	809	1.5e-256	1	672	95	807	0.995549	ERS235506_6	GT35
GT5.hmm	472	ERS235506_6_k99_14372_22	788	3.5e-180	1	470	9	482	0.993644	ERS235506_6	GT5
GH77.hmm	494	ERS235506_6_k99_14372_23	1099	1.7e-98	121	485	741	1088	0.736842	ERS235506_6	GH77
GH13_39.hmm	316	ERS235506_6_k99_14372_23	1099	1e-121	1	315	194	524	0.993671	ERS235506_6	GH13_39
GT2_Glycos_transf_2.hmm	170	ERS235506_6_k99_14372_8	313	3.5e-16	2	131	12	138	0.758824	ERS235506_6	GT2_Glycos_transf_2
GT2_Glycos_transf_2.hmm	170	ERS235506_6_k99_39504_7	344	7.2e-23	4	104	9	110	0.588235	ERS235506_6	GT2_Glycos_transf_2
GH1.hmm	429	ERS235506_6_k99_48461_2	473	8e-145	9	426	9	466	0.972028	ERS235506_6	GH1
GH13_30.hmm	365	ERS235506_6_k99_5416_1	578	3.1e-164	1	365	34	401	0.99726	ERS235506_6	GH13_30
GH13_20.hmm	300	ERS235506_6_k99_60457_4	459	9.6e-72	6	298	49	338	0.973333	ERS235506_6	GH13_20
GT28.hmm	157	ERS235506_6_k99_62884_28	372	1.4e-50	2	155	196	357	0.974522	ERS235506_6	GT28
GH77.hmm	494	ERS235506_6_k99_66404_10	502	3.5e-161	1	490	9	486	0.989879	ERS235506_6	GH77
GT35.hmm	674	ERS235506_6_k99_66404_11	756	1.6e-218	2	673	80	754	0.995549	ERS235506_6	GT35
GT28.hmm	157	ERS235506_6_k99_69720_10	434	1.7e-20	16	147	256	388	0.834395	ERS235506_6	GT28
GT2_Glyco_tranf_2_3.hmm	230	ERS235506_6_k99_72096_12	432	1e-25	2	228	52	276	0.982609	ERS235506_6	GT2_Glyco_tranf_2_3
GT81.hmm	293	ERS235506_6_k99_72776_2	324	2.9e-18	20	215	3	185	0.665529	ERS235506_6	GT81
CE7.hmm	313	ERS235506_6_k99_74593_9	309	1.9e-85	17	307	2	296	0.926518	ERS235506_6	CE7
GT2_Glyco_tranf_2_3.hmm	230	ERS235506_6_k99_75518_9	750	2.8e-21	2	230	99	348	0.991304	ERS235506_6	GT2_Glyco_tranf_2_3
GH5_44.hmm	302	ERS235506_6_k99_7634_29	354	3.9e-60	1	265	50	311	0.874172	ERS235506_6	GH5_44
GT2_Glycos_transf_2.hmm	170	ERS235506_6_k99_80711_10	341	2.1e-17	2	133	14	164	0.770588	ERS235506_6	GT2_Glycos_transf_2
GT2_Glycos_transf_2.hmm	170	ERS235506_6_k99_80711_4	829	1.5e-20	1	169	551	737	0.988235	ERS235506_6	GT2_Glycos_transf_2
GT2_Glycos_transf_2.hmm	170	ERS235506_6_k99_80711_4	829	1.9e-21	1	165	292	449	0.964706	ERS235506_6	GT2_Glycos_transf_2
GT2_Glycos_transf_2.hmm	170	ERS235506_6_k99_80711_6	373	1.9e-33	1	128	10	135	0.747059	ERS235506_6	GT2_Glycos_transf_2
GT2_Glycos_transf_2.hmm	170	ERS235506_6_k99_80711_7	347	1.3e-31	1	167	10	174	0.976471	ERS235506_6	GT2_Glycos_transf_2
GT2_Glycos_transf_2.hmm	170	ERS235506_6_k99_80711_8	368	2.1e-36	1	133	12	150	0.776471	ERS235506_6	GT2_Glycos_transf_2
GH109.hmm	399	ERS235506_6_k99_83870_22	340	8e-19	3	161	10	169	0.39599	ERS235506_6	GH109
CE4.hmm	130	ERS235506_6_k99_87501_9	469	3.2e-26	6	115	245	356	0.838462	ERS235506_6	CE4
GT51.hmm	177	ERS235506_6_k99_95415_30	730	2.8e-65	2	176	72	247	0.983051	ERS235506_6	GT51
GH170.hmm	350	ERS235506_6_k99_95415_8	351	2.9e-101	2	349	3	349	0.991429	ERS235506_6	GH170
GH109.hmm	399	ERS235506_6_k99_98552_20	347	1.1e-16	3	166	4	156	0.408521	ERS235506_6	GH109
GH25.hmm	177	ERS235518_14_k99_107376_15	320	4.6e-46	1	177	123	306	0.99435	ERS235518_14	GH25
CE4.hmm	130	ERS235518_14_k99_107376_31	266	1.9e-36	3	123	57	179	0.923077	ERS235518_14	CE4
CE6.hmm	99	ERS235518_14_k99_111214_4	280	2e-25	4	99	58	147	0.959596	ERS235518_14	CE6
CBM26.hmm	75	ERS235518_14_k99_111600_1	729	2.4e-16	1	69	525	590	0.906667	ERS235518_14	CBM26
GH13_19.hmm	360	ERS235518_14_k99_111600_1	729	4.8e-61	197	360	10	184	0.452778	ERS235518_14	GH13_19
GT2_Glycos_transf_2.hmm	170	ERS235518_14_k99_139289_2	322	3.6e-36	1	168	5	169	0.982353	ERS235518_14	GT2_Glycos_transf_2
GH13_42.hmm	421	ERS235518_14_k99_15874_8	743	1.3e-141	1	420	175	574	0.995249	ERS235518_14	GH13_42
GT4.hmm	160	ERS235518_14_k99_16841_18	380	1.3e-29	4	157	199	348	0.95625	ERS235518_14	GT4
GT2_Glycos_transf_2.hmm	170	ERS235518_14_k99_16841_20	347	3.4e-33	1	133	8	142	0.776471	ERS235518_14	GT2_Glycos_transf_2
GT11.hmm	276	ERS235518_14_k99_16841_22	301	2.4e-72	1	275	1	295	0.992754	ERS235518_14	GT11
GT4.hmm	160	ERS235518_14_k99_16841_24	365	9.1e-23	21	157	204	330	0.85	ERS235518_14	GT4
GT28.hmm	157	ERS235518_14_k99_16841_55	372	2.9e-47	2	156	193	357	0.980892	ERS235518_14	GT28
CE4.hmm	130	ERS235518_14_k99_17327_2	555	6e-28	6	112	296	403	0.815385	ERS235518_14	CE4
GT5.hmm	472	ERS235518_14_k99_17327_66	476	9.4e-171	1	471	2	469	0.995763	ERS235518_14	GT5
GH13_19.hmm	360	ERS235518_14_k99_24581_1	312	1.5e-78	1	197	105	304	0.544444	ERS235518_14	GH13_19
GH13_36.hmm	314	ERS235518_14_k99_24581_3	637	1.9e-103	1	313	139	475	0.993631	ERS235518_14	GH13_36
GT2_Glycos_transf_2.hmm	170	ERS235518_14_k99_24581_5	314	2.9e-25	3	167	7	173	0.964706	ERS235518_14	GT2_Glycos_transf_2
GH13_28.hmm	266	ERS235518_14_k99_27098_2	901	1.1e-94	1	264	67	357	0.988722	ERS235518_14	GH13_28
GT4.hmm	160	ERS235518_14_k99_27099_11	377	4.1e-26	6	127	197	317	0.75625	ERS235518_14	GT4
GT2_Glycos_transf_2.hmm	170	ERS235518_14_k99_27099_12	292	1.5e-21	1	114	5	118	0.664706	ERS235518_14	GT2_Glycos_transf_2
GT4.hmm	160	ERS235518_14_k99_27099_14	375	1.4e-26	9	157	200	346	0.925	ERS235518_14	GT4
GT2_Glycos_transf_2.hmm	170	ERS235518_14_k99_27099_16	333	4.7e-34	1	148	7	148	0.864706	ERS235518_14	GT2_Glycos_transf_2
GT2_Glycos_transf_2.hmm	170	ERS235518_14_k99_27099_17	323	1.1e-37	1	165	5	165	0.964706	ERS235518_14	GT2_Glycos_transf_2
GT32.hmm	90	ERS235518_14_k99_27099_18	306	1.1e-18	3	85	85	161	0.911111	ERS235518_14	GT32
GT2_Glycos_transf_2.hmm	170	ERS235518_14_k99_27099_19	340	2e-36	1	165	5	168	0.964706	ERS235518_14	GT2_Glycos_transf_2
CBM34.hmm	120	ERS235518_14_k99_27099_39	582	2.8e-17	1	120	6	130	0.991667	ERS235518_14	CBM34
GH13_20.hmm	300	ERS235518_14_k99_27099_39	582	5.7e-116	1	300	178	477	0.996667	ERS235518_14	GH13_20
GT2_Glycos_transf_2.hmm	170	ERS235518_14_k99_27099_6	355	2.1e-24	1	147	5	146	0.858824	ERS235518_14	GT2_Glycos_transf_2
GT4.hmm	160	ERS235518_14_k99_27099_9	363	2.1e-32	5	155	186	332	0.9375	ERS235518_14	GT4
GH13_39.hmm	316	ERS235518_14_k99_36232_5	621	4e-128	1	315	186	515	0.993671	ERS235518_14	GH13_39
GH23.hmm	135	ERS235518_14_k99_36448_50	214	1.3e-27	16	119	76	201	0.762963	ERS235518_14	GH23
GH13_14.hmm	289	ERS235518_14_k99_4219_21	1045	2.2e-107	2	289	229	555	0.99308	ERS235518_14	GH13_14
GH13_14.hmm	289	ERS235518_14_k99_4219_22	945	4e-112	1	289	217	533	0.99654	ERS235518_14	GH13_14
GH13_20.hmm	300	ERS235518_14_k99_4219_72	430	7.3e-78	7	298	40	328	0.97	ERS235518_14	GH13_20
CE1.hmm	227	ERS235518_14_k99_4219_77	367	1.1e-35	6	220	119	360	0.942731	ERS235518_14	CE1
GH31.hmm	427	ERS235518_14_k99_4219_82	628	8.3e-138	1	425	132	603	0.992974	ERS235518_14	GH31
GH13_9.hmm	301	ERS235518_14_k99_4219_93	733	1.9e-158	1	301	179	479	0.996678	ERS235518_14	GH13_9
CBM48.hmm	76	ERS235518_14_k99_4219_93	733	2.4e-18	3	71	27	112	0.894737	ERS235518_14	CBM48
CBM21.hmm	107	ERS235518_14_k99_43787_15	252	4.4e-16	14	107	160	249	0.869159	ERS235518_14	CBM21
CBM21.hmm	107	ERS235518_14_k99_43787_15	252	8.1e-21	20	107	50	135	0.813084	ERS235518_14	CBM21
GT2_Glycos_transf_2.hmm	170	ERS235518_14_k99_48901_6	354	1.3e-25	1	169	4	176	0.988235	ERS235518_14	GT2_Glycos_transf_2
GH13_14.hmm	289	ERS235518_14_k99_50359_27	1018	6.7e-102	1	289	229	550	0.99654	ERS235518_14	GH13_14
GH3.hmm	216	ERS235518_14_k99_50359_48	407	8.3e-40	4	215	130	356	0.976852	ERS235518_14	GH3
GT51.hmm	177	ERS235518_14_k99_53240_11	847	2.5e-66	5	177	139	311	0.971751	ERS235518_14	GT51
CBM74.hmm	312	ERS235518_14_k99_55160_1	663	1.1e-72	1	311	225	523	0.99359	ERS235518_14	CBM74
GH13_28.hmm	266	ERS235518_14_k99_55160_6	744	2.9e-75	1	265	69	321	0.992481	ERS235518_14	GH13_28
GH25.hmm	177	ERS235518_14_k99_69137_65	322	1.6e-47	1	174	5	175	0.977401	ERS235518_14	GH25
GH25.hmm	177	ERS235518_14_k99_85096_4	540	4.8e-43	1	177	86	264	0.99435	ERS235518_14	GH25
GH25.hmm	177	ERS235518_14_k99_93166_19	322	1.9e-48	1	176	6	178	0.988701	ERS235518_14	GH25
GH13_36.hmm	314	ERS235518_14_k99_96950_76	539	3.3e-102	1	312	63	382	0.990446	ERS235518_14	GH13_36
GT35.hmm	674	ERS235518_14_k99_96950_7	786	5.9e-257	2	674	86	785	0.997033	ERS235518_14	GT35
GT28.hmm	157	ERS235518_14_k99_96950_78	391	1.4e-28	1	154	208	370	0.974522	ERS235518_14	GT28
CBM74.hmm	312	ERS235518_14_k99_96950_80	731	9.6e-131	1	312	240	566	0.996795	ERS235518_14	CBM74
GH77.hmm	494	ERS235518_14_k99_96950_8	498	1.2e-169	1	489	9	488	0.987854	ERS235518_14	GH77
GH13.hmm	299	ERS235518_14_k99_96950_89	514	3.1e-72	13	292	27	364	0.93311	ERS235518_14	GH13
CBM26.hmm	75	ERS235518_14_k99_994_8	432	8.5e-19	1	68	48	112	0.893333	ERS235518_14	CBM26
GH13_42.hmm	421	ERS235518_14_k99_994_9	797	3.9e-143	1	421	185	628	0.997625	ERS235518_14	GH13_42
GT2_Glycos_transf_2.hmm	170	ERS235524_16_k99_1676_1	367	1.9e-29	1	107	3	107	0.623529	ERS235524_16	GT2_Glycos_transf_2
GH1.hmm	429	ERS235524_16_k99_18596_15	467	9.4e-129	2	426	3	462	0.988345	ERS235524_16	GH1
GH1.hmm	429	ERS235524_16_k99_28550_2	456	1.2e-127	47	428	38	451	0.888112	ERS235524_16	GH1
GT28.hmm	157	ERS235524_16_k99_31476_16	372	3.5e-50	2	155	196	357	0.974522	ERS235524_16	GT28
GT35.hmm	674	ERS235524_16_k99_33535_6	809	2.1e-257	1	672	95	807	0.995549	ERS235524_16	GT35
GH170.hmm	350	ERS235524_16_k99_34107_8	351	3.4e-102	2	349	3	349	0.991429	ERS235524_16	GH170
GH1.hmm	429	ERS235524_16_k99_48918_17	485	1e-131	4	428	11	480	0.988345	ERS235524_16	GH1
GH5_44.hmm	302	ERS235524_16_k99_50853_26	354	3.9e-60	1	265	50	311	0.874172	ERS235524_16	GH5_44
GH32.hmm	293	ERS235524_16_k99_55805_3	481	1.2e-84	1	293	37	351	0.996587	ERS235524_16	GH32
GH32.hmm	293	ERS235524_16_k99_55805_5	461	2.4e-43	2	273	6	283	0.924915	ERS235524_16	GH32
CE7.hmm	313	ERS235524_16_k99_56419_19	295	1.8e-77	30	307	1	282	0.884984	ERS235524_16	CE7
GT2_Glycos_transf_2.hmm	170	ERS235524_16_k99_57293_7	344	7.1e-23	2	104	7	110	0.6	ERS235524_16	GT2_Glycos_transf_2
GT2_Glyco_tranf_2_3.hmm	230	ERS235524_16_k99_57553_13	432	7.3e-26	2	228	52	276	0.982609	ERS235524_16	GT2_Glyco_tranf_2_3
GH1.hmm	429	ERS235524_16_k99_61792_15	477	5.2e-145	4	428	2	472	0.988345	ERS235524_16	GH1
CE4.hmm	130	ERS235524_16_k99_61792_23	469	9.5e-25	6	115	245	356	0.838462	ERS235524_16	CE4
GT81.hmm	293	ERS235524_16_k99_66770_11	310	9.8e-18	24	215	7	185	0.651877	ERS235524_16	GT81
GT51.hmm	177	ERS235524_16_k99_68158_3	730	2.4e-65	2	176	72	247	0.983051	ERS235524_16	GT51
GH4.hmm	179	ERS235524_16_k99_68798_27	458	3.5e-48	1	177	2	178	0.98324	ERS235524_16	GH4
GH13_20.hmm	300	ERS235524_16_k99_68798_30	459	2.6e-71	6	298	49	338	0.973333	ERS235524_16	GH13_20
GT35.hmm	674	ERS235524_16_k99_70527_12	756	3.5e-219	2	673	80	754	0.995549	ERS235524_16	GT35
GH77.hmm	494	ERS235524_16_k99_70527_13	502	2.3e-161	1	490	9	486	0.989879	ERS235524_16	GH77
GH13_30.hmm	365	ERS235524_16_k99_86035_1	578	1.2e-162	1	365	34	401	0.99726	ERS235524_16	GH13_30
GH109.hmm	399	ERS235524_16_k99_87197_9	347	1.2e-17	3	165	4	155	0.406015	ERS235524_16	GH109
GT2_Glycos_transf_2.hmm	170	ERS235524_16_k99_88225_3	340	1.1e-17	2	163	14	194	0.947059	ERS235524_16	GT2_Glycos_transf_2
GH105.hmm	332	ERS235524_16_k99_89949_10	412	7.8e-107	7	331	32	374	0.975904	ERS235524_16	GH105
GT28.hmm	157	ERS235524_16_k99_91404_1	434	3e-20	16	145	256	386	0.821656	ERS235524_16	GT28
GH1.hmm	429	ERS235524_16_k99_92238_10	481	2.4e-141	3	425	8	474	0.983683	ERS235524_16	GH1
GH1.hmm	429	ERS235524_16_k99_92238_14	474	4.5e-141	4	426	6	468	0.983683	ERS235524_16	GH1
CE9.hmm	373	ERS235524_16_k99_92238_27	390	1.6e-119	14	373	19	380	0.962466	ERS235524_16	CE9
GH1.hmm	429	ERS235524_16_k99_92238_8	480	4.8e-148	4	427	14	476	0.986014	ERS235524_16	GH1
GT81.hmm	293	ERS235526_30_k99_124689_12	324	3.5e-18	20	215	3	185	0.665529	ERS235526_30	GT81
GH32.hmm	293	ERS235526_30_k99_129965_12	461	2.5e-44	2	273	6	283	0.924915	ERS235526_30	GH32
GH32.hmm	293	ERS235526_30_k99_129965_14	481	2.2e-83	1	293	37	351	0.996587	ERS235526_30	GH32
GH13_9.hmm	301	ERS235526_30_k99_131143_10	759	2.9e-136	1	301	220	516	0.996678	ERS235526_30	GH13_9
CBM48.hmm	76	ERS235526_30_k99_131143_10	759	5.6e-19	2	71	44	130	0.907895	ERS235526_30	CBM48
GT32.hmm	90	ERS235526_30_k99_131143_17	256	2e-21	3	88	20	96	0.944444	ERS235526_30	GT32
GT2_Glycos_transf_2.hmm	170	ERS235526_30_k99_131143_21	315	5.6e-29	1	129	12	145	0.752941	ERS235526_30	GT2_Glycos_transf_2
GH77.hmm	494	ERS235526_30_k99_131143_5	1099	2.6e-100	109	472	727	1076	0.734818	ERS235526_30	GH77
GH13_39.hmm	316	ERS235526_30_k99_131143_5	1099	8e-122	1	315	194	524	0.993671	ERS235526_30	GH13_39
GT35.hmm	674	ERS235526_30_k99_131143_9	809	9.3e-256	1	672	95	807	0.995549	ERS235526_30	GT35
GT28.hmm	157	ERS235526_30_k99_137673_6	372	1.7e-50	2	155	196	357	0.974522	ERS235526_30	GT28
GT4.hmm	160	ERS235526_30_k99_149061_13	406	6.1e-20	12	124	214	328	0.7	ERS235526_30	GT4
GH109.hmm	399	ERS235526_30_k99_169362_15	347	4.4e-17	3	166	4	156	0.408521	ERS235526_30	GH109
GH4.hmm	179	ERS235526_30_k99_188674_6	458	3.5e-48	1	177	2	178	0.98324	ERS235526_30	GH4
GH13_20.hmm	300	ERS235526_30_k99_188674_9	459	1.5e-71	6	298	49	338	0.973333	ERS235526_30	GH13_20
GT2_Glycos_transf_2.hmm	170	ERS235526_30_k99_191740_3	809	5e-20	1	121	536	659	0.705882	ERS235526_30	GT2_Glycos_transf_2
GT2_Glycos_transf_2.hmm	170	ERS235526_30_k99_191740_3	809	9.6e-20	1	114	279	390	0.664706	ERS235526_30	GT2_Glycos_transf_2
GT2_Glycos_transf_2.hmm	170	ERS235526_30_k99_193347_4	340	1.9e-17	2	135	14	166	0.782353	ERS235526_30	GT2_Glycos_transf_2
GT2_Glycos_transf_2.hmm	170	ERS235526_30_k99_193347_5	368	4e-36	1	133	12	152	0.776471	ERS235526_30	GT2_Glycos_transf_2
GT2_Glycos_transf_2.hmm	170	ERS235526_30_k99_193347_6	336	3e-31	1	167	10	174	0.976471	ERS235526_30	GT2_Glycos_transf_2
GH2.hmm	752	ERS235526_30_k99_198975_3	1003	3.1e-196	19	749	34	866	0.970745	ERS235526_30	GH2
GT2_Glycos_transf_2.hmm	170	ERS235526_30_k99_200701_1	373	2.1e-32	1	128	10	135	0.747059	ERS235526_30	GT2_Glycos_transf_2
GT2_Glycos_transf_2.hmm	170	ERS235526_30_k99_200701_2	356	2.9e-31	1	113	7	117	0.658824	ERS235526_30	GT2_Glycos_transf_2
GT2_Glycos_transf_2.hmm	170	ERS235526_30_k99_32241_7	344	7.1e-23	2	104	7	110	0.6	ERS235526_30	GT2_Glycos_transf_2
GH1.hmm	429	ERS235526_30_k99_44468_13	473	6.1e-141	5	428	2	468	0.986014	ERS235526_30	GH1
CE4.hmm	130	ERS235526_30_k99_44468_21	469	1.7e-25	6	115	245	356	0.838462	ERS235526_30	CE4
GH1.hmm	429	ERS235526_30_k99_44468_4	477	5.7e-145	4	428	2	472	0.988345	ERS235526_30	GH1
GT2_Glyco_tranf_2_3.hmm	230	ERS235526_30_k99_50723_3	432	1e-25	2	228	52	276	0.982609	ERS235526_30	GT2_Glyco_tranf_2_3
GH5_44.hmm	302	ERS235526_30_k99_53486_24	354	3.7e-60	1	265	50	311	0.874172	ERS235526_30	GH5_44
GH32.hmm	293	ERS235526_30_k99_75071_2	514	6.7e-79	1	293	33	377	0.996587	ERS235526_30	GH32
CE7.hmm	313	ERS235526_30_k99_76413_19	309	3.3e-85	17	307	2	296	0.926518	ERS235526_30	CE7
GH23.hmm	135	ERS235526_30_k99_76413_33	194	3.5e-29	14	119	57	179	0.777778	ERS235526_30	GH23
GH1.hmm	429	ERS235526_30_k99_82270_32	473	6.6e-145	9	426	9	466	0.972028	ERS235526_30	GH1
GH77.hmm	494	ERS235526_30_k99_82431_3	502	2.6e-162	1	490	9	486	0.989879	ERS235526_30	GH77
GT35.hmm	674	ERS235526_30_k99_82431_4	756	5.8e-218	2	673	80	754	0.995549	ERS235526_30	GT35
GH73.hmm	128	ERS235526_90_k99_131487_6	373	1.2e-33	2	128	165	294	0.984375	ERS235526_90	GH73
GH65.hmm	372	ERS235526_90_k99_136097_12	749	8.1e-149	1	371	320	690	0.994624	ERS235526_90	GH65
GT51.hmm	177	ERS235526_90_k99_138620_16	706	5.9e-63	2	177	85	265	0.988701	ERS235526_90	GT51
GT4.hmm	160	ERS235526_90_k99_141180_16	499	4.3e-25	8	153	323	469	0.90625	ERS235526_90	GT4
GT4.hmm	160	ERS235526_90_k99_141180_17	513	6.6e-31	6	157	326	478	0.94375	ERS235526_90	GT4
GT4.hmm	160	ERS235526_90_k99_168210_7	406	1.1e-30	6	134	205	333	0.8	ERS235526_90	GT4
GT4.hmm	160	ERS235526_90_k99_168210_8	342	1e-19	5	152	161	304	0.91875	ERS235526_90	GT4
GH32.hmm	293	ERS235526_90_k99_187234_8	491	7.1e-73	1	293	37	340	0.996587	ERS235526_90	GH32
GT28.hmm	157	ERS235526_90_k99_197895_18	369	1.5e-51	1	157	189	351	0.993631	ERS235526_90	GT28
GH73.hmm	128	ERS235526_90_k99_21938_4	205	2.8e-38	2	128	62	199	0.984375	ERS235526_90	GH73
GH73.hmm	128	ERS235526_90_k99_226804_4	199	5.6e-35	2	128	57	194	0.984375	ERS235526_90	GH73
GT51.hmm	177	ERS235526_90_k99_74242_4	753	9.1e-61	2	177	76	256	0.988701	ERS235526_90	GT51
GH2.hmm	752	ERS235526_90_k99_77194_8	627	2.1e-144	11	486	24	622	0.631649	ERS235526_90	GH2
CE4.hmm	130	ERS235530_72_k99_108792_1	250	2e-28	7	117	88	204	0.846154	ERS235530_72	CE4
GH1.hmm	429	ERS235530_72_k99_1327_3	429	4.6e-111	2	427	2	409	0.990676	ERS235530_72	GH1
GH36.hmm	688	ERS235530_72_k99_1327_4	764	3.3e-214	1	672	8	671	0.975291	ERS235530_72	GH36
GT28.hmm	157	ERS235530_72_k99_1327_9	369	8.8e-23	2	154	206	355	0.968153	ERS235530_72	GT28
GT4.hmm	160	ERS235530_72_k99_134218_25	737	9.6e-30	8	158	190	338	0.9375	ERS235530_72	GT4
CE4.hmm	130	ERS235530_72_k99_15185_13	426	6.3e-30	7	118	33	145	0.853846	ERS235530_72	CE4
GT26.hmm	171	ERS235530_72_k99_152249_8	247	6.5e-68	2	171	55	222	0.988304	ERS235530_72	GT26
CE9.hmm	373	ERS235530_72_k99_156679_12	375	2.9e-122	1	373	3	370	0.997319	ERS235530_72	CE9
GH3.hmm	216	ERS235530_72_k99_160497_21	701	7.2e-21	2	146	482	632	0.666667	ERS235530_72	GH3
CE4.hmm	130	ERS235530_72_k99_165702_39	264	8.2e-33	4	125	69	194	0.930769	ERS235530_72	CE4
GT51.hmm	177	ERS235530_72_k99_183416_8	837	4.5e-62	4	176	83	258	0.971751	ERS235530_72	GT51
GH109.hmm	399	ERS235530_72_k99_184384_2	377	8.3e-16	3	163	1	152	0.401003	ERS235530_72	GH109
GH77.hmm	494	ERS235530_72_k99_191275_4	486	4.5e-173	1	488	1	478	0.98583	ERS235530_72	GH77
GT35.hmm	674	ERS235530_72_k99_191275_5	778	2.6e-250	1	674	90	774	0.998516	ERS235530_72	GT35
CE4.hmm	130	ERS235530_72_k99_203019_6	611	2.4e-27	4	126	412	571	0.938462	ERS235530_72	CE4
GH25.hmm	177	ERS235530_72_k99_206099_2	292	8.7e-45	1	177	97	278	0.99435	ERS235530_72	GH25
CE14.hmm	124	ERS235530_72_k99_207013_2	242	1.3e-25	1	124	4	114	0.991935	ERS235530_72	CE14
GT26.hmm	171	ERS235530_72_k99_24964_6	240	3.6e-65	2	170	55	221	0.982456	ERS235530_72	GT26
GH109.hmm	399	ERS235530_72_k99_26781_15	351	6.8e-21	3	162	1	152	0.398496	ERS235530_72	GH109
GH24.hmm	137	ERS235530_72_k99_38376_18	445	1.8e-26	3	136	216	354	0.970803	ERS235530_72	GH24
GT28.hmm	157	ERS235530_72_k99_42216_11	375	3e-41	7	156	198	359	0.949045	ERS235530_72	GT28
GT4.hmm	160	ERS235530_72_k99_47250_5	432	9.4e-31	6	157	204	355	0.94375	ERS235530_72	GT4
GT2_Glyco_tranf_2_3.hmm	230	ERS235530_72_k99_51277_16	404	4e-27	3	229	41	264	0.982609	ERS235530_72	GT2_Glyco_tranf_2_3
GH2.hmm	752	ERS235530_72_k99_61000_4	577	5.3e-105	13	403	12	469	0.518617	ERS235530_72	GH2
GH3.hmm	216	ERS235530_72_k99_61032_6	454	5.2e-55	3	216	177	410	0.986111	ERS235530_72	GH3
CE4.hmm	130	ERS235530_72_k99_66608_2	231	2.6e-28	3	124	20	143	0.930769	ERS235530_72	CE4
CBM48.hmm	76	ERS235530_72_k99_83975_2	626	4.5e-19	3	68	23	102	0.855263	ERS235530_72	CBM48
GH13_9.hmm	301	ERS235530_72_k99_83975_2	626	5.3e-150	1	301	172	470	0.996678	ERS235530_72	GH13_9
GT5.hmm	472	ERS235530_72_k99_83975_5	479	8.3e-165	1	471	2	473	0.995763	ERS235530_72	GT5
GT35.hmm	674	ERS235530_72_k99_83975_6	799	1.8e-253	2	672	91	797	0.994065	ERS235530_72	GT35
GH13_39.hmm	316	ERS235530_72_k99_83975_7	609	2.6e-117	1	315	183	504	0.993671	ERS235530_72	GH13_39
GH13.hmm	299	ERS235530_72_k99_85400_8	427	2.7e-49	12	287	25	313	0.919732	ERS235530_72	GH13
GT51.hmm	177	ERS235537_10_k99_111809_10	846	5.8e-61	2	176	82	264	0.983051	ERS235537_10	GT51
CE4.hmm	130	ERS235537_10_k99_111809_2	257	6.1e-26	3	125	45	175	0.938462	ERS235537_10	CE4
GH13_9.hmm	301	ERS235537_10_k99_122581_25	727	3.5e-143	1	301	176	477	0.996678	ERS235537_10	GH13_9
CBM48.hmm	76	ERS235537_10_k99_122581_25	727	8.9e-18	3	69	25	105	0.868421	ERS235537_10	CBM48
GH77.hmm	494	ERS235537_10_k99_143899_4	478	7.2e-114	180	490	150	458	0.62753	ERS235537_10	GH77
GH13_31.hmm	349	ERS235537_10_k99_15532_10	558	6e-126	1	348	28	376	0.994269	ERS235537_10	GH13_31
GH1.hmm	429	ERS235537_10_k99_162428_2	486	2.3e-168	3	428	7	479	0.990676	ERS235537_10	GH1
AA4.hmm	522	ERS235537_10_k99_169024_22	468	3.6e-24	18	261	11	242	0.465517	ERS235537_10	AA4
GH13_39.hmm	316	ERS235537_10_k99_173965_6	641	3.8e-124	1	315	187	518	0.993671	ERS235537_10	GH13_39
GT35.hmm	674	ERS235537_10_k99_173965_7	813	2.7e-258	2	673	94	808	0.995549	ERS235537_10	GT35
GT5.hmm	472	ERS235537_10_k99_173965_8	482	1.3e-171	1	471	8	478	0.995763	ERS235537_10	GT5
GH13_20.hmm	300	ERS235537_10_k99_179648_36	439	1e-79	7	299	30	319	0.973333	ERS235537_10	GH13_20
CBM66.hmm	155	ERS235537_10_k99_180061_20	1274	1.1e-45	1	154	50	216	0.987097	ERS235537_10	CBM66
GH32.hmm	293	ERS235537_10_k99_180061_20	1274	1.7e-64	1	292	344	648	0.993174	ERS235537_10	GH32
CBM66.hmm	155	ERS235537_10_k99_180061_20	1274	2.6e-35	1	154	914	1076	0.987097	ERS235537_10	CBM66
GH13_11.hmm	351	ERS235537_10_k99_2121_7	714	1.5e-150	1	351	188	549	0.997151	ERS235537_10	GH13_11
GT51.hmm	177	ERS235537_10_k99_218494_24	741	3.1e-67	2	177	81	258	0.988701	ERS235537_10	GT51
CE4.hmm	130	ERS235537_10_k99_220784_3	258	5.7e-31	4	124	51	173	0.923077	ERS235537_10	CE4
GT2_Glycos_transf_2.hmm	170	ERS235537_10_k99_225614_26	339	5e-27	1	105	5	107	0.611765	ERS235537_10	GT2_Glycos_transf_2
GT2_Glycos_transf_2.hmm	170	ERS235537_10_k99_23457_17	311	1.8e-27	1	129	6	134	0.752941	ERS235537_10	GT2_Glycos_transf_2
GT2_Glycos_transf_2.hmm	170	ERS235537_10_k99_23457_6	312	6.6e-21	2	109	4	112	0.629412	ERS235537_10	GT2_Glycos_transf_2
GT35.hmm	674	ERS235537_10_k99_29200_7	819	1.7e-283	1	673	95	814	0.997033	ERS235537_10	GT35
GH25.hmm	177	ERS235537_10_k99_32075_8	255	1.2e-44	1	176	51	234	0.988701	ERS235537_10	GH25
GH73.hmm	128	ERS235537_10_k99_44159_6	457	3.7e-26	4	125	276	436	0.945312	ERS235537_10	GH73
GH3.hmm	216	ERS235537_10_k99_48933_6	400	3.1e-61	5	216	116	346	0.976852	ERS235537_10	GH3
CE4.hmm	130	ERS235537_10_k99_49020_13	286	3.7e-27	5	114	79	190	0.838462	ERS235537_10	CE4
GT2_Glycos_transf_2.hmm	170	ERS235537_10_k99_49020_23	311	2.3e-35	1	166	6	169	0.970588	ERS235537_10	GT2_Glycos_transf_2
GH13_9.hmm	301	ERS235537_10_k99_52891_5	601	6.2e-124	1	301	164	453	0.996678	ERS235537_10	GH13_9
AA4.hmm	522	ERS235537_10_k99_55672_2	476	7.7e-21	15	252	11	238	0.454023	ERS235537_10	AA4
GT28.hmm	157	ERS235537_10_k99_58825_31	360	2.6e-40	2	149	188	336	0.936306	ERS235537_10	GT28
CE4.hmm	130	ERS235537_10_k99_58825_35	286	4.8e-28	5	125	92	215	0.923077	ERS235537_10	CE4
GT2_Glycos_transf_2.hmm	170	ERS235537_10_k99_60658_6	249	6e-26	1	169	3	164	0.988235	ERS235537_10	GT2_Glycos_transf_2
GH32.hmm	293	ERS235537_10_k99_77620_2	489	1.3e-95	1	293	37	347	0.996587	ERS235537_10	GH32
GT5.hmm	472	ERS235537_10_k99_84946_4	625	5.4e-174	2	470	145	618	0.991525	ERS235537_10	GT5
CBM3.hmm	88	ERS235542_69_k99_104600_23	725	2.1e-17	1	87	488	577	0.977273	ERS235542_69	CBM3
GH9.hmm	418	ERS235542_69_k99_104600_23	725	5.5e-117	1	417	38	463	0.995215	ERS235542_69	GH9
GH2.hmm	752	ERS235542_69_k99_104600_26	937	1.4e-59	29	411	4	442	0.507979	ERS235542_69	GH2
CBM78.hmm	130	ERS235542_69_k99_113021_10	670	2.7e-18	4	122	169	297	0.907692	ERS235542_69	CBM78
GT51.hmm	177	ERS235542_69_k99_113021_17	838	1.9e-61	7	177	129	314	0.960452	ERS235542_69	GT51
GT2_Glycos_transf_2.hmm	170	ERS235542_69_k99_113848_2	359	2.6e-24	1	140	5	132	0.817647	ERS235542_69	GT2_Glycos_transf_2
GH10.hmm	303	ERS235542_69_k99_114354_2	635	5.1e-101	1	302	202	537	0.993399	ERS235542_69	GH10
CBM22.hmm	131	ERS235542_69_k99_114354_2	635	8.7e-28	4	129	50	174	0.954198	ERS235542_69	CBM22
GH13_9.hmm	301	ERS235542_69_k99_122117_18	629	1e-115	1	301	166	457	0.996678	ERS235542_69	GH13_9
GH25.hmm	177	ERS235542_69_k99_122117_29	443	3.7e-51	1	177	241	417	0.99435	ERS235542_69	GH25
CBM79.hmm	110	ERS235542_69_k99_122741_23	711	1.3e-29	3	110	87	200	0.972727	ERS235542_69	CBM79
GH5_4.hmm	276	ERS235542_69_k99_122741_23	711	2.3e-104	2	275	408	680	0.98913	ERS235542_69	GH5_4
CBM79.hmm	110	ERS235542_69_k99_122741_23	711	3e-36	4	109	227	335	0.954545	ERS235542_69	CBM79
GH5_4.hmm	276	ERS235542_69_k99_12841_12	448	1.1e-92	1	273	74	355	0.985507	ERS235542_69	GH5_4
GH8.hmm	320	ERS235542_69_k99_131053_11	465	2.4e-76	3	319	40	391	0.9875	ERS235542_69	GH8
CE4.hmm	130	ERS235542_69_k99_131053_5	337	4.5e-28	6	117	102	215	0.853846	ERS235542_69	CE4
GH9.hmm	418	ERS235542_69_k99_132239_34	1055	1.2e-105	4	417	360	911	0.988038	ERS235542_69	GH9
CBM4.hmm	126	ERS235542_69_k99_132239_34	1055	2.3e-20	4	95	42	143	0.722222	ERS235542_69	CBM4
GH9.hmm	418	ERS235542_69_k99_132239_35	1160	2.4e-96	1	418	45	464	0.997608	ERS235542_69	GH9
CBM79.hmm	110	ERS235542_69_k99_132239_35	1160	4.4e-42	3	110	928	1037	0.972727	ERS235542_69	CBM79
GH43_11.hmm	292	ERS235542_69_k99_134337_30	549	2.8e-134	2	292	3	313	0.993151	ERS235542_69	GH43_11
CBM91.hmm	200	ERS235542_69_k99_134337_30	549	5.3e-44	6	198	343	541	0.96	ERS235542_69	CBM91
GH31.hmm	427	ERS235542_69_k99_134337_3	662	4.1e-144	2	426	131	610	0.992974	ERS235542_69	GH31
GH31.hmm	427	ERS235542_69_k99_138722_5	780	6e-127	1	427	262	692	0.997658	ERS235542_69	GH31
CBM13.hmm	188	ERS235542_69_k99_145206_3	957	1.7e-25	5	134	555	697	0.68617	ERS235542_69	CBM13
CBM13.hmm	188	ERS235542_69_k99_145206_3	957	1e-20	6	159	711	874	0.81383	ERS235542_69	CBM13
PL1_8.hmm	195	ERS235542_69_k99_145206_3	957	4.2e-58	16	194	263	448	0.912821	ERS235542_69	PL1_8
GH59.hmm	631	ERS235542_69_k99_152001_1	1038	3.8e-175	6	629	41	704	0.987322	ERS235542_69	GH59
GH1.hmm	429	ERS235542_69_k99_152001_8	457	1.1e-163	4	428	2	445	0.988345	ERS235542_69	GH1
GT4.hmm	160	ERS235542_69_k99_152596_7	304	1e-15	39	150	158	268	0.69375	ERS235542_69	GT4
CBM78.hmm	130	ERS235542_69_k99_153819_1	846	1.4e-48	3	130	556	680	0.976923	ERS235542_69	CBM78
GH26.hmm	303	ERS235542_69_k99_153819_1	846	2e-89	1	303	170	513	0.9967	ERS235542_69	GH26
CBM35.hmm	119	ERS235542_69_k99_153819_1	846	6e-26	1	119	37	154	0.991597	ERS235542_69	CBM35
CE4.hmm	130	ERS235542_69_k99_155434_15	236	1.1e-22	6	126	6	140	0.923077	ERS235542_69	CE4
GH9.hmm	418	ERS235542_69_k99_157096_7	854	3.4e-124	1	418	39	509	0.997608	ERS235542_69	GH9
GH94.hmm	1036	ERS235542_69_k99_157333_1	819	0	263	1036	2	815	0.746139	ERS235542_69	GH94
GH3.hmm	216	ERS235542_69_k99_164347_3	765	1.6e-71	2	216	28	249	0.990741	ERS235542_69	GH3
GH42.hmm	371	ERS235542_69_k99_164347_4	683	1e-155	1	370	20	393	0.994609	ERS235542_69	GH42
GT4.hmm	160	ERS235542_69_k99_164347_5	381	2e-34	5	159	200	351	0.9625	ERS235542_69	GT4
CBM3.hmm	88	ERS235542_69_k99_179125_31	903	1.3e-20	2	87	502	589	0.965909	ERS235542_69	CBM3
GH9.hmm	418	ERS235542_69_k99_179125_31	903	4.7e-107	1	417	37	475	0.995215	ERS235542_69	GH9
GT35.hmm	674	ERS235542_69_k99_179125_37	789	5.8e-255	1	674	86	783	0.998516	ERS235542_69	GT35
GH77.hmm	494	ERS235542_69_k99_179125_38	532	8.8e-169	1	492	8	488	0.993927	ERS235542_69	GH77
GT4.hmm	160	ERS235542_69_k99_179223_27	367	1.6e-30	10	157	177	326	0.91875	ERS235542_69	GT4
GT4.hmm	160	ERS235542_69_k99_179223_28	396	4.9e-19	8	134	221	342	0.7875	ERS235542_69	GT4
GT2_Glycos_transf_2.hmm	170	ERS235542_69_k99_179223_31	332	1.8e-22	4	164	7	163	0.941176	ERS235542_69	GT2_Glycos_transf_2
CE4.hmm	130	ERS235542_69_k99_179223_6	249	1.9e-30	2	124	62	186	0.938462	ERS235542_69	CE4
GH5_46.hmm	257	ERS235542_69_k99_179223_74	613	7.3e-41	20	201	130	317	0.70428	ERS235542_69	GH5_46
PL1.hmm	202	ERS235542_69_k99_180435_11	1214	4.6e-45	34	200	235	405	0.821782	ERS235542_69	PL1
PL9_1.hmm	375	ERS235542_69_k99_180435_11	1214	8.7e-125	5	374	610	1022	0.984	ERS235542_69	PL9_1
GH95.hmm	722	ERS235542_69_k99_180435_22	774	1.6e-285	6	716	4	740	0.98338	ERS235542_69	GH95
GH26.hmm	303	ERS235542_69_k99_180435_23	524	4.2e-79	1	302	205	517	0.993399	ERS235542_69	GH26
GH5_4.hmm	276	ERS235542_69_k99_180435_4	402	8.7e-92	1	273	88	370	0.985507	ERS235542_69	GH5_4
CBM23.hmm	162	ERS235542_69_k99_18437_2	940	1.9e-45	1	162	533	696	0.993827	ERS235542_69	CBM23
GH5_7.hmm	289	ERS235542_69_k99_18437_2	940	4.8e-94	2	288	69	390	0.989619	ERS235542_69	GH5_7
GH130.hmm	296	ERS235542_69_k99_18437_3	391	2.4e-90	2	294	48	358	0.986486	ERS235542_69	GH130
GH130.hmm	296	ERS235542_69_k99_18437_5	340	2.8e-94	1	295	27	323	0.993243	ERS235542_69	GH130
GT5.hmm	472	ERS235542_69_k99_188828_5	528	6.1e-180	1	470	43	518	0.993644	ERS235542_69	GT5
CE3.hmm	194	ERS235542_69_k99_23364_10	436	2.6e-28	1	125	41	194	0.639175	ERS235542_69	CE3
GH44.hmm	514	ERS235542_69_k99_23364_12	852	1.5e-159	3	513	34	539	0.992218	ERS235542_69	GH44
CBM76.hmm	161	ERS235542_69_k99_23364_12	852	2.1e-48	11	161	549	696	0.931677	ERS235542_69	CBM76
GH5_4.hmm	276	ERS235542_69_k99_23364_15	602	5.9e-97	2	275	79	390	0.98913	ERS235542_69	GH5_4
CE4.hmm	130	ERS235542_69_k99_23364_3	316	6.5e-25	4	125	97	247	0.930769	ERS235542_69	CE4
GH5_37.hmm	313	ERS235542_69_k99_27651_16	342	2.7e-129	1	313	10	323	0.996805	ERS235542_69	GH5_37
GT2_Glycos_transf_2.hmm	170	ERS235542_69_k99_27651_44	322	1.3e-35	1	167	5	172	0.976471	ERS235542_69	GT2_Glycos_transf_2
CBM4.hmm	126	ERS235542_69_k99_44269_13	1018	1e-33	1	126	34	159	0.992063	ERS235542_69	CBM4
GH16_21.hmm	206	ERS235542_69_k99_44269_13	1018	2.2e-87	2	205	807	1008	0.985437	ERS235542_69	GH16_21
GH9.hmm	418	ERS235542_69_k99_44269_13	1018	7.7e-109	2	418	287	714	0.995215	ERS235542_69	GH9
GH48.hmm	611	ERS235542_69_k99_45840_8	999	1.8e-168	1	460	46	560	0.751227	ERS235542_69	GH48
GT2_Glycos_transf_2.hmm	170	ERS235542_69_k99_50218_7	327	2e-26	2	167	6	173	0.970588	ERS235542_69	GT2_Glycos_transf_2
GH74.hmm	233	ERS235542_69_k99_53140_14	727	2.2e-18	81	216	210	344	0.579399	ERS235542_69	GH74
GH74.hmm	233	ERS235542_69_k99_53140_14	727	2.6e-17	9	129	85	202	0.515021	ERS235542_69	GH74
GH25.hmm	177	ERS235542_69_k99_53140_15	245	5.7e-54	1	176	45	215	0.988701	ERS235542_69	GH25
GH5_4.hmm	276	ERS235542_69_k99_53140_18	925	2.4e-83	2	274	71	350	0.985507	ERS235542_69	GH5_4
GH13_20.hmm	300	ERS235542_69_k99_53140_42	531	7.3e-80	3	298	33	324	0.983333	ERS235542_69	GH13_20
GH13_39.hmm	316	ERS235542_69_k99_53140_8	629	2.4e-129	1	315	181	509	0.993671	ERS235542_69	GH13_39
GT35.hmm	674	ERS235542_69_k99_53140_9	803	9.3e-260	2	673	99	802	0.995549	ERS235542_69	GT35
PL31.hmm	187	ERS235542_69_k99_57814_1	1170	5.5e-65	1	187	858	1049	0.994652	ERS235542_69	PL31
GH9.hmm	418	ERS235542_69_k99_57814_1	1170	7.4e-70	2	418	301	772	0.995215	ERS235542_69	GH9
CBM30.hmm	170	ERS235542_69_k99_57814_1	1170	8.7e-17	27	169	57	201	0.835294	ERS235542_69	CBM30
GH5_1.hmm	310	ERS235542_69_k99_57814_3	543	5e-118	1	310	56	409	0.996774	ERS235542_69	GH5_1
GH32.hmm	293	ERS235542_69_k99_65186_40	483	1.8e-85	1	293	31	340	0.996587	ERS235542_69	GH32
CBM9.hmm	182	ERS235542_69_k99_67906_3	1159	1e-47	1	182	869	1042	0.994505	ERS235542_69	CBM9
CBM22.hmm	131	ERS235542_69_k99_67906_3	1159	2.4e-27	5	130	189	316	0.954198	ERS235542_69	CBM22
CBM22.hmm	131	ERS235542_69_k99_67906_3	1159	4.7e-30	4	130	35	159	0.961832	ERS235542_69	CBM22
GH10.hmm	303	ERS235542_69_k99_67906_3	1159	6.6e-93	1	302	351	693	0.993399	ERS235542_69	GH10
CBM48.hmm	76	ERS235542_69_k99_67906_31	678	1.3e-19	3	70	29	112	0.881579	ERS235542_69	CBM48
GH13_9.hmm	301	ERS235542_69_k99_67906_31	678	5.3e-150	1	301	179	480	0.996678	ERS235542_69	GH13_9
GT5.hmm	472	ERS235542_69_k99_67906_34	473	8.1e-175	1	471	2	468	0.995763	ERS235542_69	GT5
CBM3.hmm	88	ERS235542_69_k99_67906_45	923	1e-17	2	87	646	737	0.965909	ERS235542_69	CBM3
GH9.hmm	418	ERS235542_69_k99_67906_45	923	4.2e-129	1	418	42	602	0.997608	ERS235542_69	GH9
GH9.hmm	418	ERS235542_69_k99_71704_32	758	2.8e-99	2	418	43	481	0.995215	ERS235542_69	GH9
CBM35.hmm	119	ERS235542_69_k99_71704_39	709	1.9e-17	5	119	49	167	0.957983	ERS235542_69	CBM35
GH26.hmm	303	ERS235542_69_k99_71704_39	709	2.3e-101	1	303	183	523	0.9967	ERS235542_69	GH26
GH36.hmm	688	ERS235542_69_k99_71704_56	729	4.4e-267	1	686	11	709	0.99564	ERS235542_69	GH36
GH43_35.hmm	294	ERS235542_69_k99_71704_8	495	1.5e-117	1	294	7	339	0.996599	ERS235542_69	GH43_35
GH5_37.hmm	313	ERS235542_69_k99_77826_5	345	2.2e-124	1	313	10	326	0.996805	ERS235542_69	GH5_37
GH5_1.hmm	310	ERS235542_69_k99_8010_13	599	1e-114	1	310	54	436	0.996774	ERS235542_69	GH5_1
GH5_4.hmm	276	ERS235542_69_k99_8010_1	596	1.3e-87	1	275	64	343	0.992754	ERS235542_69	GH5_4
CBM91.hmm	200	ERS235542_69_k99_9013_4	506	1.8e-50	5	199	310	503	0.97	ERS235542_69	CBM91
GH43_12.hmm	281	ERS235542_69_k99_9013_4	506	4.5e-115	1	280	4	276	0.992883	ERS235542_69	GH43_12
CBM13.hmm	188	ERS235542_69_k99_98142_118	1132	2.2e-26	4	137	795	940	0.707447	ERS235542_69	CBM13
CBM13.hmm	188	ERS235542_69_k99_98142_118	1132	2.4e-20	6	138	641	787	0.702128	ERS235542_69	CBM13
PL11.hmm	606	ERS235542_69_k99_98142_118	1132	4.1e-243	3	588	36	617	0.965347	ERS235542_69	PL11
GH3.hmm	216	ERS235542_69_k99_98142_139	928	1.7e-51	4	214	38	270	0.972222	ERS235542_69	GH3
GT28.hmm	157	ERS235542_69_k99_98142_180	376	8.4e-47	2	156	193	358	0.980892	ERS235542_69	GT28
CE20.hmm	249	ERS235542_69_k99_98142_210	508	8.9e-72	3	247	79	389	0.97992	ERS235542_69	CE20
GT4.hmm	160	ERS235542_69_k99_98142_46	384	2e-35	9	158	204	353	0.93125	ERS235542_69	GT4
GT4.hmm	160	ERS235542_69_k99_98142_47	384	9.1e-37	3	158	192	348	0.96875	ERS235542_69	GT4
GH94.hmm	1036	ERS235542_69_k99_98142_83	799	6.2e-256	263	1036	2	795	0.746139	ERS235542_69	GH94
GH73.hmm	128	ERS235542_69_k99_98142_89	402	6.8e-19	1	125	266	397	0.96875	ERS235542_69	GH73
GH105.hmm	332	ERS235542_69_k99_98606_1	365	7.2e-80	10	331	20	361	0.966867	ERS235542_69	GH105
CE4.hmm	130	ERS235543_27_k99_102824_14	469	9.5e-25	6	115	245	356	0.838462	ERS235543_27	CE4
GH1.hmm	429	ERS235543_27_k99_102824_6	473	1.6e-140	5	428	2	468	0.986014	ERS235543_27	GH1
CE7.hmm	313	ERS235543_27_k99_103601_16	309	2.6e-85	17	307	2	296	0.926518	ERS235543_27	CE7
GH23.hmm	135	ERS235543_27_k99_103601_2	194	3.7e-28	14	119	57	179	0.777778	ERS235543_27	GH23
GH13_20.hmm	300	ERS235543_27_k99_113040_20	459	2e-71	6	298	49	338	0.973333	ERS235543_27	GH13_20
GT28.hmm	157	ERS235543_27_k99_116987_21	434	2.4e-20	16	147	256	388	0.834395	ERS235543_27	GT28
GH140.hmm	412	ERS235543_27_k99_130922_6	438	1.2e-85	15	371	17	389	0.864078	ERS235543_27	GH140
CE1.hmm	227	ERS235543_27_k99_130922_8	446	8.5e-18	22	200	198	383	0.784141	ERS235543_27	CE1
CBM32.hmm	124	ERS235543_27_k99_131299_53	2137	1e-15	12	122	1067	1184	0.887097	ERS235543_27	CBM32
GH31.hmm	427	ERS235543_27_k99_131299_53	2137	9.5e-50	197	427	491	744	0.538642	ERS235543_27	GH31
GH1.hmm	429	ERS235543_27_k99_132074_4	477	4e-145	4	428	2	472	0.988345	ERS235543_27	GH1
GT28.hmm	157	ERS235543_27_k99_135610_13	372	1.7e-50	2	155	196	357	0.974522	ERS235543_27	GT28
GH5_44.hmm	302	ERS235543_27_k99_137199_11	354	8.5e-60	1	265	50	311	0.874172	ERS235543_27	GH5_44
GH109.hmm	399	ERS235543_27_k99_157654_5	347	4.4e-17	3	166	4	156	0.408521	ERS235543_27	GH109
GT51.hmm	177	ERS235543_27_k99_178237_3	730	2.4e-65	2	176	72	247	0.983051	ERS235543_27	GT51
GH32.hmm	293	ERS235543_27_k99_19135_9	513	1.8e-79	1	293	33	376	0.996587	ERS235543_27	GH32
GT2_Glycos_transf_2.hmm	170	ERS235543_27_k99_37349_2	367	3.2e-29	1	107	3	107	0.623529	ERS235543_27	GT2_Glycos_transf_2
GT2_Glycos_transf_2.hmm	170	ERS235543_27_k99_37349_5	340	3e-17	2	163	14	194	0.947059	ERS235543_27	GT2_Glycos_transf_2
GH1.hmm	429	ERS235543_27_k99_38737_22	483	1.9e-146	4	428	5	477	0.988345	ERS235543_27	GH1
GH4.hmm	179	ERS235543_27_k99_41133_21	448	7.8e-68	2	178	8	184	0.98324	ERS235543_27	GH4
GH170.hmm	350	ERS235543_27_k99_53557_20	351	2.3e-101	2	349	3	349	0.991429	ERS235543_27	GH170
GT81.hmm	293	ERS235543_27_k99_57323_91	310	3.6e-17	24	215	7	185	0.651877	ERS235543_27	GT81
GT2_Glyco_tranf_2_3.hmm	230	ERS235543_27_k99_9140_6	432	3.8e-25	2	228	52	276	0.982609	ERS235543_27	GT2_Glyco_tranf_2_3
GT2_Glycos_transf_2.hmm	170	ERS235543_27_k99_96848_1	344	1.4e-22	2	104	7	110	0.6	ERS235543_27	GT2_Glycos_transf_2
GH109.hmm	399	ERS235543_27_k99_96848_72	340	1e-17	3	161	10	169	0.39599	ERS235543_27	GH109
GT35.hmm	674	ERS235548_69_k99_152149_14	806	9.5e-262	1	673	92	801	0.997033	ERS235548_69	GT35
GT5.hmm	472	ERS235548_69_k99_152149_15	478	1.8e-169	1	471	2	473	0.995763	ERS235548_69	GT5
CBM48.hmm	76	ERS235548_69_k99_152149_18	631	3.1e-16	3	71	20	98	0.894737	ERS235548_69	CBM48
GH13_9.hmm	301	ERS235548_69_k99_152149_18	631	9.8e-148	2	301	166	465	0.993355	ERS235548_69	GH13_9
GT8.hmm	257	ERS235548_69_k99_228220_2	272	4.1e-49	31	254	2	247	0.867704	ERS235548_69	GT8
GT5.hmm	472	ERS235550_95_k99_10005_3	793	1.1e-180	1	470	9	482	0.993644	ERS235550_95	GT5
GH13_39.hmm	316	ERS235550_95_k99_10005_4	1099	1.1e-121	1	315	194	524	0.993671	ERS235550_95	GH13_39
GH77.hmm	494	ERS235550_95_k99_10005_4	1099	6.1e-100	113	486	731	1089	0.755061	ERS235550_95	GH77
CE7.hmm	313	ERS235550_95_k99_118098_17	309	3.7e-85	17	307	2	296	0.926518	ERS235550_95	CE7
GH23.hmm	135	ERS235550_95_k99_118098_31	194	6e-29	13	119	56	179	0.785185	ERS235550_95	GH23
GT81.hmm	293	ERS235550_95_k99_120615_6	310	1.3e-17	24	215	7	185	0.651877	ERS235550_95	GT81
GH172.hmm	236	ERS235550_95_k99_132744_10	375	5.8e-83	1	236	85	355	0.995763	ERS235550_95	GH172
GT2_Glycos_transf_2.hmm	170	ERS235550_95_k99_154260_15	344	9.1e-23	4	104	9	110	0.588235	ERS235550_95	GT2_Glycos_transf_2
GT35.hmm	674	ERS235550_95_k99_154415_12	756	9.7e-219	2	673	80	754	0.995549	ERS235550_95	GT35
GH77.hmm	494	ERS235550_95_k99_154415_13	502	1.3e-161	1	490	9	486	0.989879	ERS235550_95	GH77
GH4.hmm	179	ERS235550_95_k99_156472_13	448	7e-68	2	178	8	184	0.98324	ERS235550_95	GH4
GH170.hmm	350	ERS235550_95_k99_157669_10	351	2.7e-101	2	349	3	349	0.991429	ERS235550_95	GH170
GT51.hmm	177	ERS235550_95_k99_170000_6	733	2.8e-65	2	176	72	247	0.983051	ERS235550_95	GT51
GT28.hmm	157	ERS235550_95_k99_177214_6	372	4.7e-51	2	155	196	357	0.974522	ERS235550_95	GT28
GT28.hmm	157	ERS235550_95_k99_187921_1	434	1.8e-20	16	145	256	386	0.821656	ERS235550_95	GT28
GH32.hmm	293	ERS235550_95_k99_192338_20	481	1.2e-84	1	293	37	351	0.996587	ERS235550_95	GH32
GH32.hmm	293	ERS235550_95_k99_192338_22	461	2.2e-43	2	273	6	283	0.924915	ERS235550_95	GH32
GH13_9.hmm	301	ERS235550_95_k99_193292_17	749	5.7e-136	1	301	220	516	0.996678	ERS235550_95	GH13_9
CBM48.hmm	76	ERS235550_95_k99_193292_17	749	6.6e-19	2	71	44	130	0.907895	ERS235550_95	CBM48
GT35.hmm	674	ERS235550_95_k99_193292_18	809	1e-256	1	672	95	807	0.995549	ERS235550_95	GT35
GH4.hmm	179	ERS235550_95_k99_193999_2	458	3.5e-48	1	177	2	178	0.98324	ERS235550_95	GH4
GT2_Glycos_transf_2.hmm	170	ERS235550_95_k99_195319_18	340	5.3e-18	2	163	14	194	0.947059	ERS235550_95	GT2_Glycos_transf_2
GT2_Glycos_transf_2.hmm	170	ERS235550_95_k99_195319_20	367	3.6e-28	1	107	3	107	0.623529	ERS235550_95	GT2_Glycos_transf_2
CE8.hmm	288	ERS235550_95_k99_212841_11	730	1.5e-79	4	287	10	329	0.982639	ERS235550_95	CE8
CE19.hmm	332	ERS235550_95_k99_212841_11	730	1.7e-27	73	271	457	698	0.596386	ERS235550_95	CE19
GH28.hmm	325	ERS235550_95_k99_212841_13	532	3.9e-66	8	308	105	478	0.923077	ERS235550_95	GH28
GH105.hmm	332	ERS235550_95_k99_212841_9	413	2.1e-107	8	331	33	374	0.972892	ERS235550_95	GH105
CE4.hmm	130	ERS235550_95_k99_214219_18	469	3.4e-26	6	115	245	356	0.838462	ERS235550_95	CE4
GH13_20.hmm	300	ERS235550_95_k99_31822_8	459	1.7e-71	6	298	49	338	0.973333	ERS235550_95	GH13_20
GT2_Glycos_transf_2.hmm	170	ERS235550_95_k99_35294_6	355	4.6e-31	2	105	12	113	0.605882	ERS235550_95	GT2_Glycos_transf_2
GT2_Glycos_transf_2.hmm	170	ERS235550_95_k99_35294_8	339	2.4e-30	1	115	4	117	0.670588	ERS235550_95	GT2_Glycos_transf_2
GT2_Glycos_transf_2.hmm	170	ERS235550_95_k99_35294_9	345	5.5e-29	1	118	25	140	0.688235	ERS235550_95	GT2_Glycos_transf_2
GT2_Glyco_tranf_2_3.hmm	230	ERS235550_95_k99_47178_4	432	1e-25	2	228	52	276	0.982609	ERS235550_95	GT2_Glyco_tranf_2_3
GH109.hmm	399	ERS235550_95_k99_7964_28	347	4.3e-17	3	166	4	156	0.408521	ERS235550_95	GH109
GH1.hmm	429	ERS235550_95_k99_82305_16	467	9.4e-129	2	426	3	462	0.988345	ERS235550_95	GH1
CE9.hmm	373	ERS235550_95_k99_83913_22	390	1.5e-119	14	373	19	380	0.962466	ERS235550_95	CE9
GH1.hmm	429	ERS235550_95_k99_83913_3	480	5.7e-148	4	427	14	476	0.986014	ERS235550_95	GH1
GH1.hmm	429	ERS235550_95_k99_83913_5	481	3.2e-141	3	425	8	474	0.983683	ERS235550_95	GH1
GH1.hmm	429	ERS235550_95_k99_83913_9	474	4.2e-141	4	426	6	468	0.983683	ERS235550_95	GH1
GH4.hmm	179	ERS235550_95_k99_84825_10	461	1.1e-61	2	175	3	178	0.96648	ERS235550_95	GH4
GT35.hmm	674	ERS235552_10_k99_135700_31	750	1.6e-222	2	672	76	748	0.994065	ERS235552_10	GT35
GH77.hmm	494	ERS235552_10_k99_135700_32	514	6.1e-167	1	480	13	483	0.969636	ERS235552_10	GH77
GH31.hmm	427	ERS235552_10_k99_136716_150	663	5.5e-136	2	427	133	612	0.995316	ERS235552_10	GH31
GH13.hmm	299	ERS235552_10_k99_136716_162	531	1.4e-68	13	290	27	376	0.926421	ERS235552_10	GH13
GH25.hmm	177	ERS235552_10_k99_136716_17	862	1.2e-45	1	177	118	306	0.99435	ERS235552_10	GH25
GT4.hmm	160	ERS235552_10_k99_136716_183	391	5.2e-31	6	154	203	347	0.925	ERS235552_10	GT4
GH77.hmm	494	ERS235552_10_k99_136716_55	500	5.2e-175	1	489	9	491	0.987854	ERS235552_10	GH77
GH3.hmm	216	ERS235552_10_k99_137032_16	924	6.8e-59	7	215	522	737	0.962963	ERS235552_10	GH3
GH1.hmm	429	ERS235552_10_k99_137032_6	473	4.6e-153	3	428	7	468	0.990676	ERS235552_10	GH1
CE1.hmm	227	ERS235552_10_k99_142784_44	361	4.8e-21	9	209	136	341	0.881057	ERS235552_10	CE1
GH13_4.hmm	400	ERS235552_10_k99_142784_45	617	2.2e-170	1	400	87	484	0.9975	ERS235552_10	GH13_4
GH13_9.hmm	301	ERS235552_10_k99_142784_48	827	1.2e-151	1	301	288	588	0.996678	ERS235552_10	GH13_9
CBM48.hmm	76	ERS235552_10_k99_142784_48	827	3.7e-18	2	70	129	214	0.894737	ERS235552_10	CBM48
GH36.hmm	688	ERS235552_10_k99_14951_16	785	6.3e-273	2	679	11	704	0.984012	ERS235552_10	GH36
GH36.hmm	688	ERS235552_10_k99_153657_8	731	1.4e-256	1	687	11	712	0.997093	ERS235552_10	GH36
GH53.hmm	342	ERS235552_10_k99_169312_102	376	2.5e-135	1	341	5	361	0.994152	ERS235552_10	GH53
GH5_2.hmm	237	ERS235552_10_k99_169312_10	357	1.6e-86	2	236	57	305	0.987342	ERS235552_10	GH5_2
GH94.hmm	1036	ERS235552_10_k99_169312_14	828	4.5e-300	263	1036	2	824	0.746139	ERS235552_10	GH94
GT2_Glycos_transf_2.hmm	170	ERS235552_10_k99_169312_153	344	4.8e-31	1	130	7	136	0.758824	ERS235552_10	GT2_Glycos_transf_2
CBM34.hmm	120	ERS235552_10_k99_169312_176	698	2.2e-17	15	115	44	131	0.833333	ERS235552_10	CBM34
GH13_39.hmm	316	ERS235552_10_k99_169312_176	698	2.6e-97	1	316	192	572	0.996835	ERS235552_10	GH13_39
GH3.hmm	216	ERS235552_10_k99_169312_194	439	6.2e-52	4	215	169	394	0.976852	ERS235552_10	GH3
GT2_Glyco_tranf_2_3.hmm	230	ERS235552_10_k99_169312_256	467	1.2e-20	4	228	59	282	0.973913	ERS235552_10	GT2_Glyco_tranf_2_3
GH36.hmm	688	ERS235552_10_k99_169312_293	734	4.2e-275	1	687	11	711	0.997093	ERS235552_10	GH36
GH130.hmm	296	ERS235552_10_k99_169312_300	393	4.1e-93	2	295	48	359	0.989865	ERS235552_10	GH130
GH130.hmm	296	ERS235552_10_k99_169312_301	342	9.3e-94	2	296	30	326	0.993243	ERS235552_10	GH130
GH36.hmm	688	ERS235552_10_k99_169312_353	776	1.3e-282	2	673	12	698	0.975291	ERS235552_10	GH36
GH77.hmm	494	ERS235552_10_k99_169312_36	520	3.4e-167	2	488	19	503	0.983806	ERS235552_10	GH77
GT28.hmm	157	ERS235552_10_k99_169312_47	358	4.8e-40	2	149	188	336	0.936306	ERS235552_10	GT28
CE4.hmm	130	ERS235552_10_k99_169312_50	327	2.3e-34	4	125	132	256	0.930769	ERS235552_10	CE4
GH5.hmm	275	ERS235552_10_k99_169312_68	346	6.9e-42	2	248	62	334	0.894545	ERS235552_10	GH5
GH13_9.hmm	301	ERS235552_10_k99_169312_86	626	1.6e-114	1	301	193	482	0.996678	ERS235552_10	GH13_9
GT35.hmm	674	ERS235552_10_k99_169312_9	816	1e-284	1	673	96	806	0.997033	ERS235552_10	GT35
GH13_36.hmm	314	ERS235552_10_k99_170003_142	629	4e-118	1	313	157	483	0.993631	ERS235552_10	GH13_36
CE4.hmm	130	ERS235552_10_k99_170003_77	269	1e-26	6	124	64	190	0.907692	ERS235552_10	CE4
GT2_Glycos_transf_2.hmm	170	ERS235552_10_k99_23957_43	462	7.1e-21	2	165	58	231	0.958824	ERS235552_10	GT2_Glycos_transf_2
GH43_35.hmm	294	ERS235552_10_k99_23957_59	557	5e-115	1	294	7	337	0.996599	ERS235552_10	GH43_35
GH9.hmm	418	ERS235552_10_k99_24944_53	764	1e-109	2	418	329	760	0.995215	ERS235552_10	GH9
CBM4.hmm	126	ERS235552_10_k99_24944_53	764	3e-28	4	126	78	200	0.968254	ERS235552_10	CBM4
GH32.hmm	293	ERS235552_10_k99_24944_89	486	2.2e-99	1	293	25	334	0.996587	ERS235552_10	GH32
GH5_37.hmm	313	ERS235552_10_k99_35147_8	344	9.1e-138	1	313	10	325	0.996805	ERS235552_10	GH5_37
CBM4.hmm	126	ERS235552_10_k99_48850_11	1212	1.6e-24	2	126	872	1015	0.984127	ERS235552_10	CBM4
CBM4.hmm	126	ERS235552_10_k99_48850_11	1212	2.5e-34	1	126	569	700	0.992063	ERS235552_10	CBM4
GH16_3.hmm	230	ERS235552_10_k99_48850_11	1212	4.3e-80	1	230	304	543	0.995652	ERS235552_10	GH16_3
CBM4.hmm	126	ERS235552_10_k99_48850_11	1212	7.9e-20	1	113	1052	1169	0.888889	ERS235552_10	CBM4
CBM27.hmm	168	ERS235552_10_k99_62520_117	1589	1.9e-31	3	168	585	735	0.982143	ERS235552_10	CBM27
GH26.hmm	303	ERS235552_10_k99_62520_117	1589	2e-62	1	274	769	1106	0.90099	ERS235552_10	GH26
CBM23.hmm	162	ERS235552_10_k99_62520_117	1589	5.2e-45	1	158	1276	1437	0.969136	ERS235552_10	CBM23
GT2_Glycos_transf_2.hmm	170	ERS235552_10_k99_62520_9	317	3.6e-30	1	145	5	147	0.847059	ERS235552_10	GT2_Glycos_transf_2
GH25.hmm	177	ERS235552_10_k99_65742_28	337	1.2e-40	1	176	15	186	0.988701	ERS235552_10	GH25
CE2.hmm	209	ERS235552_10_k99_6652_16	349	1.8e-59	1	209	127	339	0.995215	ERS235552_10	CE2
CBM35inCE17.hmm	149	ERS235552_10_k99_6652_17	385	1.2e-58	5	148	240	383	0.959732	ERS235552_10	CBM35inCE17
CE17.hmm	165	ERS235552_10_k99_6652_17	385	6.2e-71	1	164	26	188	0.987879	ERS235552_10	CE17
GH94.hmm	1036	ERS235552_10_k99_66966_103	801	2.5e-249	263	1034	2	796	0.744208	ERS235552_10	GH94
GH5_2.hmm	237	ERS235552_10_k99_66966_119	553	1e-92	2	236	267	509	0.987342	ERS235552_10	GH5_2
GH73.hmm	128	ERS235552_10_k99_66966_15	315	5.2e-34	12	128	27	153	0.90625	ERS235552_10	GH73
GH9.hmm	418	ERS235552_10_k99_66966_161	1788	2.3e-100	1	418	349	766	0.997608	ERS235552_10	GH9
GT51.hmm	177	ERS235552_10_k99_67417_106	931	1.7e-62	3	176	83	266	0.977401	ERS235552_10	GT51
GH13_9.hmm	301	ERS235552_10_k99_67417_20	627	1.1e-19	185	300	373	486	0.38206	ERS235552_10	GH13_9
GT5.hmm	472	ERS235552_10_k99_71320_25	479	2.6e-177	1	471	3	476	0.995763	ERS235552_10	GT5
CBM61.hmm	141	ERS235552_10_k99_71320_93	1033	3.6e-26	2	141	688	826	0.985816	ERS235552_10	CBM61
CBM61.hmm	141	ERS235552_10_k99_71320_93	1033	6.1e-21	4	141	46	180	0.971631	ERS235552_10	CBM61
GH53.hmm	342	ERS235552_10_k99_71320_93	1033	9.5e-124	1	342	219	594	0.997076	ERS235552_10	GH53
GH51.hmm	630	ERS235552_10_k99_75974_9	495	2.1e-139	83	542	2	492	0.728571	ERS235552_10	GH51
GH13_20.hmm	300	ERS235552_10_k99_76059_20	583	8.5e-78	6	299	36	321	0.976667	ERS235552_10	GH13_20
GH32.hmm	293	ERS235552_10_k99_76059_6	493	1.2e-58	15	285	18	296	0.921502	ERS235552_10	GH32
GH1.hmm	429	ERS235552_10_k99_78871_101	483	5.1e-170	3	428	7	479	0.990676	ERS235552_10	GH1
GT2_Glycos_transf_2.hmm	170	ERS235552_10_k99_78871_10	243	9.4e-31	1	166	10	174	0.970588	ERS235552_10	GT2_Glycos_transf_2
GT2_Glycos_transf_2.hmm	170	ERS235552_10_k99_78871_13	249	5e-34	1	130	7	133	0.758824	ERS235552_10	GT2_Glycos_transf_2
GH26.hmm	303	ERS235552_10_k99_78871_28	314	8.9e-100	2	300	6	311	0.983498	ERS235552_10	GH26
GH36.hmm	688	ERS235552_10_k99_78871_36	736	2.9e-99	3	647	5	660	0.936047	ERS235552_10	GH36
GT2_Glycos_transf_2.hmm	170	ERS235552_10_k99_78871_95	321	4e-36	1	145	6	150	0.847059	ERS235552_10	GT2_Glycos_transf_2
GT2_Glyco_tranf_2_3.hmm	230	ERS235554_30_k99_104897_4	432	1e-25	2	228	52	276	0.982609	ERS235554_30	GT2_Glyco_tranf_2_3
CE4.hmm	130	ERS235554_30_k99_107295_18	469	2.4e-26	6	115	245	356	0.838462	ERS235554_30	CE4
CE7.hmm	313	ERS235554_30_k99_110731_16	309	2.4e-84	17	307	2	296	0.926518	ERS235554_30	CE7
GH23.hmm	135	ERS235554_30_k99_110731_2	194	6.9e-29	14	119	57	179	0.777778	ERS235554_30	GH23
GH1.hmm	429	ERS235554_30_k99_118985_11	481	2.2e-141	3	425	8	474	0.983683	ERS235554_30	GH1
GH1.hmm	429	ERS235554_30_k99_118985_15	474	3.9e-141	4	426	6	468	0.983683	ERS235554_30	GH1
CE9.hmm	373	ERS235554_30_k99_118985_24	390	1.6e-119	14	373	19	380	0.962466	ERS235554_30	CE9
GH1.hmm	429	ERS235554_30_k99_118985_9	480	9.8e-148	4	427	14	476	0.986014	ERS235554_30	GH1
GH4.hmm	179	ERS235554_30_k99_135088_11	448	7e-68	2	178	8	184	0.98324	ERS235554_30	GH4
GH1.hmm	429	ERS235554_30_k99_137851_17	467	2.1e-128	2	426	3	462	0.988345	ERS235554_30	GH1
GT51.hmm	177	ERS235554_30_k99_138711_33	732	1.3e-65	2	176	72	247	0.983051	ERS235554_30	GT51
GH109.hmm	399	ERS235554_30_k99_148336_4	347	4.3e-17	3	166	4	156	0.408521	ERS235554_30	GH109
GH109.hmm	399	ERS235554_30_k99_173093_64	340	1.5e-19	4	161	11	169	0.393484	ERS235554_30	GH109
GH13_20.hmm	300	ERS235554_30_k99_17463_1	459	9.8e-71	6	298	49	338	0.973333	ERS235554_30	GH13_20
GT81.hmm	293	ERS235554_30_k99_178364_4	323	7.8e-18	20	215	3	185	0.665529	ERS235554_30	GT81
GT2_Glycos_transf_2.hmm	170	ERS235554_30_k99_182690_26	340	2e-17	2	133	14	164	0.770588	ERS235554_30	GT2_Glycos_transf_2
GT2_Glycos_transf_2.hmm	170	ERS235554_30_k99_182690_27	368	1.1e-34	1	133	12	149	0.776471	ERS235554_30	GT2_Glycos_transf_2
GT2_Glycos_transf_2.hmm	170	ERS235554_30_k99_182690_29	373	1.7e-32	1	126	10	133	0.735294	ERS235554_30	GT2_Glycos_transf_2
GT2_Glycos_transf_2.hmm	170	ERS235554_30_k99_182690_30	356	1.7e-31	1	113	7	117	0.658824	ERS235554_30	GT2_Glycos_transf_2
GT2_Glycos_transf_2.hmm	170	ERS235554_30_k99_182690_31	829	2.6e-21	1	169	551	737	0.988235	ERS235554_30	GT2_Glycos_transf_2
GT2_Glycos_transf_2.hmm	170	ERS235554_30_k99_182690_31	829	8.9e-22	1	167	292	451	0.976471	ERS235554_30	GT2_Glycos_transf_2
GT28.hmm	157	ERS235554_30_k99_184374_38	372	1.4e-50	2	155	196	357	0.974522	ERS235554_30	GT28
GT28.hmm	157	ERS235554_30_k99_185119_21	434	2.6e-21	3	147	240	388	0.917197	ERS235554_30	GT28
GH4.hmm	179	ERS235554_30_k99_187138_6	461	1.1e-61	2	175	3	178	0.96648	ERS235554_30	GH4
GH32.hmm	293	ERS235554_30_k99_190763_10	481	3.5e-84	1	293	37	351	0.996587	ERS235554_30	GH32
GH32.hmm	293	ERS235554_30_k99_190763_8	461	2.5e-44	2	273	6	283	0.924915	ERS235554_30	GH32
GH13_30.hmm	365	ERS235554_30_k99_195078_1	736	1.2e-163	1	365	192	559	0.99726	ERS235554_30	GH13_30
GH28.hmm	325	ERS235554_30_k99_41694_37	532	1.2e-66	8	307	105	477	0.92	ERS235554_30	GH28
CE19.hmm	332	ERS235554_30_k99_41694_39	722	1.9e-26	79	271	463	698	0.578313	ERS235554_30	CE19
CE8.hmm	288	ERS235554_30_k99_41694_39	722	5.7e-78	4	287	10	329	0.982639	ERS235554_30	CE8
GH105.hmm	332	ERS235554_30_k99_41694_41	413	5.9e-108	8	331	33	374	0.972892	ERS235554_30	GH105
GH1.hmm	429	ERS235554_30_k99_44295_3	493	4.4e-135	2	428	5	488	0.993007	ERS235554_30	GH1
GT4.hmm	160	ERS235554_30_k99_57890_37	476	1.1e-23	13	159	286	437	0.9125	ERS235554_30	GT4
GT4.hmm	160	ERS235554_30_k99_57890_55	421	1.3e-33	9	157	238	385	0.925	ERS235554_30	GT4
GT4.hmm	160	ERS235554_30_k99_57890_56	347	4.1e-29	8	159	170	317	0.94375	ERS235554_30	GT4
GT2_Glycos_transf_2.hmm	170	ERS235554_30_k99_57890_61	317	1.5e-28	1	128	14	146	0.747059	ERS235554_30	GT2_Glycos_transf_2
GT35.hmm	674	ERS235554_30_k99_5815_10	756	2.4e-219	2	673	80	754	0.995549	ERS235554_30	GT35
GT2_Glycos_transf_2.hmm	170	ERS235554_30_k99_80631_15	344	9.1e-23	4	104	9	110	0.588235	ERS235554_30	GT2_Glycos_transf_2
GH5_44.hmm	302	ERS235554_30_k99_80982_25	354	2.4e-60	1	265	50	311	0.874172	ERS235554_30	GH5_44
GH5_4.hmm	276	ERS235554_34_k99_11859_69	645	4e-84	3	275	80	367	0.985507	ERS235554_34	GH5_4
CBM13.hmm	188	ERS235554_34_k99_11859_75	946	1.3e-22	6	138	550	695	0.702128	ERS235554_34	CBM13
CBM13.hmm	188	ERS235554_34_k99_11859_75	946	2e-16	5	151	704	863	0.776596	ERS235554_34	CBM13
PL1.hmm	202	ERS235554_34_k99_11859_75	946	4.7e-30	31	199	228	420	0.831683	ERS235554_34	PL1
GT4.hmm	160	ERS235554_34_k99_11859_8	399	2.8e-33	3	159	200	352	0.975	ERS235554_34	GT4
GH24.hmm	137	ERS235554_34_k99_12062_5	450	2.3e-29	2	137	35	175	0.985401	ERS235554_34	GH24
GT35.hmm	674	ERS235554_34_k99_133765_4	754	1.2e-227	2	673	78	751	0.995549	ERS235554_34	GT35
GT28.hmm	157	ERS235554_34_k99_155144_50	376	1.5e-45	2	156	193	358	0.980892	ERS235554_34	GT28
GT2_Glycos_transf_2.hmm	170	ERS235554_34_k99_157540_13	323	5.8e-36	1	167	5	172	0.976471	ERS235554_34	GT2_Glycos_transf_2
GT2_Glycos_transf_2.hmm	170	ERS235554_34_k99_167777_31	338	6.8e-23	3	135	10	153	0.776471	ERS235554_34	GT2_Glycos_transf_2
GT4.hmm	160	ERS235554_34_k99_167777_32	526	2.9e-25	2	136	157	308	0.8375	ERS235554_34	GT4
GT4.hmm	160	ERS235554_34_k99_173311_36	555	4.2e-25	9	150	390	526	0.88125	ERS235554_34	GT4
GT51.hmm	177	ERS235554_34_k99_175551_13	237	1.1e-60	9	176	50	217	0.943503	ERS235554_34	GT51
GT5.hmm	472	ERS235554_34_k99_17889_11	473	2.1e-172	1	471	2	467	0.995763	ERS235554_34	GT5
GH13_9.hmm	301	ERS235554_34_k99_17889_8	667	1e-154	1	301	182	482	0.996678	ERS235554_34	GH13_9
CBM48.hmm	76	ERS235554_34_k99_17889_8	667	3e-16	4	70	33	115	0.868421	ERS235554_34	CBM48
CBM22.hmm	131	ERS235554_34_k99_187156_17	616	1.7e-23	2	129	45	170	0.969466	ERS235554_34	CBM22
GH10.hmm	303	ERS235554_34_k99_187156_17	616	3.5e-100	1	302	198	533	0.993399	ERS235554_34	GH10
GT2_Glycos_transf_2.hmm	170	ERS235554_34_k99_187156_3	294	2.9e-31	1	149	3	150	0.870588	ERS235554_34	GT2_Glycos_transf_2
GT2_Glycos_transf_2.hmm	170	ERS235554_34_k99_187156_5	328	4.5e-39	1	151	5	154	0.882353	ERS235554_34	GT2_Glycos_transf_2
GT111.hmm	217	ERS235554_34_k99_187156_6	251	6.9e-93	1	217	5	219	0.995392	ERS235554_34	GT111
GH13_9.hmm	301	ERS235554_34_k99_19850_2	594	5.6e-117	1	301	163	452	0.996678	ERS235554_34	GH13_9
GT2_Glycos_transf_2.hmm	170	ERS235554_34_k99_209140_11	275	2.3e-23	3	147	6	163	0.847059	ERS235554_34	GT2_Glycos_transf_2
GT4.hmm	160	ERS235554_34_k99_209140_12	363	8.9e-37	12	158	189	335	0.9125	ERS235554_34	GT4
GH5.hmm	275	ERS235554_34_k99_209140_2	622	2.7e-37	2	205	103	405	0.738182	ERS235554_34	GH5
GH9.hmm	418	ERS235554_34_k99_212544_10	769	7.3e-127	1	418	40	511	0.997608	ERS235554_34	GH9
GH13_39.hmm	316	ERS235554_34_k99_214528_5	633	4.2e-129	1	315	184	513	0.993671	ERS235554_34	GH13_39
GT4.hmm	160	ERS235554_34_k99_215376_25	801	2.5e-20	12	135	640	761	0.76875	ERS235554_34	GT4
GH1.hmm	429	ERS235554_34_k99_215376_30	452	3.7e-158	4	428	2	448	0.988345	ERS235554_34	GH1
cohesin.hmm	134	ERS235554_34_k99_216088_19	283	7.3e-17	1	116	30	151	0.858209	ERS235554_34	cohesin
PL1.hmm	202	ERS235554_34_k99_217027_2	1154	2.1e-41	26	200	231	407	0.861386	ERS235554_34	PL1
PL9_1.hmm	375	ERS235554_34_k99_217027_2	1154	6.7e-128	4	374	600	1016	0.986667	ERS235554_34	PL9_1
GH9.hmm	418	ERS235554_34_k99_25052_25	721	6.8e-116	1	418	37	461	0.997608	ERS235554_34	GH9
GT51.hmm	177	ERS235554_34_k99_25052_27	878	2.9e-59	8	177	178	360	0.954802	ERS235554_34	GT51
CE4.hmm	130	ERS235554_34_k99_25052_34	247	1.5e-30	3	125	61	185	0.938462	ERS235554_34	CE4
GH13_20.hmm	300	ERS235554_34_k99_25052_37	528	1.1e-76	6	298	38	326	0.973333	ERS235554_34	GH13_20
GT35.hmm	674	ERS235554_34_k99_25052_46	779	7.1e-257	2	673	80	773	0.995549	ERS235554_34	GT35
GH77.hmm	494	ERS235554_34_k99_25052_47	492	2.7e-170	1	492	8	489	0.993927	ERS235554_34	GH77
GH2.hmm	752	ERS235554_34_k99_35614_50	1005	8.2e-214	9	751	22	886	0.986702	ERS235554_34	GH2
GH5_1.hmm	310	ERS235554_34_k99_38091_7	576	1.1e-113	1	310	51	433	0.996774	ERS235554_34	GH5_1
CBM4.hmm	126	ERS235554_34_k99_39630_11	1071	1e-20	3	126	37	180	0.97619	ERS235554_34	CBM4
GH9.hmm	418	ERS235554_34_k99_39630_11	1071	2.6e-103	4	417	347	881	0.988038	ERS235554_34	GH9
GH5_1.hmm	310	ERS235554_34_k99_39630_2	533	2.9e-117	1	310	52	410	0.996774	ERS235554_34	GH5_1
CBM4.hmm	126	ERS235554_34_k99_39630_50	889	1.9e-28	3	126	40	181	0.97619	ERS235554_34	CBM4
GH9.hmm	418	ERS235554_34_k99_39630_50	889	3.4e-123	2	418	309	795	0.995215	ERS235554_34	GH9
GT5.hmm	472	ERS235554_34_k99_41693_2	483	2.5e-181	1	471	3	478	0.995763	ERS235554_34	GT5
GH25.hmm	177	ERS235554_34_k99_51825_11	314	1.5e-46	1	177	116	298	0.99435	ERS235554_34	GH25
GH25.hmm	177	ERS235554_34_k99_51825_18	349	5.7e-49	1	177	147	322	0.99435	ERS235554_34	GH25
GH59.hmm	631	ERS235554_34_k99_60484_33	809	1e-86	8	629	21	625	0.984152	ERS235554_34	GH59
GH48.hmm	611	ERS235554_34_k99_60484_59	956	7.6e-200	1	574	43	706	0.937807	ERS235554_34	GH48
GH26.hmm	303	ERS235554_34_k99_60484_70	750	1.1e-91	1	303	170	515	0.9967	ERS235554_34	GH26
CBM35.hmm	119	ERS235554_34_k99_60484_70	750	1.2e-21	1	119	37	155	0.991597	ERS235554_34	CBM35
CBM13.hmm	188	ERS235554_34_k99_70822_2	998	1.1e-17	5	137	791	936	0.702128	ERS235554_34	CBM13
PL11.hmm	606	ERS235554_34_k99_70822_2	998	1.6e-241	5	585	37	615	0.957096	ERS235554_34	PL11
CBM13.hmm	188	ERS235554_34_k99_70822_2	998	4.5e-22	6	138	636	782	0.702128	ERS235554_34	CBM13
GH25.hmm	177	ERS235554_34_k99_75079_38	287	4.2e-42	1	177	37	211	0.99435	ERS235554_34	GH25
GH8.hmm	320	ERS235554_34_k99_75079_47	481	1.8e-72	3	319	45	407	0.9875	ERS235554_34	GH8
GT2_Glycos_transf_2.hmm	170	ERS235554_34_k99_78189_7	321	4.4e-29	2	167	5	173	0.970588	ERS235554_34	GT2_Glycos_transf_2
GH5_4.hmm	276	ERS235554_34_k99_78189_8	730	3.7e-93	1	273	72	354	0.985507	ERS235554_34	GH5_4
GH26.hmm	303	ERS235554_34_k99_78904_2	525	2e-82	1	302	196	514	0.993399	ERS235554_34	GH26
GH95.hmm	722	ERS235554_34_k99_78904_3	770	2.9e-272	6	713	3	733	0.979224	ERS235554_34	GH95
GT2_Glycos_transf_2.hmm	170	ERS235554_34_k99_91712_7	279	1.3e-21	1	156	5	162	0.911765	ERS235554_34	GT2_Glycos_transf_2
GH94.hmm	1036	ERS235554_34_k99_91797_1	819	0	263	1036	2	815	0.746139	ERS235554_34	GH94
PL31.hmm	187	ERS235554_34_k99_91797_4	387	1.9e-59	2	185	100	288	0.97861	ERS235554_34	PL31
GH25.hmm	177	ERS235554_34_k99_98489_5	245	8e-49	1	176	45	219	0.988701	ERS235554_34	GH25
GH5_37.hmm	313	ERS235554_34_k99_98639_22	339	1.7e-133	1	313	10	323	0.996805	ERS235554_34	GH5_37
GH9.hmm	418	ERS235554_34_k99_98639_23	1031	1.5e-114	2	417	290	715	0.992823	ERS235554_34	GH9
GH16_21.hmm	206	ERS235554_34_k99_98639_23	1031	5.2e-85	2	205	824	1025	0.985437	ERS235554_34	GH16_21
CBM4.hmm	126	ERS235554_34_k99_98639_23	1031	9e-32	1	126	35	160	0.992063	ERS235554_34	CBM4
CBM22.hmm	131	ERS235554_34_k99_98639_25	956	1.2e-28	6	130	448	573	0.946565	ERS235554_34	CBM22
CE1.hmm	227	ERS235554_34_k99_98639_25	956	1e-38	2	222	718	950	0.969163	ERS235554_34	CE1
GH30_8.hmm	342	ERS235554_34_k99_98639_25	956	5e-129	2	340	34	386	0.988304	ERS235554_34	GH30_8
CBM79.hmm	110	ERS235554_34_k99_99245_17	728	2.5e-21	4	109	412	522	0.954545	ERS235554_34	CBM79
GH9.hmm	418	ERS235554_34_k99_99245_6	585	3.6e-90	1	418	41	473	0.997608	ERS235554_34	GH9
GH9.hmm	418	ERS235554_34_k99_99245_7	745	6.5e-105	1	417	41	487	0.995215	ERS235554_34	GH9
CBM3.hmm	88	ERS235554_34_k99_99245_7	745	6.5e-21	4	87	516	601	0.943182	ERS235554_34	CBM3
GH43_35.hmm	294	ERS235559_36_k99_145049_2	466	1.5e-122	1	294	7	309	0.996599	ERS235559_36	GH43_35
GH39.hmm	431	ERS235559_36_k99_145049_3	519	3e-163	3	430	23	453	0.990719	ERS235559_36	GH39
GH2.hmm	752	ERS235559_36_k99_59440_1	437	1.6e-61	472	750	15	319	0.369681	ERS235559_36	GH2
GH51.hmm	630	ERS235559_36_k99_97528_1	812	6.3e-102	116	629	196	807	0.814286	ERS235559_36	GH51
GH1.hmm	429	ERS235564_53_k99_111460_10	473	1.1e-144	9	426	9	466	0.972028	ERS235564_53	GH1
GH32.hmm	293	ERS235564_53_k99_114452_6	461	2.4e-43	2	273	6	283	0.924915	ERS235564_53	GH32
GH32.hmm	293	ERS235564_53_k99_114452_8	481	1.2e-84	1	293	37	351	0.996587	ERS235564_53	GH32
GH1.hmm	429	ERS235564_53_k99_11607_1	477	1.7e-145	4	428	2	472	0.988345	ERS235564_53	GH1
GH5_44.hmm	302	ERS235564_53_k99_11623_23	354	1.6e-60	1	265	50	311	0.874172	ERS235564_53	GH5_44
GH172.hmm	236	ERS235564_53_k99_117349_24	375	5.8e-83	1	236	85	355	0.995763	ERS235564_53	GH172
GH4.hmm	179	ERS235564_53_k99_117349_36	448	7.8e-68	2	178	8	184	0.98324	ERS235564_53	GH4
GH109.hmm	399	ERS235564_53_k99_122617_26	340	7.7e-20	5	161	12	169	0.390977	ERS235564_53	GH109
GH13_9.hmm	301	ERS235564_53_k99_13013_7	749	3e-136	1	301	220	516	0.996678	ERS235564_53	GH13_9
CBM48.hmm	76	ERS235564_53_k99_13013_7	749	5.7e-19	2	71	44	130	0.907895	ERS235564_53	CBM48
GT35.hmm	674	ERS235564_53_k99_13013_8	809	1.7e-255	1	672	95	807	0.995549	ERS235564_53	GT35
GH1.hmm	429	ERS235564_53_k99_130402_8	473	6.1e-141	5	428	2	468	0.986014	ERS235564_53	GH1
GH13_20.hmm	300	ERS235564_53_k99_138637_30	459	4.5e-71	6	298	49	338	0.973333	ERS235564_53	GH13_20
GH13_39.hmm	316	ERS235564_53_k99_139132_4	1099	8.2e-122	1	315	194	524	0.993671	ERS235564_53	GH13_39
GH77.hmm	494	ERS235564_53_k99_139132_4	1099	9e-101	109	482	727	1085	0.755061	ERS235564_53	GH77
GH4.hmm	179	ERS235564_53_k99_139691_12	461	1.1e-61	2	175	3	178	0.96648	ERS235564_53	GH4
GH109.hmm	399	ERS235564_53_k99_153608_22	347	3.4e-17	3	166	4	156	0.408521	ERS235564_53	GH109
GH28.hmm	325	ERS235564_53_k99_154005_11	532	6.3e-66	8	307	105	477	0.92	ERS235564_53	GH28
CE19.hmm	332	ERS235564_53_k99_154005_12	722	1.3e-26	69	276	453	702	0.623494	ERS235564_53	CE19
CE8.hmm	288	ERS235564_53_k99_154005_12	722	9e-83	4	287	10	329	0.982639	ERS235564_53	CE8
GH105.hmm	332	ERS235564_53_k99_154005_14	413	1.2e-107	7	331	32	374	0.975904	ERS235564_53	GH105
GT2_Glycos_transf_2.hmm	170	ERS235564_53_k99_157456_3	344	7.2e-23	4	104	9	110	0.588235	ERS235564_53	GT2_Glycos_transf_2
GH1.hmm	429	ERS235564_53_k99_157456_8	477	5.7e-143	5	428	3	472	0.986014	ERS235564_53	GH1
CE4.hmm	130	ERS235564_53_k99_158172_1	469	2.7e-24	6	115	245	356	0.838462	ERS235564_53	CE4
GH1.hmm	429	ERS235564_53_k99_162117_34	467	2e-128	2	426	3	462	0.988345	ERS235564_53	GH1
CE9.hmm	373	ERS235564_53_k99_162117_72	390	1.8e-119	14	373	19	380	0.962466	ERS235564_53	CE9
GH1.hmm	429	ERS235564_53_k99_162117_81	474	5.1e-141	4	426	6	468	0.983683	ERS235564_53	GH1
GH1.hmm	429	ERS235564_53_k99_162117_85	481	2.4e-141	3	425	8	474	0.983683	ERS235564_53	GH1
GH1.hmm	429	ERS235564_53_k99_162117_87	480	6.4e-148	4	427	14	476	0.986014	ERS235564_53	GH1
CE7.hmm	313	ERS235564_53_k99_164189_16	309	4.3e-85	17	307	2	296	0.926518	ERS235564_53	CE7
GH23.hmm	135	ERS235564_53_k99_164189_2	194	3.5e-29	14	119	57	179	0.777778	ERS235564_53	GH23
GT2_Glyco_tranf_2_3.hmm	230	ERS235564_53_k99_30434_24	432	1e-25	2	228	52	276	0.982609	ERS235564_53	GT2_Glyco_tranf_2_3
GT51.hmm	177	ERS235564_53_k99_31795_1	731	1.3e-65	2	176	72	247	0.983051	ERS235564_53	GT51
GT35.hmm	674	ERS235564_53_k99_80583_8	756	2.5e-219	2	673	80	754	0.995549	ERS235564_53	GT35
GH77.hmm	494	ERS235564_53_k99_80583_9	502	1.1e-162	1	490	9	486	0.989879	ERS235564_53	GH77
GT28.hmm	157	ERS235564_53_k99_93087_11	372	1.4e-50	2	155	196	357	0.974522	ERS235564_53	GT28
GT28.hmm	157	ERS235564_53_k99_97873_21	434	3e-20	16	145	256	386	0.821656	ERS235564_53	GT28
GT2_Glycos_transf_2.hmm	170	ERS235565_26_k99_11798_1	321	1.1e-28	1	168	5	166	0.982353	ERS235565_26	GT2_Glycos_transf_2
GT51.hmm	177	ERS235565_26_k99_14596_6	871	2.8e-63	2	176	82	266	0.983051	ERS235565_26	GT51
GH31.hmm	427	ERS235565_26_k99_15630_18	664	2.6e-139	2	427	133	613	0.995316	ERS235565_26	GH31
GH13_31.hmm	349	ERS235565_26_k99_15630_19	558	3e-166	1	348	28	377	0.994269	ERS235565_26	GH13_31
GT4.hmm	160	ERS235565_26_k99_18132_2	494	5.1e-25	13	160	293	445	0.91875	ERS235565_26	GT4
GH25.hmm	177	ERS235565_26_k99_19717_16	522	1.6e-44	1	177	88	266	0.99435	ERS235565_26	GH25
GT2_Glycos_transf_2.hmm	170	ERS235565_26_k99_19717_22	825	2.7e-21	1	168	544	722	0.982353	ERS235565_26	GT2_Glycos_transf_2
GT2_Glycos_transf_2.hmm	170	ERS235565_26_k99_19717_22	825	5.4e-20	1	111	286	397	0.647059	ERS235565_26	GT2_Glycos_transf_2
GT2_Glycos_transf_2.hmm	170	ERS235565_26_k99_19717_24	623	2.5e-25	1	169	84	245	0.988235	ERS235565_26	GT2_Glycos_transf_2
GT2_Glycos_transf_2.hmm	170	ERS235565_26_k99_19717_24	623	3.3e-25	1	170	341	520	0.994118	ERS235565_26	GT2_Glycos_transf_2
GT2_Glycos_transf_2.hmm	170	ERS235565_26_k99_19717_25	319	1.8e-28	1	170	5	176	0.994118	ERS235565_26	GT2_Glycos_transf_2
GH77.hmm	494	ERS235565_26_k99_20893_25	509	3.8e-180	1	492	9	500	0.993927	ERS235565_26	GH77
CE1.hmm	227	ERS235565_26_k99_21803_11	434	4.4e-27	8	222	201	431	0.942731	ERS235565_26	CE1
GH2.hmm	752	ERS235565_26_k99_21803_12	832	1.2e-105	29	492	2	628	0.615691	ERS235565_26	GH2
GH3.hmm	216	ERS235565_26_k99_21803_13	1043	5.2e-39	5	195	734	922	0.87963	ERS235565_26	GH3
GH32.hmm	293	ERS235565_26_k99_21803_21	495	2.5e-101	1	293	28	338	0.996587	ERS235565_26	GH32
GH43_35.hmm	294	ERS235565_26_k99_21803_27	484	1.4e-122	1	293	8	321	0.993197	ERS235565_26	GH43_35
GH78.hmm	504	ERS235565_26_k99_21803_31	528	1.5e-79	5	437	68	519	0.857143	ERS235565_26	GH78
GH78.hmm	504	ERS235565_26_k99_21803_3	647	9.2e-91	72	489	226	636	0.827381	ERS235565_26	GH78
GH2.hmm	752	ERS235565_26_k99_21803_4	875	1e-92	28	526	2	757	0.662234	ERS235565_26	GH2
CE4.hmm	130	ERS235565_26_k99_22122_9	297	1.1e-31	2	124	102	228	0.938462	ERS235565_26	CE4
GH31.hmm	427	ERS235565_26_k99_23067_2	785	5.7e-134	1	426	251	681	0.995316	ERS235565_26	GH31
GH3.hmm	216	ERS235565_26_k99_25026_6	812	1e-68	5	196	31	235	0.884259	ERS235565_26	GH3
GH29.hmm	346	ERS235565_26_k99_29774_1	441	2.5e-115	36	346	6	340	0.895954	ERS235565_26	GH29
GH13_9.hmm	301	ERS235565_26_k99_31497_10	776	1.1e-107	2	299	266	561	0.986711	ERS235565_26	GH13_9
CBM48.hmm	76	ERS235565_26_k99_31497_10	776	9e-19	2	73	124	213	0.934211	ERS235565_26	CBM48
GT2_Glycos_transf_2.hmm	170	ERS235565_26_k99_31904_24	339	3.7e-29	1	107	5	109	0.623529	ERS235565_26	GT2_Glycos_transf_2
GH3.hmm	216	ERS235565_26_k99_31904_40	954	2.3e-43	23	215	676	869	0.888889	ERS235565_26	GH3
GH77.hmm	494	ERS235565_26_k99_32185_30	512	2.9e-171	1	488	11	492	0.98583	ERS235565_26	GH77
GH127.hmm	524	ERS235565_26_k99_32185_5	648	6.8e-199	2	524	14	555	0.996183	ERS235565_26	GH127
GH3.hmm	216	ERS235565_26_k99_37028_5	836	3.2e-66	5	216	538	789	0.976852	ERS235565_26	GH3
GT4.hmm	160	ERS235565_26_k99_37257_14	475	4.1e-24	13	160	287	439	0.91875	ERS235565_26	GT4
GH13_31.hmm	349	ERS235565_26_k99_37258_2	559	1.3e-130	1	348	31	377	0.994269	ERS235565_26	GH13_31
GH5_2.hmm	237	ERS235565_26_k99_39664_18	333	1.8e-98	2	236	45	289	0.987342	ERS235565_26	GH5_2
GT35.hmm	674	ERS235565_26_k99_39664_22	753	1.6e-220	2	673	78	751	0.995549	ERS235565_26	GT35
GT28.hmm	157	ERS235565_26_k99_39970_17	355	5.2e-41	2	152	188	338	0.955414	ERS235565_26	GT28
GT2_Glycos_transf_2.hmm	170	ERS235565_26_k99_40585_1	237	5.1e-17	2	127	6	135	0.735294	ERS235565_26	GT2_Glycos_transf_2
GH112.hmm	715	ERS235565_26_k99_43277_15	721	0	1	714	6	718	0.997203	ERS235565_26	GH112
GT35.hmm	674	ERS235565_26_k99_4586_10	826	4.6e-284	1	673	95	812	0.997033	ERS235565_26	GT35
GH140.hmm	412	ERS235565_26_k99_4586_23	534	1.6e-16	11	274	131	405	0.63835	ERS235565_26	GH140
CBM91.hmm	200	ERS235565_26_k99_4586_24	582	1.4e-48	12	195	377	573	0.915	ERS235565_26	CBM91
GH43_11.hmm	292	ERS235565_26_k99_4586_24	582	1.5e-131	1	292	2	286	0.996575	ERS235565_26	GH43_11
GH142.hmm	479	ERS235565_26_k99_4586_25	437	1.8e-21	138	386	142	397	0.517745	ERS235565_26	GH142
CBM67.hmm	176	ERS235565_26_k99_4586_31	890	1.7e-31	12	167	135	300	0.880682	ERS235565_26	CBM67
GH78.hmm	504	ERS235565_26_k99_4586_31	890	8.4e-174	1	504	327	853	0.998016	ERS235565_26	GH78
GT2_Glycos_transf_2.hmm	170	ERS235565_26_k99_47420_10	380	1.2e-31	3	133	6	145	0.764706	ERS235565_26	GT2_Glycos_transf_2
GT2_Glycos_transf_2.hmm	170	ERS235565_26_k99_47420_11	1035	3.4e-36	1	128	7	133	0.747059	ERS235565_26	GT2_Glycos_transf_2
GH1.hmm	429	ERS235565_26_k99_47420_1	455	1.1e-161	5	428	3	451	0.986014	ERS235565_26	GH1
GT2_Glycos_transf_2.hmm	170	ERS235565_26_k99_47420_24	273	7.9e-33	1	166	32	188	0.970588	ERS235565_26	GT2_Glycos_transf_2
GH51.hmm	630	ERS235565_26_k99_47420_26	500	6.4e-145	82	542	2	498	0.730159	ERS235565_26	GH51
GH31.hmm	427	ERS235565_26_k99_47420_2	797	3.3e-128	1	427	170	597	0.997658	ERS235565_26	GH31
GH13_9.hmm	301	ERS235565_26_k99_47422_1	594	2.6e-123	2	301	165	453	0.993355	ERS235565_26	GH13_9
CBM48.hmm	76	ERS235565_26_k99_47422_1	594	4.7e-18	3	69	18	95	0.868421	ERS235565_26	CBM48
GH13_31.hmm	349	ERS235565_26_k99_48030_5	560	2e-168	1	349	28	378	0.997135	ERS235565_26	GH13_31
GH95.hmm	722	ERS235565_26_k99_5412_11	793	2.3e-224	8	716	2	772	0.980609	ERS235565_26	GH95
GH32.hmm	293	ERS235565_26_k99_54701_18	498	1.1e-100	1	293	29	341	0.996587	ERS235565_26	GH32
GH13_4.hmm	400	ERS235565_26_k99_54701_19	617	6.7e-170	1	400	84	481	0.9975	ERS235565_26	GH13_4
GH2.hmm	752	ERS235565_26_k99_54701_20	840	1.4e-95	48	550	16	721	0.667553	ERS235565_26	GH2
GT2_Glycos_transf_2.hmm	170	ERS235565_26_k99_5476_3	364	3.6e-35	1	117	12	127	0.682353	ERS235565_26	GT2_Glycos_transf_2
GH43_12.hmm	281	ERS235565_26_k99_56303_15	530	1.6e-109	1	281	10	292	0.996441	ERS235565_26	GH43_12
CBM91.hmm	200	ERS235565_26_k99_56303_15	530	6.5e-30	4	182	320	516	0.89	ERS235565_26	CBM91
GH94.hmm	1036	ERS235565_26_k99_58646_16	806	7.1e-251	263	1035	2	801	0.745174	ERS235565_26	GH94
GH94.hmm	1036	ERS235565_26_k99_58646_17	958	1.5e-153	370	1019	143	927	0.626448	ERS235565_26	GH94
GH13_20.hmm	300	ERS235565_26_k99_60753_6	601	9.8e-79	9	299	39	321	0.966667	ERS235565_26	GH13_20
GT4.hmm	160	ERS235565_26_k99_63975_10	367	2.5e-27	11	152	196	335	0.88125	ERS235565_26	GT4
GT4.hmm	160	ERS235565_26_k99_63975_5	401	3.3e-37	8	159	218	367	0.94375	ERS235565_26	GT4
GH13_9.hmm	301	ERS235565_26_k99_6582_4	628	1.6e-154	1	301	184	484	0.996678	ERS235565_26	GH13_9
CBM48.hmm	76	ERS235565_26_k99_6582_4	628	4.8e-20	2	71	26	112	0.907895	ERS235565_26	CBM48
CE4.hmm	130	ERS235565_26_k99_6582_5	439	1.5e-28	2	117	159	275	0.884615	ERS235565_26	CE4
CE9.hmm	373	ERS235565_26_k99_6582_6	368	1.2e-127	1	369	3	366	0.986595	ERS235565_26	CE9
GT2_Glycos_transf_2.hmm	170	ERS235565_26_k99_67262_16	360	9.1e-16	3	153	7	147	0.882353	ERS235565_26	GT2_Glycos_transf_2
GH13_39.hmm	316	ERS235565_26_k99_68926_21	711	7.1e-93	1	316	192	573	0.996835	ERS235565_26	GH13_39
CBM34.hmm	120	ERS235565_26_k99_68926_21	711	8.1e-17	12	106	41	129	0.783333	ERS235565_26	CBM34
GH18.hmm	296	ERS235565_26_k99_68926_42	553	4e-39	48	283	265	539	0.793919	ERS235565_26	GH18
GH2.hmm	752	ERS235565_26_k99_71596_40	646	2.3e-95	22	405	24	534	0.509309	ERS235565_26	GH2
GH94.hmm	1036	ERS235565_26_k99_71596_46	812	1.4e-299	263	1036	2	808	0.746139	ERS235565_26	GH94
GT2_Glycos_transf_2.hmm	170	ERS235565_26_k99_74997_19	243	3.7e-28	2	167	12	169	0.970588	ERS235565_26	GT2_Glycos_transf_2
GH23.hmm	135	ERS235565_26_k99_75221_6	688	8.1e-31	7	125	216	338	0.874074	ERS235565_26	GH23
GH3.hmm	216	ERS235565_26_k99_75233_13	674	1.3e-66	6	216	12	231	0.972222	ERS235565_26	GH3
GH172.hmm	236	ERS235565_26_k99_75233_4	367	3.9e-90	1	236	88	347	0.995763	ERS235565_26	GH172
GH13_4.hmm	400	ERS235565_26_k99_75233_5	660	1.1e-170	1	400	128	525	0.9975	ERS235565_26	GH13_4
GH32.hmm	293	ERS235565_26_k99_75233_7	518	4.9e-63	1	286	94	374	0.972696	ERS235565_26	GH32
GH32.hmm	293	ERS235565_26_k99_75233_9	504	5.3e-62	1	288	96	374	0.979522	ERS235565_26	GH32
CE2.hmm	209	ERS235565_26_k99_75344_16	349	5.2e-57	1	209	131	338	0.995215	ERS235565_26	CE2
GH3.hmm	216	ERS235565_26_k99_75541_16	804	6e-69	6	215	558	766	0.967593	ERS235565_26	GH3
GH2.hmm	752	ERS235565_26_k99_7646_14	1042	2.4e-216	8	750	22	921	0.986702	ERS235565_26	GH2
GH42.hmm	371	ERS235565_26_k99_7646_15	675	2.6e-152	1	370	15	385	0.994609	ERS235565_26	GH42
GH36.hmm	688	ERS235565_26_k99_76949_14	721	2e-261	1	686	11	701	0.99564	ERS235565_26	GH36
GH112.hmm	715	ERS235565_26_k99_77306_9	728	4.7e-281	1	713	8	716	0.995804	ERS235565_26	GH112
GT5.hmm	472	ERS235565_26_k99_79165_25	482	3.4e-185	1	471	3	476	0.995763	ERS235565_26	GT5
GH29.hmm	346	ERS235565_26_k99_79605_16	437	2e-116	39	346	6	337	0.887283	ERS235565_26	GH29
GH109.hmm	399	ERS235565_26_k99_79605_17	417	5.8e-16	4	173	2	171	0.423559	ERS235565_26	GH109
GH109.hmm	399	ERS235565_26_k99_83908_3	323	1.3e-18	7	170	2	156	0.408521	ERS235565_26	GH109
GH3.hmm	216	ERS235565_26_k99_83908_5	721	9.7e-71	3	215	32	271	0.981481	ERS235565_26	GH3
GH13_11.hmm	351	ERS235565_26_k99_88214_8	711	2.9e-51	145	351	306	491	0.586895	ERS235565_26	GH13_11
GH106.hmm	824	ERS235565_26_k99_89925_24	1202	4.7e-71	6	624	11	764	0.75	ERS235565_26	GH106
GH116.hmm	363	ERS235565_26_k99_89925_5	824	9.9e-76	1	362	410	756	0.99449	ERS235565_26	GH116
GT2_Glycos_transf_2.hmm	170	ERS235565_26_k99_8998_6	307	3e-16	1	170	5	174	0.994118	ERS235565_26	GT2_Glycos_transf_2
GH3.hmm	216	ERS235565_26_k99_90998_1	1005	3.1e-46	14	215	713	918	0.930556	ERS235565_26	GH3
GH29.hmm	346	ERS235565_26_k99_92057_4	475	2.1e-87	44	339	18	342	0.852601	ERS235565_26	GH29
CE4.hmm	130	ERS235565_26_k99_95432_7	478	3.1e-32	4	117	277	391	0.869231	ERS235565_26	CE4
GH32.hmm	293	ERS235566_47_k99_103963_5	476	3.1e-94	1	293	33	340	0.996587	ERS235566_47	GH32
GT2_Glycos_transf_2.hmm	170	ERS235566_47_k99_104768_5	337	2.9e-31	1	166	6	171	0.970588	ERS235566_47	GT2_Glycos_transf_2
GT2_Glycos_transf_2.hmm	170	ERS235566_47_k99_110281_30	317	2e-18	2	161	7	156	0.935294	ERS235566_47	GT2_Glycos_transf_2
GT28.hmm	157	ERS235566_47_k99_113334_57	356	1.1e-39	2	146	188	333	0.917197	ERS235566_47	GT28
GH13_4.hmm	400	ERS235566_47_k99_126041_12	612	7.1e-174	1	400	81	478	0.9975	ERS235566_47	GH13_4
GH32.hmm	293	ERS235566_47_k99_126041_17	508	1.2e-102	1	293	28	336	0.996587	ERS235566_47	GH32
GH77.hmm	494	ERS235566_47_k99_126041_5	503	2.1e-176	1	486	10	489	0.981781	ERS235566_47	GH77
CE2.hmm	209	ERS235566_47_k99_128742_9	378	3.9e-53	1	209	127	367	0.995215	ERS235566_47	CE2
GH42.hmm	371	ERS235566_47_k99_129835_15	675	1e-153	1	370	15	385	0.994609	ERS235566_47	GH42
GH112.hmm	715	ERS235566_47_k99_129835_17	721	0	1	714	6	718	0.997203	ERS235566_47	GH112
GH38.hmm	269	ERS235566_47_k99_129835_4	1040	7.3e-86	1	256	239	505	0.947955	ERS235566_47	GH38
GH109.hmm	399	ERS235566_47_k99_130170_9	338	1.4e-19	6	155	2	144	0.373434	ERS235566_47	GH109
GH36.hmm	688	ERS235566_47_k99_131700_19	729	2.5e-276	1	686	11	709	0.99564	ERS235566_47	GH36
GH3.hmm	216	ERS235566_47_k99_131700_29	838	7.1e-65	20	216	598	795	0.907407	ERS235566_47	GH3
GH78.hmm	504	ERS235566_47_k99_131700_31	523	5e-84	6	439	68	520	0.859127	ERS235566_47	GH78
GH13_9.hmm	301	ERS235566_47_k99_131700_4	715	2.3e-113	2	300	266	563	0.990033	ERS235566_47	GH13_9
CBM48.hmm	76	ERS235566_47_k99_131700_4	715	4.6e-18	2	68	124	207	0.868421	ERS235566_47	CBM48
GH172.hmm	236	ERS235566_47_k99_131700_64	370	8.5e-94	1	236	91	350	0.995763	ERS235566_47	GH172
GH130.hmm	296	ERS235566_47_k99_131700_7	341	1.6e-96	1	296	28	325	0.996622	ERS235566_47	GH130
GT2_Glycos_transf_2.hmm	170	ERS235566_47_k99_131700_79	237	1.9e-16	2	97	8	107	0.558824	ERS235566_47	GT2_Glycos_transf_2
GH18.hmm	296	ERS235566_47_k99_131700_82	550	4.8e-40	18	281	249	537	0.888514	ERS235566_47	GH18
GH130.hmm	296	ERS235566_47_k99_131700_9	212	7e-36	2	140	47	196	0.466216	ERS235566_47	GH130
GH3.hmm	216	ERS235566_47_k99_137489_14	820	8.2e-64	23	216	571	779	0.893519	ERS235566_47	GH3
GH94.hmm	1036	ERS235566_47_k99_137489_8	805	6.5e-255	263	1034	2	799	0.744208	ERS235566_47	GH94
GH94.hmm	1036	ERS235566_47_k99_137489_9	900	5.8e-161	298	1022	34	872	0.698842	ERS235566_47	GH94
GT35.hmm	674	ERS235566_47_k99_14823_6	821	3.5e-283	1	673	95	812	0.997033	ERS235566_47	GT35
GT2_Glycos_transf_2.hmm	170	ERS235566_47_k99_15764_25	319	2.2e-31	1	169	5	175	0.988235	ERS235566_47	GT2_Glycos_transf_2
GT2_Glycos_transf_2.hmm	170	ERS235566_47_k99_15764_26	620	2.2e-25	1	167	83	242	0.976471	ERS235566_47	GT2_Glycos_transf_2
GT2_Glycos_transf_2.hmm	170	ERS235566_47_k99_15764_26	620	5.7e-27	1	166	340	515	0.970588	ERS235566_47	GT2_Glycos_transf_2
GT2_Glycos_transf_2.hmm	170	ERS235566_47_k99_15764_29	816	2.1e-21	1	167	543	720	0.976471	ERS235566_47	GT2_Glycos_transf_2
GT2_Glycos_transf_2.hmm	170	ERS235566_47_k99_15764_29	816	9.5e-24	1	112	284	396	0.652941	ERS235566_47	GT2_Glycos_transf_2
GT2_Glycos_transf_2.hmm	170	ERS235566_47_k99_15764_38	311	1.4e-35	1	151	5	154	0.882353	ERS235566_47	GT2_Glycos_transf_2
GH25.hmm	177	ERS235566_47_k99_15764_41	519	9.2e-48	1	170	90	259	0.954802	ERS235566_47	GH25
GH29.hmm	346	ERS235566_47_k99_20010_29	441	1.3e-113	25	346	3	353	0.927746	ERS235566_47	GH29
GH29.hmm	346	ERS235566_47_k99_20010_30	489	8.8e-112	20	346	11	375	0.942197	ERS235566_47	GH29
GT2_Glycos_transf_2.hmm	170	ERS235566_47_k99_20481_17	248	8.1e-35	1	154	7	151	0.9	ERS235566_47	GT2_Glycos_transf_2
AA7.hmm	458	ERS235566_47_k99_23647_2	473	5.9e-16	15	200	48	238	0.40393	ERS235566_47	AA7
GH13_31.hmm	349	ERS235566_47_k99_27578_18	560	6.2e-163	1	349	27	378	0.997135	ERS235566_47	GH13_31
GH29.hmm	346	ERS235566_47_k99_27578_3	437	9.8e-115	37	346	8	341	0.893064	ERS235566_47	GH29
GH29.hmm	346	ERS235566_47_k99_27578_8	423	5.2e-91	39	346	3	321	0.887283	ERS235566_47	GH29
CE9.hmm	373	ERS235566_47_k99_32659_19	368	1.7e-124	1	370	3	367	0.989276	ERS235566_47	CE9
GH2.hmm	752	ERS235566_47_k99_32659_42	1015	4.6e-216	9	750	23	894	0.985372	ERS235566_47	GH2
CE4.hmm	130	ERS235566_47_k99_32659_64	293	1.5e-30	3	109	104	212	0.815385	ERS235566_47	CE4
GH13_11.hmm	351	ERS235566_47_k99_35028_30	711	2.5e-147	1	351	187	548	0.997151	ERS235566_47	GH13_11
GT4.hmm	160	ERS235566_47_k99_3688_33	367	1.4e-25	9	117	193	300	0.675	ERS235566_47	GT4
CBM48.hmm	76	ERS235566_47_k99_43878_3	629	6.5e-21	2	71	26	112	0.907895	ERS235566_47	CBM48
GH13_9.hmm	301	ERS235566_47_k99_43878_3	629	6e-152	2	301	185	484	0.993355	ERS235566_47	GH13_9
CE4.hmm	130	ERS235566_47_k99_43878_4	480	6.1e-27	5	117	158	273	0.861538	ERS235566_47	CE4
GH73.hmm	128	ERS235566_47_k99_4401_3	505	4.9e-26	7	128	221	366	0.945312	ERS235566_47	GH73
GH109.hmm	399	ERS235566_47_k99_47434_1	335	5.3e-26	6	164	2	152	0.39599	ERS235566_47	GH109
GH73.hmm	128	ERS235566_47_k99_47741_32	254	1.6e-17	3	123	108	234	0.9375	ERS235566_47	GH73
GT35.hmm	674	ERS235566_47_k99_48870_4	756	2.4e-223	2	673	78	751	0.995549	ERS235566_47	GT35
GH51.hmm	630	ERS235566_47_k99_49782_16	502	8.5e-145	82	542	2	500	0.730159	ERS235566_47	GH51
GH31.hmm	427	ERS235566_47_k99_49782_22	792	2.3e-135	1	427	167	592	0.997658	ERS235566_47	GH31
GH13_20.hmm	300	ERS235566_47_k99_49987_22	559	1.1e-76	9	299	39	321	0.966667	ERS235566_47	GH13_20
GT5.hmm	472	ERS235566_47_k99_5345_14	482	5.3e-186	1	471	3	476	0.995763	ERS235566_47	GT5
GT51.hmm	177	ERS235566_47_k99_56747_9	898	2e-63	3	176	83	265	0.977401	ERS235566_47	GT51
GH36.hmm	688	ERS235566_47_k99_60365_7	727	4.1e-263	2	686	12	707	0.994186	ERS235566_47	GH36
GT2_Glycos_transf_2.hmm	170	ERS235566_47_k99_61381_34	316	3.2e-34	1	169	5	167	0.988235	ERS235566_47	GT2_Glycos_transf_2
CE4.hmm	130	ERS235566_47_k99_63376_43	284	4.6e-33	2	124	85	211	0.938462	ERS235566_47	CE4
GH77.hmm	494	ERS235566_47_k99_6733_5	515	2.7e-177	1	492	8	490	0.993927	ERS235566_47	GH77
GH13_31.hmm	349	ERS235566_47_k99_75051_11	559	9e-171	1	348	28	375	0.994269	ERS235566_47	GH13_31
GH31.hmm	427	ERS235566_47_k99_75051_12	664	1.4e-140	2	427	133	613	0.995316	ERS235566_47	GH31
GH3.hmm	216	ERS235566_47_k99_77602_10	388	1.4e-58	4	216	113	344	0.981481	ERS235566_47	GH3
GH4.hmm	179	ERS235566_47_k99_84664_23	442	5.8e-65	1	175	3	183	0.972067	ERS235566_47	GH4
GH36.hmm	688	ERS235566_47_k99_84664_25	740	5.2e-283	2	687	12	715	0.99564	ERS235566_47	GH36
GH31.hmm	427	ERS235566_47_k99_84664_30	509	2e-74	32	397	117	479	0.854801	ERS235566_47	GH31
GH13_11.hmm	351	ERS235566_47_k99_85047_5	655	8.5e-51	145	351	280	465	0.586895	ERS235566_47	GH13_11
GT2_Glycos_transf_2.hmm	170	ERS235566_47_k99_87120_14	314	1.4e-35	1	167	3	165	0.976471	ERS235566_47	GT2_Glycos_transf_2
CE4.hmm	130	ERS235566_47_k99_9712_11	286	3e-28	7	127	10	159	0.923077	ERS235566_47	CE4
CE4.hmm	130	ERS235566_47_k99_9712_12	280	2.2e-24	21	126	51	157	0.807692	ERS235566_47	CE4
GT28.hmm	157	ERS235566_58_k99_100957_38	372	1.4e-50	2	155	196	357	0.974522	ERS235566_58	GT28
GH4.hmm	179	ERS235566_58_k99_113965_63	458	2e-47	1	177	2	178	0.98324	ERS235566_58	GH4
GH13_20.hmm	300	ERS235566_58_k99_113965_66	459	4.3e-71	6	298	49	338	0.973333	ERS235566_58	GH13_20
GT81.hmm	293	ERS235566_58_k99_117383_2	324	2.9e-18	20	215	3	185	0.665529	ERS235566_58	GT81
GT2_Glycos_transf_2.hmm	170	ERS235566_58_k99_120048_1	344	2.3e-22	4	104	9	110	0.588235	ERS235566_58	GT2_Glycos_transf_2
GH32.hmm	293	ERS235566_58_k99_20245_35	479	1e-42	2	281	13	303	0.952218	ERS235566_58	GH32
GT51.hmm	177	ERS235566_58_k99_25897_3	733	1.1e-65	2	176	72	247	0.983051	ERS235566_58	GT51
GT2_Glyco_tranf_2_3.hmm	230	ERS235566_58_k99_29273_24	432	1e-25	2	228	52	276	0.982609	ERS235566_58	GT2_Glyco_tranf_2_3
CE4.hmm	130	ERS235566_58_k99_33074_10	469	2.2e-26	6	117	245	358	0.853846	ERS235566_58	CE4
GH77.hmm	494	ERS235566_58_k99_39608_3	502	3.5e-161	1	490	9	486	0.989879	ERS235566_58	GH77
GH32.hmm	293	ERS235566_58_k99_40747_13	514	4.4e-80	1	293	33	377	0.996587	ERS235566_58	GH32
GT4.hmm	160	ERS235566_58_k99_40747_6	476	1.1e-23	13	159	286	437	0.9125	ERS235566_58	GT4
GH105.hmm	332	ERS235566_58_k99_40893_17	413	1.5e-107	8	331	33	374	0.972892	ERS235566_58	GH105
CE8.hmm	288	ERS235566_58_k99_40893_19	722	1.1e-79	4	287	10	329	0.982639	ERS235566_58	CE8
CE19.hmm	332	ERS235566_58_k99_40893_19	722	2.1e-25	69	271	453	698	0.608434	ERS235566_58	CE19
GH28.hmm	325	ERS235566_58_k99_40893_20	532	1.4e-66	8	307	105	477	0.92	ERS235566_58	GH28
GH32.hmm	293	ERS235566_58_k99_44937_2	481	1.2e-84	1	293	37	351	0.996587	ERS235566_58	GH32
CE9.hmm	373	ERS235566_58_k99_71348_7	390	3.2e-119	14	373	19	380	0.962466	ERS235566_58	CE9
GT28.hmm	157	ERS235566_58_k99_75988_15	434	1.5e-20	16	147	256	388	0.834395	ERS235566_58	GT28
GH109.hmm	399	ERS235566_58_k99_79604_11	347	4.3e-17	3	166	4	156	0.408521	ERS235566_58	GH109
GH32.hmm	293	ERS235566_58_k99_82385_2	461	2.2e-43	2	273	6	283	0.924915	ERS235566_58	GH32
GT2_Glycos_transf_2.hmm	170	ERS235566_58_k99_82962_10	340	2e-17	2	138	14	169	0.8	ERS235566_58	GT2_Glycos_transf_2
GT2_Glycos_transf_2.hmm	170	ERS235566_58_k99_82962_6	356	1.7e-31	1	113	7	117	0.658824	ERS235566_58	GT2_Glycos_transf_2
GT2_Glycos_transf_2.hmm	170	ERS235566_58_k99_82962_7	373	2.3e-31	1	127	10	134	0.741176	ERS235566_58	GT2_Glycos_transf_2
GT2_Glycos_transf_2.hmm	170	ERS235566_58_k99_82962_8	347	4.1e-30	1	167	10	174	0.976471	ERS235566_58	GT2_Glycos_transf_2
GT2_Glycos_transf_2.hmm	170	ERS235566_58_k99_82962_9	368	3.2e-36	1	133	12	148	0.776471	ERS235566_58	GT2_Glycos_transf_2
GH77.hmm	494	ERS235566_58_k99_89187_12	1099	3.4e-100	113	486	731	1089	0.755061	ERS235566_58	GH77
GH13_39.hmm	316	ERS235566_58_k99_89187_12	1099	6.1e-122	1	315	194	524	0.993671	ERS235566_58	GH13_39
CBM48.hmm	76	ERS235566_58_k99_89187_7	754	1.8e-19	2	71	44	130	0.907895	ERS235566_58	CBM48
GH13_9.hmm	301	ERS235566_58_k99_89187_7	754	4.5e-136	1	301	220	516	0.996678	ERS235566_58	GH13_9
GT35.hmm	674	ERS235566_58_k99_89187_8	809	2e-256	1	672	95	807	0.995549	ERS235566_58	GT35
GH5_44.hmm	302	ERS235566_58_k99_89427_14	354	1.8e-60	1	265	50	311	0.874172	ERS235566_58	GH5_44
GH109.hmm	399	ERS235566_58_k99_89994_22	340	1.9e-20	3	161	10	169	0.39599	ERS235566_58	GH109
CE7.hmm	313	ERS235566_58_k99_95398_15	309	9.7e-85	17	307	2	296	0.926518	ERS235566_58	CE7
GH23.hmm	135	ERS235566_58_k99_95398_2	194	1.4e-27	14	119	57	179	0.777778	ERS235566_58	GH23
GH13_30.hmm	365	ERS235566_58_k99_95398_34	578	6.4e-164	1	365	34	401	0.99726	ERS235566_58	GH13_30
GH51.hmm	630	ERS235567_36_k99_105346_112	496	3.6e-130	87	539	5	489	0.71746	ERS235567_36	GH51
CE4.hmm	130	ERS235567_36_k99_105346_163	325	6.1e-29	5	111	119	225	0.815385	ERS235567_36	CE4
GH13_36.hmm	314	ERS235567_36_k99_105346_165	549	2.4e-106	1	313	75	398	0.993631	ERS235567_36	GH13_36
GT35.hmm	674	ERS235567_36_k99_105346_172	1257	5.6e-225	2	672	582	1255	0.994065	ERS235567_36	GT35
GH77.hmm	494	ERS235567_36_k99_105346_172	1257	9.2e-170	1	492	13	492	0.993927	ERS235567_36	GH77
GH36.hmm	688	ERS235567_36_k99_105346_252	727	9.3e-258	2	687	11	705	0.99564	ERS235567_36	GH36
GH166.hmm	224	ERS235567_36_k99_105346_259	288	5e-57	1	222	60	278	0.986607	ERS235567_36	GH166
CE20.hmm	249	ERS235567_36_k99_106348_7	524	5.9e-66	3	247	83	394	0.97992	ERS235567_36	CE20
GH31.hmm	427	ERS235567_36_k99_106348_9	690	1.1e-145	1	425	229	684	0.992974	ERS235567_36	GH31
GT2_Glycos_transf_2.hmm	170	ERS235567_36_k99_115635_15	350	1.5e-31	1	168	32	195	0.982353	ERS235567_36	GT2_Glycos_transf_2
GH13_11.hmm	351	ERS235567_36_k99_115635_157	605	2e-42	145	351	266	444	0.586895	ERS235567_36	GH13_11
GT2_Glycos_transf_2.hmm	170	ERS235567_36_k99_115635_19	306	9e-21	2	117	6	125	0.676471	ERS235567_36	GT2_Glycos_transf_2
CBM48.hmm	76	ERS235567_36_k99_115635_24	750	1.8e-18	3	69	128	211	0.868421	ERS235567_36	CBM48
GH13_9.hmm	301	ERS235567_36_k99_115635_24	750	3.2e-150	1	300	281	581	0.993355	ERS235567_36	GH13_9
GH5_4.hmm	276	ERS235567_36_k99_115635_41	609	8.5e-86	1	275	96	386	0.992754	ERS235567_36	GH5_4
GH53.hmm	342	ERS235567_36_k99_115635_48	368	3.8e-129	1	341	5	364	0.994152	ERS235567_36	GH53
CE4.hmm	130	ERS235567_36_k99_115635_63	469	7.5e-26	8	124	279	399	0.892308	ERS235567_36	CE4
GT5.hmm	472	ERS235567_36_k99_115635_75	479	1.1e-183	1	471	3	476	0.995763	ERS235567_36	GT5
GH31.hmm	427	ERS235567_36_k99_116505_21	659	1.3e-132	2	425	134	612	0.990632	ERS235567_36	GH31
GH13_9.hmm	301	ERS235567_36_k99_116850_14	631	4.6e-153	1	301	184	484	0.996678	ERS235567_36	GH13_9
CBM48.hmm	76	ERS235567_36_k99_116850_14	631	5.5e-16	2	71	27	114	0.907895	ERS235567_36	CBM48
GH94.hmm	1036	ERS235567_36_k99_116850_34	812	4.2e-300	263	1036	2	808	0.746139	ERS235567_36	GH94
GT2_Glycos_transf_2.hmm	170	ERS235567_36_k99_116850_54	330	4.1e-27	2	167	7	174	0.970588	ERS235567_36	GT2_Glycos_transf_2
CE4.hmm	130	ERS235567_36_k99_116850_55	312	5.5e-23	4	124	99	232	0.923077	ERS235567_36	CE4
GH13_20.hmm	300	ERS235567_36_k99_118694_2	437	2.8e-78	6	297	34	322	0.97	ERS235567_36	GH13_20
GH13_39.hmm	316	ERS235567_36_k99_124813_135	702	1.8e-91	1	316	197	577	0.996835	ERS235567_36	GH13_39
GH42.hmm	371	ERS235567_36_k99_124813_1	682	1.1e-144	1	369	18	391	0.991914	ERS235567_36	GH42
GH94.hmm	1036	ERS235567_36_k99_124813_81	803	7e-252	263	1035	2	799	0.745174	ERS235567_36	GH94
GH5_2.hmm	237	ERS235567_36_k99_128126_138	558	2.6e-96	1	236	274	514	0.991561	ERS235567_36	GH5_2
CBM2.hmm	101	ERS235567_36_k99_128126_138	558	8.6e-19	3	99	116	214	0.950495	ERS235567_36	CBM2
CBM41.hmm	102	ERS235567_36_k99_128126_2	875	5.2e-17	2	97	54	147	0.931373	ERS235567_36	CBM41
GH13_14.hmm	289	ERS235567_36_k99_128126_2	875	5e-110	1	289	421	725	0.99654	ERS235567_36	GH13_14
CBM48.hmm	76	ERS235567_36_k99_128126_2	875	6.2e-17	2	71	259	344	0.907895	ERS235567_36	CBM48
GT2_Glycos_transf_2.hmm	170	ERS235567_36_k99_128126_48	265	2.5e-23	1	163	8	170	0.952941	ERS235567_36	GT2_Glycos_transf_2
GH5_4.hmm	276	ERS235567_36_k99_128126_53	742	1.3e-89	2	275	74	365	0.98913	ERS235567_36	GH5_4
GH13_14.hmm	289	ERS235567_36_k99_128126_8	872	5.2e-109	1	289	422	726	0.99654	ERS235567_36	GH13_14
GT2_Glycos_transf_2.hmm	170	ERS235567_36_k99_135752_138	360	3.1e-16	1	133	4	136	0.776471	ERS235567_36	GT2_Glycos_transf_2
CE4.hmm	130	ERS235567_36_k99_135752_145	225	2.6e-34	4	112	37	147	0.830769	ERS235567_36	CE4
GH59.hmm	631	ERS235567_36_k99_135763_25	817	2.1e-170	8	630	27	688	0.985737	ERS235567_36	GH59
GH2.hmm	752	ERS235567_36_k99_135763_94	1047	2.3e-204	14	751	35	929	0.980053	ERS235567_36	GH2
GH18.hmm	296	ERS235567_36_k99_21345_101	622	5.2e-32	65	280	382	611	0.726351	ERS235567_36	GH18
GT51.hmm	177	ERS235567_36_k99_21345_117	720	1.5e-66	2	176	75	250	0.983051	ERS235567_36	GT51
GH13_9.hmm	301	ERS235567_36_k99_21345_18	597	3.4e-119	1	301	164	453	0.996678	ERS235567_36	GH13_9
GH31.hmm	427	ERS235567_36_k99_21345_57	763	3.2e-129	1	427	246	677	0.997658	ERS235567_36	GH31
GT28.hmm	157	ERS235567_36_k99_21345_59	355	8.6e-41	2	146	188	333	0.917197	ERS235567_36	GT28
GH29.hmm	346	ERS235567_36_k99_21345_82	499	2.8e-112	19	346	17	383	0.945087	ERS235567_36	GH29
CBM34.hmm	120	ERS235567_36_k99_21345_8	575	1.3e-27	1	114	6	119	0.941667	ERS235567_36	CBM34
GH13_20.hmm	300	ERS235567_36_k99_21345_8	575	1.8e-123	1	300	170	467	0.996667	ERS235567_36	GH13_20
GH5_37.hmm	313	ERS235567_36_k99_4572_31	346	8.8e-134	1	313	10	325	0.996805	ERS235567_36	GH5_37
GH172.hmm	236	ERS235567_36_k99_4572_45	343	2.2e-68	3	235	70	322	0.983051	ERS235567_36	GH172
CE1.hmm	227	ERS235567_36_k99_46371_14	323	1.1e-43	3	219	86	312	0.951542	ERS235567_36	CE1
GH53.hmm	342	ERS235567_36_k99_46371_15	910	1.1e-127	1	341	205	580	0.994152	ERS235567_36	GH53
CBM61.hmm	141	ERS235567_36_k99_46371_15	910	2.2e-17	4	139	35	172	0.957447	ERS235567_36	CBM61
CBM61.hmm	141	ERS235567_36_k99_46371_15	910	3.3e-38	2	141	670	810	0.985816	ERS235567_36	CBM61
CBM26.hmm	75	ERS235567_36_k99_46371_16	680	1.6e-20	1	69	594	663	0.906667	ERS235567_36	CBM26
GH13_28.hmm	266	ERS235567_36_k99_46371_16	680	4.6e-97	1	265	73	349	0.992481	ERS235567_36	GH13_28
GT51.hmm	177	ERS235567_36_k99_58679_10	842	1.1e-61	9	177	91	267	0.949153	ERS235567_36	GT51
CBM91.hmm	200	ERS235567_36_k99_58679_34	503	3.7e-39	4	195	307	488	0.955	ERS235567_36	CBM91
GH43_12.hmm	281	ERS235567_36_k99_58679_34	503	4.5e-116	1	280	4	282	0.992883	ERS235567_36	GH43_12
CE4.hmm	130	ERS235567_36_k99_58679_63	446	6.7e-18	7	125	260	380	0.907692	ERS235567_36	CE4
GT2_Glycos_transf_2.hmm	170	ERS235567_36_k99_58679_74	340	5.6e-27	1	129	6	137	0.752941	ERS235567_36	GT2_Glycos_transf_2
GH13_14.hmm	289	ERS235567_36_k99_58679_79	642	2.2e-49	2	289	240	532	0.99308	ERS235567_36	GH13_14
GT111.hmm	217	ERS235567_36_k99_613_20	262	1.1e-87	1	216	5	222	0.990783	ERS235567_36	GT111
GT2_Glycos_transf_2.hmm	170	ERS235567_36_k99_613_53	350	2.1e-21	1	131	3	122	0.764706	ERS235567_36	GT2_Glycos_transf_2
GH3.hmm	216	ERS235567_36_k99_62077_14	760	1e-65	2	216	31	252	0.990741	ERS235567_36	GH3
GH2.hmm	752	ERS235567_36_k99_64976_24	1129	4.8e-109	27	491	2	555	0.617021	ERS235567_36	GH2
GT2_Glycos_transf_2.hmm	170	ERS235567_36_k99_64976_48	307	3.5e-16	2	169	5	172	0.982353	ERS235567_36	GT2_Glycos_transf_2
GT2_Glycos_transf_2.hmm	170	ERS235567_36_k99_64976_59	817	5.4e-18	1	169	545	724	0.988235	ERS235567_36	GT2_Glycos_transf_2
GT2_Glycos_transf_2.hmm	170	ERS235567_36_k99_64976_59	817	8.9e-25	1	170	288	450	0.994118	ERS235567_36	GT2_Glycos_transf_2
GT2_Glycos_transf_2.hmm	170	ERS235567_36_k99_64976_60	453	1.1e-29	1	166	57	212	0.970588	ERS235567_36	GT2_Glycos_transf_2
GT2_Glycos_transf_2.hmm	170	ERS235567_36_k99_64976_61	318	7.8e-32	1	170	5	178	0.994118	ERS235567_36	GT2_Glycos_transf_2
GT2_Glycos_transf_2.hmm	170	ERS235567_36_k99_64976_63	387	1.6e-22	1	162	11	166	0.947059	ERS235567_36	GT2_Glycos_transf_2
GT2_Glycos_transf_2.hmm	170	ERS235567_36_k99_64976_64	275	9e-30	1	120	7	124	0.7	ERS235567_36	GT2_Glycos_transf_2
GH5_4.hmm	276	ERS235567_36_k99_71306_4	596	5.6e-87	1	273	90	376	0.985507	ERS235567_36	GH5_4
GT35.hmm	674	ERS235567_36_k99_86766_22	817	5.1e-283	1	673	95	809	0.997033	ERS235567_36	GT35
GH43_35.hmm	294	ERS235567_36_k99_86767_13	450	8.6e-102	1	294	3	291	0.996599	ERS235567_36	GH43_35
GT4.hmm	160	ERS235567_3_k99_105692_4	421	1.4e-18	6	153	243	390	0.91875	ERS235567_3	GT4
GT9.hmm	225	ERS235567_3_k99_105692_8	364	1.8e-35	4	219	83	335	0.955556	ERS235567_3	GT9
GH5_46.hmm	257	ERS235567_3_k99_108271_3	407	4.8e-102	2	257	74	330	0.992218	ERS235567_3	GH5_46
GH29.hmm	346	ERS235567_3_k99_109682_6	420	8e-101	38	346	15	336	0.890173	ERS235567_3	GH29
GT2_Glycos_transf_2.hmm	170	ERS235567_3_k99_111044_11	253	1.4e-21	1	129	6	132	0.752941	ERS235567_3	GT2_Glycos_transf_2
CBM62.hmm	131	ERS235567_3_k99_111749_3	647	2.8e-19	6	131	24	148	0.954198	ERS235567_3	CBM62
GH31.hmm	427	ERS235567_3_k99_111749_6	797	1.7e-120	1	427	220	665	0.997658	ERS235567_3	GH31
GH64.hmm	367	ERS235567_3_k99_114530_5	604	2.6e-67	3	367	19	409	0.991826	ERS235567_3	GH64
GT19.hmm	354	ERS235567_3_k99_137668_11	376	2.3e-106	2	352	4	354	0.988701	ERS235567_3	GT19
GT2_Glycos_transf_2.hmm	170	ERS235567_3_k99_13952_15	270	3.9e-16	2	168	4	183	0.976471	ERS235567_3	GT2_Glycos_transf_2
GT2_Glycos_transf_2.hmm	170	ERS235567_3_k99_13952_18	333	6.7e-29	1	168	5	169	0.982353	ERS235567_3	GT2_Glycos_transf_2
GT2_Glycos_transf_2.hmm	170	ERS235567_3_k99_143879_13	313	7.7e-28	1	128	9	136	0.747059	ERS235567_3	GT2_Glycos_transf_2
GH13_28.hmm	266	ERS235567_3_k99_147807_9	472	3.4e-96	1	265	38	326	0.992481	ERS235567_3	GH13_28
GH53.hmm	342	ERS235567_3_k99_15226_24	354	5e-87	2	307	47	327	0.891813	ERS235567_3	GH53
GH13_19.hmm	360	ERS235567_3_k99_16589_12	566	5.5e-110	1	360	70	441	0.997222	ERS235567_3	GH13_19
GH3.hmm	216	ERS235567_3_k99_18521_1	745	2.8e-69	3	214	63	282	0.976852	ERS235567_3	GH3
GH30_3.hmm	417	ERS235567_3_k99_18521_3	496	1.4e-146	4	417	72	495	0.990408	ERS235567_3	GH30_3
GT2_Glycos_transf_2.hmm	170	ERS235567_3_k99_18910_7	260	2.4e-27	2	167	17	182	0.970588	ERS235567_3	GT2_Glycos_transf_2
GT2_Glycos_transf_2.hmm	170	ERS235567_3_k99_19315_3	316	4e-24	1	125	9	126	0.729412	ERS235567_3	GT2_Glycos_transf_2
GH57.hmm	383	ERS235567_3_k99_23647_10	478	7.6e-64	2	317	6	330	0.822454	ERS235567_3	GH57
GT4.hmm	160	ERS235567_3_k99_23647_11	420	4.8e-35	5	157	239	388	0.95	ERS235567_3	GT4
GH133.hmm	372	ERS235567_3_k99_23647_12	649	1e-78	7	372	286	638	0.981183	ERS235567_3	GH133
GH20.hmm	337	ERS235567_3_k99_23647_2	759	1.3e-88	8	336	270	658	0.973294	ERS235567_3	GH20
GT4.hmm	160	ERS235567_3_k99_27385_2	368	1.8e-28	10	158	193	339	0.925	ERS235567_3	GT4
CE1.hmm	227	ERS235567_3_k99_29289_4	694	1.5e-17	5	207	443	668	0.889868	ERS235567_3	CE1
GH13_38.hmm	375	ERS235567_3_k99_29289_6	577	1.4e-163	1	374	29	393	0.994667	ERS235567_3	GH13_38
CE11.hmm	271	ERS235567_3_k99_29290_14	461	1.1e-75	1	224	3	227	0.822878	ERS235567_3	CE11
GT4.hmm	160	ERS235567_3_k99_31033_12	381	3.7e-29	9	153	204	344	0.9	ERS235567_3	GT4
GT5.hmm	472	ERS235567_3_k99_31072_24	271	7.7e-35	1	210	5	227	0.442797	ERS235567_3	GT5
GT2_Glycos_transf_2.hmm	170	ERS235567_3_k99_37811_2	320	2.8e-19	2	166	10	177	0.964706	ERS235567_3	GT2_Glycos_transf_2
GH125.hmm	402	ERS235567_3_k99_3951_4	477	1.2e-177	2	402	63	462	0.995025	ERS235567_3	GH125
GT2_Glycos_transf_2.hmm	170	ERS235567_3_k99_40749_16	1080	4.5e-21	1	157	170	330	0.917647	ERS235567_3	GT2_Glycos_transf_2
GH13.hmm	299	ERS235567_3_k99_40749_7	621	3.4e-62	12	293	168	486	0.939799	ERS235567_3	GH13
CE1.hmm	227	ERS235567_3_k99_45469_9	375	6.6e-53	8	221	140	370	0.938326	ERS235567_3	CE1
GT2_Glycos_transf_2.hmm	170	ERS235567_3_k99_45990_3	333	2.6e-21	2	123	7	124	0.711765	ERS235567_3	GT2_Glycos_transf_2
GT83.hmm	540	ERS235567_3_k99_46844_25	576	3e-68	12	463	13	489	0.835185	ERS235567_3	GT83
CE20.hmm	249	ERS235567_3_k99_51117_2	483	7.8e-77	3	248	106	367	0.983936	ERS235567_3	CE20
GH5_7.hmm	289	ERS235567_3_k99_51117_3	428	1.2e-86	2	289	71	379	0.99308	ERS235567_3	GH5_7
GH2.hmm	752	ERS235567_3_k99_51117_4	831	4.1e-131	25	476	20	625	0.599734	ERS235567_3	GH2
GH97.hmm	631	ERS235567_3_k99_51117_6	701	1e-242	3	630	9	697	0.993661	ERS235567_3	GH97
GT3.hmm	637	ERS235567_3_k99_53601_6	553	7.9e-115	1	348	13	349	0.544741	ERS235567_3	GT3
GT35.hmm	674	ERS235567_3_k99_53601_7	854	1.6e-125	20	557	124	636	0.796736	ERS235567_3	GT35
GT32.hmm	90	ERS235567_3_k99_54140_7	239	7.2e-18	4	87	21	95	0.922222	ERS235567_3	GT32
CE4.hmm	130	ERS235567_3_k99_61879_9	207	4.5e-24	6	119	24	136	0.869231	ERS235567_3	CE4
GH16_3.hmm	230	ERS235567_3_k99_65408_10	296	9e-65	1	230	28	283	0.995652	ERS235567_3	GH16_3
GH3.hmm	216	ERS235567_3_k99_65408_11	742	2.9e-68	3	215	88	309	0.981481	ERS235567_3	GH3
GH128.hmm	224	ERS235567_3_k99_65408_12	465	5.5e-54	8	211	42	249	0.90625	ERS235567_3	GH128
GT28.hmm	157	ERS235567_3_k99_65408_21	367	9.2e-45	2	153	194	348	0.961783	ERS235567_3	GT28
GH3.hmm	216	ERS235567_3_k99_65408_31	774	6.2e-63	4	215	113	341	0.976852	ERS235567_3	GH3
GH16_3.hmm	230	ERS235567_3_k99_65408_9	559	6.4e-67	1	230	35	296	0.995652	ERS235567_3	GH16_3
GH73.hmm	128	ERS235567_3_k99_66249_4	213	9.6e-17	2	125	50	176	0.960938	ERS235567_3	GH73
GH92.hmm	491	ERS235567_3_k99_71056_21	717	3.7e-174	7	491	223	716	0.985743	ERS235567_3	GH92
GH23.hmm	135	ERS235567_3_k99_73526_2	309	3.7e-28	2	121	79	211	0.881481	ERS235567_3	GH23
GT4.hmm	160	ERS235567_3_k99_73526_55	363	5.6e-30	10	151	190	328	0.88125	ERS235567_3	GT4
GT4.hmm	160	ERS235567_3_k99_73526_59	395	3.1e-28	8	149	231	363	0.88125	ERS235567_3	GT4
GT2_Glycos_transf_2.hmm	170	ERS235567_3_k99_74483_8	321	2.9e-35	1	168	4	167	0.982353	ERS235567_3	GT2_Glycos_transf_2
GH3.hmm	216	ERS235567_3_k99_75124_12	915	4.2e-62	3	215	93	318	0.981481	ERS235567_3	GH3
GH13_14.hmm	289	ERS235567_3_k99_75137_20	673	2e-119	1	289	202	528	0.99654	ERS235567_3	GH13_14
GH23.hmm	135	ERS235567_3_k99_75361_7	463	1.2e-24	13	126	300	458	0.837037	ERS235567_3	GH23
GH30_3.hmm	417	ERS235567_3_k99_76775_1	535	9.6e-120	9	414	46	479	0.971223	ERS235567_3	GH30_3
GH13.hmm	299	ERS235567_3_k99_76776_2	478	7e-55	12	291	62	358	0.93311	ERS235567_3	GH13
GT30.hmm	177	ERS235567_3_k99_84726_14	419	2.6e-47	3	176	35	208	0.977401	ERS235567_3	GT30
CBM20.hmm	90	ERS235567_3_k99_85321_12	893	1.3e-19	11	87	140	219	0.844444	ERS235567_3	CBM20
GH77.hmm	494	ERS235567_3_k99_85321_12	893	5.3e-151	1	487	244	885	0.983806	ERS235567_3	GH77
GH13.hmm	299	ERS235567_3_k99_85321_26	906	2.2e-47	10	295	399	707	0.953177	ERS235567_3	GH13
GH84.hmm	295	ERS235567_3_k99_8772_34	577	3.1e-105	1	294	153	447	0.99322	ERS235567_3	GH84
CE1.hmm	227	ERS235567_3_k99_8772_36	270	4.2e-24	8	176	35	178	0.740088	ERS235567_3	CE1
GH171.hmm	355	ERS235567_3_k99_8772_39	393	1.5e-105	1	355	42	390	0.997183	ERS235567_3	GH171
GT4.hmm	160	ERS235567_3_k99_93325_31	365	5.5e-24	10	152	195	333	0.8875	ERS235567_3	GT4
GT51.hmm	177	ERS235567_3_k99_93325_9	812	1.3e-60	2	177	74	256	0.988701	ERS235567_3	GT51
GH23.hmm	135	ERS235567_3_k99_95208_47	664	1.2e-25	13	119	143	266	0.785185	ERS235567_3	GH23
CBM32.hmm	124	ERS235567_3_k99_96356_14	182	4.1e-20	11	123	17	131	0.903226	ERS235567_3	CBM32
GH87.hmm	597	ERS235567_3_k99_96356_4	659	3.9e-115	87	585	30	574	0.834171	ERS235567_3	GH87
GH97.hmm	631	ERS235567_3_k99_96356_8	684	1.4e-224	11	630	32	673	0.980983	ERS235567_3	GH97
GH87.hmm	597	ERS235567_3_k99_96356_9	916	1.6e-93	86	586	29	549	0.837521	ERS235567_3	GH87
GH3.hmm	216	ERS235571_50_k99_100797_11	1339	3.3e-59	7	216	613	830	0.967593	ERS235571_50	GH3
CE4.hmm	130	ERS235571_50_k99_102895_11	273	1.7e-32	2	124	74	200	0.938462	ERS235571_50	CE4
GH3.hmm	216	ERS235571_50_k99_103695_20	1044	4.5e-67	6	216	598	818	0.972222	ERS235571_50	GH3
GH3.hmm	216	ERS235571_50_k99_103695_21	1161	3e-59	24	216	734	937	0.888889	ERS235571_50	GH3
GT2_Glycos_transf_2.hmm	170	ERS235571_50_k99_104528_10	316	4.2e-16	1	170	6	174	0.994118	ERS235571_50	GT2_Glycos_transf_2
GT2_Glycos_transf_2.hmm	170	ERS235571_50_k99_104528_13	319	4.3e-30	1	170	5	176	0.994118	ERS235571_50	GT2_Glycos_transf_2
GT2_Glycos_transf_2.hmm	170	ERS235571_50_k99_104528_14	601	1.1e-25	1	165	329	503	0.964706	ERS235571_50	GT2_Glycos_transf_2
GT2_Glycos_transf_2.hmm	170	ERS235571_50_k99_104528_14	601	6.9e-26	1	128	74	201	0.747059	ERS235571_50	GT2_Glycos_transf_2
GT2_Glycos_transf_2.hmm	170	ERS235571_50_k99_104528_16	898	2.8e-18	1	168	9	182	0.982353	ERS235571_50	GT2_Glycos_transf_2
CE9.hmm	373	ERS235571_50_k99_104528_24	368	3.2e-126	2	370	4	367	0.986595	ERS235571_50	CE9
GH33.hmm	342	ERS235571_50_k99_1066_22	1117	1.3e-64	8	331	53	498	0.944444	ERS235571_50	GH33
GH18.hmm	296	ERS235571_50_k99_1066_26	562	9e-39	48	281	265	549	0.787162	ERS235571_50	GH18
GH3.hmm	216	ERS235571_50_k99_10686_1	1349	9.1e-66	6	216	611	835	0.972222	ERS235571_50	GH3
CBM6.hmm	138	ERS235571_50_k99_10686_11	966	8.2e-27	18	138	616	735	0.869565	ERS235571_50	CBM6
CBM6.hmm	138	ERS235571_50_k99_10686_12	1562	3.5e-28	17	137	1105	1223	0.869565	ERS235571_50	CBM6
GH3.hmm	216	ERS235571_50_k99_10686_12	1562	9.8e-68	7	216	844	1048	0.967593	ERS235571_50	GH3
GT35.hmm	674	ERS235571_50_k99_109201_1	764	3.1e-221	1	673	76	751	0.997033	ERS235571_50	GT35
GH77.hmm	494	ERS235571_50_k99_109201_6	501	2.1e-174	1	490	9	492	0.989879	ERS235571_50	GH77
GT2_Glycos_transf_2.hmm	170	ERS235571_50_k99_110437_17	307	1.2e-30	1	124	3	126	0.723529	ERS235571_50	GT2_Glycos_transf_2
GT2_Glycos_transf_2.hmm	170	ERS235571_50_k99_110437_18	820	5.6e-38	1	166	435	603	0.970588	ERS235571_50	GT2_Glycos_transf_2
GT2_Glycos_transf_2.hmm	170	ERS235571_50_k99_110437_25	265	1.6e-31	1	119	8	121	0.694118	ERS235571_50	GT2_Glycos_transf_2
CBM32.hmm	124	ERS235571_50_k99_120807_11	1637	1.8e-20	9	112	1262	1380	0.830645	ERS235571_50	CBM32
GH89.hmm	663	ERS235571_50_k99_120807_11	1637	8.5e-213	2	656	564	1230	0.986425	ERS235571_50	GH89
CE4.hmm	130	ERS235571_50_k99_120807_12	220	1.6e-33	8	112	36	142	0.8	ERS235571_50	CE4
GH84.hmm	295	ERS235571_50_k99_12235_1	2068	2.4e-93	1	293	190	491	0.989831	ERS235571_50	GH84
CBM32.hmm	124	ERS235571_50_k99_12235_1	2068	4.4e-17	17	123	681	792	0.854839	ERS235571_50	CBM32
GH2.hmm	752	ERS235571_50_k99_126865_2	2150	1.1e-90	30	492	291	985	0.614362	ERS235571_50	GH2
CBM51.hmm	134	ERS235571_50_k99_126865_2	2150	5.2e-21	1	134	1612	1773	0.992537	ERS235571_50	CBM51
CBM51.hmm	134	ERS235571_50_k99_17482_18	1429	1.3e-16	2	126	1032	1158	0.925373	ERS235571_50	CBM51
GH2.hmm	752	ERS235571_50_k99_18729_13	2067	1.5e-133	7	491	114	745	0.643617	ERS235571_50	GH2
GH2.hmm	752	ERS235571_50_k99_18729_13	2067	2e-57	465	747	947	1270	0.375	ERS235571_50	GH2
GH123.hmm	538	ERS235571_50_k99_22124_9	993	4.9e-166	6	516	263	792	0.947955	ERS235571_50	GH123
CBM32.hmm	124	ERS235571_50_k99_23426_17	2376	5.3e-20	13	122	1328	1463	0.879032	ERS235571_50	CBM32
GH2.hmm	752	ERS235571_50_k99_23426_17	2376	8.8e-114	18	623	48	838	0.804521	ERS235571_50	GH2
CBM51.hmm	134	ERS235571_50_k99_23426_18	2146	2.7e-23	14	134	1134	1267	0.895522	ERS235571_50	CBM51
GH2.hmm	752	ERS235571_50_k99_23426_18	2146	3.6e-106	15	618	42	833	0.801862	ERS235571_50	GH2
GT2_Glycos_transf_2.hmm	170	ERS235571_50_k99_29992_2	361	9.8e-30	1	156	9	166	0.911765	ERS235571_50	GT2_Glycos_transf_2
GT4.hmm	160	ERS235571_50_k99_29992_6	402	1.5e-24	10	157	232	376	0.91875	ERS235571_50	GT4
GT4.hmm	160	ERS235571_50_k99_29992_8	488	1.8e-24	15	160	295	445	0.90625	ERS235571_50	GT4
GT2_Glycos_transf_2.hmm	170	ERS235571_50_k99_32612_10	320	2.9e-24	4	166	8	166	0.952941	ERS235571_50	GT2_Glycos_transf_2
GH95.hmm	722	ERS235571_50_k99_32612_30	1425	5.9e-247	4	717	45	830	0.987535	ERS235571_50	GH95
CBM32.hmm	124	ERS235571_50_k99_32612_30	1425	8.9e-16	7	122	973	1112	0.927419	ERS235571_50	CBM32
GH33.hmm	342	ERS235571_50_k99_36467_1	940	1.2e-16	19	321	305	637	0.883041	ERS235571_50	GH33
GH13_11.hmm	351	ERS235571_50_k99_36467_24	622	8.6e-55	144	351	255	442	0.589744	ERS235571_50	GH13_11
CBM48.hmm	76	ERS235571_50_k99_3784_22	674	1.1e-17	2	70	66	151	0.894737	ERS235571_50	CBM48
GH13_9.hmm	301	ERS235571_50_k99_3784_22	674	5.6e-153	1	301	223	523	0.996678	ERS235571_50	GH13_9
GH13_20.hmm	300	ERS235571_50_k99_3784_23	450	3.9e-78	10	298	41	326	0.96	ERS235571_50	GH13_20
GT28.hmm	157	ERS235571_50_k99_3784_5	358	1.5e-38	2	149	188	336	0.936306	ERS235571_50	GT28
CE4.hmm	130	ERS235571_50_k99_40144_16	433	5e-31	5	112	231	339	0.823077	ERS235571_50	CE4
GH2.hmm	752	ERS235571_50_k99_40144_29	1575	3.8e-123	21	629	45	817	0.808511	ERS235571_50	GH2
GT51.hmm	177	ERS235571_50_k99_40144_9	925	1.8e-64	6	177	84	264	0.966102	ERS235571_50	GT51
GH84.hmm	295	ERS235571_50_k99_40372_17	1617	7.7e-93	1	290	181	488	0.979661	ERS235571_50	GH84
GH77.hmm	494	ERS235571_50_k99_4088_13	506	6.2e-168	1	479	13	485	0.967611	ERS235571_50	GH77
GT2_Glycos_transf_2.hmm	170	ERS235571_50_k99_49894_33	343	1.8e-29	3	131	9	135	0.752941	ERS235571_50	GT2_Glycos_transf_2
CBM32.hmm	124	ERS235571_50_k99_50938_2	1541	1.1e-16	7	122	49	187	0.927419	ERS235571_50	CBM32
CBM32.hmm	124	ERS235571_50_k99_50938_2	1541	1.1e-19	17	122	1101	1217	0.846774	ERS235571_50	CBM32
GH20.hmm	337	ERS235571_50_k99_50938_2	1541	9.7e-44	8	335	430	830	0.970326	ERS235571_50	GH20
CBM32.hmm	124	ERS235571_50_k99_50938_6	1499	1e-21	6	123	42	166	0.943548	ERS235571_50	CBM32
CBM32.hmm	124	ERS235571_50_k99_50938_6	1499	2.4e-16	10	122	975	1103	0.903226	ERS235571_50	CBM32
GH20.hmm	337	ERS235571_50_k99_50938_6	1499	3.9e-64	7	335	393	728	0.973294	ERS235571_50	GH20
GT28.hmm	157	ERS235571_50_k99_51612_3	386	8.5e-23	3	156	206	356	0.974522	ERS235571_50	GT28
GH29.hmm	346	ERS235571_50_k99_61408_24	1346	8e-54	32	336	51	411	0.878613	ERS235571_50	GH29
GT2_Glycos_transf_2.hmm	170	ERS235571_50_k99_61408_27	328	8.9e-24	3	168	8	175	0.970588	ERS235571_50	GT2_Glycos_transf_2
GT2_Glycos_transf_2.hmm	170	ERS235571_50_k99_61408_36	232	6.4e-32	2	168	5	161	0.976471	ERS235571_50	GT2_Glycos_transf_2
GT2_Glycos_transf_2.hmm	170	ERS235571_50_k99_61408_38	326	7.2e-35	1	120	5	124	0.7	ERS235571_50	GT2_Glycos_transf_2
GT2_Glycos_transf_2.hmm	170	ERS235571_50_k99_61408_41	345	9.7e-37	1	166	7	172	0.970588	ERS235571_50	GT2_Glycos_transf_2
GH110.hmm	548	ERS235571_50_k99_63118_2	1771	1.3e-166	1	540	39	621	0.983577	ERS235571_50	GH110
CBM51.hmm	134	ERS235571_50_k99_63118_2	1771	5.9e-38	1	134	1276	1414	0.992537	ERS235571_50	CBM51
GH2.hmm	752	ERS235571_50_k99_63258_12	2032	1.1e-139	19	465	79	695	0.593085	ERS235571_50	GH2
GH2.hmm	752	ERS235571_50_k99_63258_12	2032	1.3e-51	462	750	888	1227	0.382979	ERS235571_50	GH2
CBM51.hmm	134	ERS235571_50_k99_63258_12	2032	2.8e-25	2	134	1452	1590	0.985075	ERS235571_50	CBM51
CE1.hmm	227	ERS235571_50_k99_68585_1	1756	2.2e-22	9	207	1163	1374	0.872247	ERS235571_50	CE1
GH3.hmm	216	ERS235571_50_k99_68585_1	1756	4.7e-57	14	216	620	830	0.935185	ERS235571_50	GH3
GH3.hmm	216	ERS235571_50_k99_76918_3	1163	6.2e-66	6	216	609	833	0.972222	ERS235571_50	GH3
CBM32.hmm	124	ERS235571_50_k99_77085_1	1720	1.8e-17	3	122	112	248	0.959677	ERS235571_50	CBM32
GH51.hmm	630	ERS235571_50_k99_7815_13	1029	3.9e-28	82	330	263	644	0.393651	ERS235571_50	GH51
GT2_Glycos_transf_2.hmm	170	ERS235571_50_k99_80441_20	339	1.5e-29	1	129	5	129	0.752941	ERS235571_50	GT2_Glycos_transf_2
GH2.hmm	752	ERS235571_50_k99_84381_1	1709	1.5e-157	15	749	462	1437	0.976064	ERS235571_50	GH2
GH3.hmm	216	ERS235571_50_k99_86208_2	982	4e-69	7	216	127	361	0.967593	ERS235571_50	GH3
GT35.hmm	674	ERS235571_50_k99_86208_4	820	7.6e-282	1	673	94	812	0.997033	ERS235571_50	GT35
GH3.hmm	216	ERS235571_50_k99_95858_15	1197	1.9e-59	18	216	728	938	0.916667	ERS235571_50	GH3
GH13_9.hmm	301	ERS235571_50_k99_97594_24	882	1.7e-157	1	301	286	586	0.996678	ERS235571_50	GH13_9
CBM48.hmm	76	ERS235571_50_k99_97594_24	882	3.6e-19	2	71	132	218	0.907895	ERS235571_50	CBM48
GT5.hmm	472	ERS235571_50_k99_98451_17	482	3.2e-189	1	471	3	476	0.995763	ERS235571_50	GT5
GH13_39.hmm	316	ERS235571_50_k99_99745_25	701	2e-97	1	316	193	573	0.996835	ERS235571_50	GH13_39
GH1.hmm	429	ERS235592_53_k99_10204_1	443	1e-138	5	402	3	443	0.925408	ERS235592_53	GH1
GT5.hmm	472	ERS235592_53_k99_10232_22	675	1.5e-177	2	470	194	667	0.991525	ERS235592_53	GT5
GH13_31.hmm	349	ERS235592_53_k99_10232_3	548	1.4e-147	1	348	28	376	0.994269	ERS235592_53	GH13_31
GH36.hmm	688	ERS235592_53_k99_10232_4	739	4.6e-288	2	687	11	708	0.99564	ERS235592_53	GH36
GH1.hmm	429	ERS235592_53_k99_10232_8	493	2.9e-146	3	428	2	486	0.990676	ERS235592_53	GH1
GH1.hmm	429	ERS235592_53_k99_11121_23	476	6.7e-142	5	428	3	471	0.986014	ERS235592_53	GH1
GH140.hmm	412	ERS235592_53_k99_11121_4	421	1.7e-100	14	374	11	378	0.873786	ERS235592_53	GH140
GT51.hmm	177	ERS235592_53_k99_117351_7	756	1.5e-60	9	177	71	242	0.949153	ERS235592_53	GT51
GT51.hmm	177	ERS235592_53_k99_117351_8	886	2.4e-60	4	177	67	246	0.977401	ERS235592_53	GT51
GT2_Glycos_transf_2.hmm	170	ERS235592_53_k99_11846_1	744	1.2e-17	1	117	4	118	0.682353	ERS235592_53	GT2_Glycos_transf_2
GH77.hmm	494	ERS235592_53_k99_12178_1	489	4.8e-146	1	479	15	477	0.967611	ERS235592_53	GH77
CE1.hmm	227	ERS235592_53_k99_12642_12	252	2.9e-36	3	219	11	243	0.951542	ERS235592_53	CE1
GT5.hmm	472	ERS235592_53_k99_12642_20	476	6.8e-175	1	470	2	471	0.993644	ERS235592_53	GT5
CE4.hmm	130	ERS235592_53_k99_127_31	392	3.4e-25	4	115	180	292	0.853846	ERS235592_53	CE4
GH170.hmm	350	ERS235592_53_k99_154016_12	383	1e-110	2	349	4	380	0.991429	ERS235592_53	GH170
GH13_14.hmm	289	ERS235592_53_k99_155792_8	694	9e-109	2	289	257	564	0.99308	ERS235592_53	GH13_14
GH1.hmm	429	ERS235592_53_k99_156632_4	409	2.9e-133	3	376	7	408	0.869464	ERS235592_53	GH1
GT2_Glycos_transf_2.hmm	170	ERS235592_53_k99_159601_10	224	3.6e-25	2	168	5	161	0.976471	ERS235592_53	GT2_Glycos_transf_2
GT2_Glycos_transf_2.hmm	170	ERS235592_53_k99_159601_15	728	3e-22	1	125	454	579	0.729412	ERS235592_53	GT2_Glycos_transf_2
GT2_Glycos_transf_2.hmm	170	ERS235592_53_k99_159601_15	728	5.5e-28	1	169	196	356	0.988235	ERS235592_53	GT2_Glycos_transf_2
GT2_Glycos_transf_2.hmm	170	ERS235592_53_k99_159601_17	316	1.9e-33	1	163	5	164	0.952941	ERS235592_53	GT2_Glycos_transf_2
GH73.hmm	128	ERS235592_53_k99_159601_5	886	1.5e-18	2	126	297	414	0.96875	ERS235592_53	GH73
GH25.hmm	177	ERS235592_53_k99_159601_6	702	5.3e-33	1	177	95	276	0.99435	ERS235592_53	GH25
GH1.hmm	429	ERS235592_53_k99_16185_13	495	1.5e-137	4	428	2	487	0.988345	ERS235592_53	GH1
GH1.hmm	429	ERS235592_53_k99_16185_3	480	1.1e-143	4	428	2	475	0.988345	ERS235592_53	GH1
CE4.hmm	130	ERS235592_53_k99_163498_2	262	5.2e-19	4	123	95	222	0.915385	ERS235592_53	CE4
GT2_Glycos_transf_2.hmm	170	ERS235592_53_k99_16878_3	312	6.9e-17	2	129	8	136	0.747059	ERS235592_53	GT2_Glycos_transf_2
GH16_6.hmm	274	ERS235592_53_k99_178160_1	1372	2.2e-114	1	274	775	1028	0.99635	ERS235592_53	GH16_6
GH16_6.hmm	274	ERS235592_53_k99_178160_1	1372	4.8e-113	1	273	217	468	0.992701	ERS235592_53	GH16_6
GT51.hmm	177	ERS235592_53_k99_180026_31	604	3.4e-67	8	177	33	202	0.954802	ERS235592_53	GT51
CE1.hmm	227	ERS235592_53_k99_199225_4	276	1.2e-45	1	223	10	259	0.977974	ERS235592_53	CE1
CE9.hmm	373	ERS235592_53_k99_199531_20	380	4e-121	3	373	5	375	0.991957	ERS235592_53	CE9
GT4.hmm	160	ERS235592_53_k99_205733_1	338	9.9e-22	4	152	160	303	0.925	ERS235592_53	GT4
GH25.hmm	177	ERS235592_53_k99_207543_29	285	3.1e-37	1	173	8	188	0.971751	ERS235592_53	GH25
GH1.hmm	429	ERS235592_53_k99_207709_11	491	4.6e-140	5	428	3	487	0.986014	ERS235592_53	GH1
GH3.hmm	216	ERS235592_53_k99_207709_16	563	2.8e-46	7	215	81	312	0.962963	ERS235592_53	GH3
GH1.hmm	429	ERS235592_53_k99_207709_17	459	6e-143	7	428	5	455	0.981352	ERS235592_53	GH1
GH13_20.hmm	300	ERS235592_53_k99_210384_7	430	3.8e-83	10	299	38	320	0.963333	ERS235592_53	GH13_20
GH1.hmm	429	ERS235592_53_k99_214492_36	483	2.3e-167	3	428	7	479	0.990676	ERS235592_53	GH1
GH2.hmm	752	ERS235592_53_k99_215100_12	982	1.9e-198	18	751	31	867	0.974734	ERS235592_53	GH2
GH1.hmm	429	ERS235592_53_k99_215435_1	467	4.4e-130	3	428	3	464	0.990676	ERS235592_53	GH1
GH1.hmm	429	ERS235592_53_k99_215435_5	488	5.8e-143	4	428	2	483	0.988345	ERS235592_53	GH1
GT2_Glycos_transf_2.hmm	170	ERS235592_53_k99_216818_34	279	1.3e-19	1	168	4	164	0.982353	ERS235592_53	GT2_Glycos_transf_2
GT4.hmm	160	ERS235592_53_k99_216818_35	361	2.6e-35	3	153	176	327	0.9375	ERS235592_53	GT4
GT2_Glycos_transf_2.hmm	170	ERS235592_53_k99_216818_36	321	5.1e-26	1	133	4	145	0.776471	ERS235592_53	GT2_Glycos_transf_2
GH25.hmm	177	ERS235592_53_k99_216818_7	336	1.9e-44	1	177	6	181	0.99435	ERS235592_53	GH25
GT51.hmm	177	ERS235592_53_k99_220883_9	201	3.8e-56	8	161	47	199	0.864407	ERS235592_53	GT51
GH32.hmm	293	ERS235592_53_k99_224189_5	441	6.5e-90	1	292	6	318	0.993174	ERS235592_53	GH32
CE1.hmm	227	ERS235592_53_k99_30385_8	246	3.9e-20	27	219	30	240	0.845815	ERS235592_53	CE1
GH13_9.hmm	301	ERS235592_53_k99_31414_1	646	3.8e-121	1	301	179	468	0.996678	ERS235592_53	GH13_9
GH1.hmm	429	ERS235592_53_k99_32029_10	477	5.2e-138	3	428	2	472	0.990676	ERS235592_53	GH1
CE1.hmm	227	ERS235592_53_k99_33351_5	504	3.2e-19	7	194	167	392	0.823789	ERS235592_53	CE1
GH1.hmm	429	ERS235592_53_k99_33351_8	489	2.2e-149	5	428	3	485	0.986014	ERS235592_53	GH1
GH1.hmm	429	ERS235592_53_k99_3878_14	490	1.4e-144	2	428	2	483	0.993007	ERS235592_53	GH1
GH1.hmm	429	ERS235592_53_k99_39839_1	442	3.7e-138	5	402	2	442	0.925408	ERS235592_53	GH1
CE4.hmm	130	ERS235592_53_k99_53488_31	448	4.1e-28	4	123	242	363	0.915385	ERS235592_53	CE4
GH1.hmm	429	ERS235592_53_k99_590_9	491	6.1e-141	3	428	2	483	0.990676	ERS235592_53	GH1
GT2_Glycos_transf_2.hmm	170	ERS235592_53_k99_59258_2	297	5.5e-28	2	163	11	165	0.947059	ERS235592_53	GT2_Glycos_transf_2
GT2_Glycos_transf_2.hmm	170	ERS235592_53_k99_59258_4	342	1e-37	1	122	9	128	0.711765	ERS235592_53	GT2_Glycos_transf_2
GH20.hmm	337	ERS235592_53_k99_5982_8	1623	2.8e-59	8	326	541	863	0.94362	ERS235592_53	GH20
CBM32.hmm	124	ERS235592_53_k99_5982_8	1623	2e-19	7	122	181	314	0.927419	ERS235592_53	CBM32
CBM32.hmm	124	ERS235592_53_k99_5982_8	1623	9.2e-21	11	123	45	160	0.903226	ERS235592_53	CBM32
CBM32.hmm	124	ERS235592_53_k99_5982_8	1623	9.2e-22	6	122	1227	1347	0.935484	ERS235592_53	CBM32
GH1.hmm	429	ERS235592_53_k99_60068_4	467	2.6e-154	4	428	2	465	0.988345	ERS235592_53	GH1
GH1.hmm	429	ERS235592_53_k99_61061_26	495	1.7e-140	5	428	3	490	0.986014	ERS235592_53	GH1
GH170.hmm	350	ERS235592_53_k99_61061_30	390	2.9e-71	1	242	5	252	0.688571	ERS235592_53	GH170
GH73.hmm	128	ERS235592_53_k99_61061_8	375	9.3e-26	4	128	61	178	0.96875	ERS235592_53	GH73
GH1.hmm	429	ERS235592_53_k99_64794_2	471	8.5e-142	1	428	1	466	0.995338	ERS235592_53	GH1
CE1.hmm	227	ERS235592_53_k99_77023_8	248	3.6e-35	5	215	13	237	0.92511	ERS235592_53	CE1
GT28.hmm	157	ERS235592_53_k99_81515_1	359	1.9e-50	2	157	188	344	0.987261	ERS235592_53	GT28
GH1.hmm	429	ERS235592_53_k99_84171_14	476	1.2e-148	5	428	3	472	0.986014	ERS235592_53	GH1
CE4.hmm	130	ERS235592_53_k99_86072_1	308	2.6e-27	5	111	97	203	0.815385	ERS235592_53	CE4
GT35.hmm	674	ERS235592_53_k99_86479_1	799	1.1e-266	2	674	93	794	0.997033	ERS235592_53	GT35
GH30_3.hmm	417	ERS235592_53_k99_96129_2	2251	2.4e-108	2	417	838	1277	0.995204	ERS235592_53	GH30_3
GH3.hmm	216	ERS235592_53_k99_96129_2	2251	3.6e-67	5	216	98	327	0.976852	ERS235592_53	GH3
CBM6.hmm	138	ERS235592_53_k99_96129_2	2251	5.2e-16	36	136	1447	1545	0.724638	ERS235592_53	CBM6
CBM6.hmm	138	ERS235592_53_k99_96129_2	2251	7.1e-20	18	138	650	771	0.869565	ERS235592_53	CBM6
GT14.hmm	250	ERS235592_53_k99_97006_2	293	1.4e-49	1	245	3	255	0.976	ERS235592_53	GT14
GH42.hmm	371	ERS235592_54_k99_106448_19	702	4.6e-118	2	369	15	382	0.989218	ERS235592_54	GH42
GH30_1.hmm	416	ERS235592_54_k99_106448_20	508	6.8e-152	2	416	39	504	0.995192	ERS235592_54	GH30_1
GH51.hmm	630	ERS235592_54_k99_106448_8	514	1.2e-132	83	541	8	512	0.726984	ERS235592_54	GH51
GH3.hmm	216	ERS235592_54_k99_113408_15	435	1.3e-37	5	216	159	389	0.976852	ERS235592_54	GH3
GT32.hmm	90	ERS235592_54_k99_117505_25	311	1.7e-17	3	85	97	174	0.911111	ERS235592_54	GT32
GT2_Glycos_transf_2.hmm	170	ERS235592_54_k99_117505_26	295	6.3e-26	1	168	6	172	0.982353	ERS235592_54	GT2_Glycos_transf_2
GT111.hmm	217	ERS235592_54_k99_117505_27	255	6.6e-74	1	215	9	218	0.986175	ERS235592_54	GT111
GT2_Glycos_transf_2.hmm	170	ERS235592_54_k99_117505_30	338	2.3e-36	1	127	5	128	0.741176	ERS235592_54	GT2_Glycos_transf_2
GT2_Glycos_transf_2.hmm	170	ERS235592_54_k99_117505_33	322	3.1e-19	2	108	7	113	0.623529	ERS235592_54	GT2_Glycos_transf_2
GT81.hmm	293	ERS235592_54_k99_117505_38	336	2.1e-16	20	146	4	112	0.430034	ERS235592_54	GT81
GT51.hmm	177	ERS235592_54_k99_117505_55	735	5.3e-63	3	177	77	268	0.983051	ERS235592_54	GT51
GT2_Glycos_transf_2.hmm	170	ERS235592_54_k99_117505_9	279	9.6e-18	4	145	14	168	0.829412	ERS235592_54	GT2_Glycos_transf_2
GH30.hmm	417	ERS235592_54_k99_121117_6	485	6.1e-121	7	415	35	483	0.978417	ERS235592_54	GH30
GH36.hmm	688	ERS235592_54_k99_130817_27	799	5e-78	106	604	113	645	0.723837	ERS235592_54	GH36
GT39.hmm	223	ERS235592_54_k99_130817_35	538	4.5e-69	2	223	45	320	0.991031	ERS235592_54	GT39
GH3.hmm	216	ERS235592_54_k99_130817_39	777	1e-70	3	215	76	307	0.981481	ERS235592_54	GH3
GT2_Glycos_transf_2.hmm	170	ERS235592_54_k99_130817_4	341	5.5e-22	2	108	21	135	0.623529	ERS235592_54	GT2_Glycos_transf_2
GH13_14.hmm	289	ERS235592_54_k99_130817_50	700	1.2e-104	2	289	193	544	0.99308	ERS235592_54	GH13_14
GH13.hmm	299	ERS235592_54_k99_130817_54	535	2.6e-67	12	293	32	379	0.939799	ERS235592_54	GH13
GH77.hmm	494	ERS235592_54_k99_130817_55	733	8.1e-132	2	482	192	715	0.97166	ERS235592_54	GH77
GT2_Glyco_tranf_2_3.hmm	230	ERS235592_54_k99_130817_7	685	1.4e-58	1	230	222	479	0.995652	ERS235592_54	GT2_Glyco_tranf_2_3
GH25.hmm	177	ERS235592_54_k99_130817_8	292	6.1e-39	1	177	89	274	0.99435	ERS235592_54	GH25
GH25.hmm	177	ERS235592_54_k99_130817_9	543	4.4e-39	2	177	149	335	0.988701	ERS235592_54	GH25
GT4.hmm	160	ERS235592_54_k99_13295_31	397	2.2e-22	7	154	206	358	0.91875	ERS235592_54	GT4
GH13_5.hmm	342	ERS235592_54_k99_133073_15	501	4e-134	3	342	37	374	0.991228	ERS235592_54	GH13_5
GH13_32.hmm	269	ERS235592_54_k99_133073_42	177	6.8e-57	6	162	2	175	0.579926	ERS235592_54	GH13_32
GH13_32.hmm	269	ERS235592_54_k99_133073_43	151	4.3e-26	167	268	7	115	0.375465	ERS235592_54	GH13_32
CBM23.hmm	162	ERS235592_54_k99_133918_34	399	2.5e-40	1	162	80	250	0.993827	ERS235592_54	CBM23
GH3.hmm	216	ERS235592_54_k99_133918_5	750	4.1e-64	12	216	41	251	0.944444	ERS235592_54	GH3
GH32.hmm	293	ERS235592_54_k99_152011_35	533	6.8e-92	1	292	57	367	0.993174	ERS235592_54	GH32
GH31.hmm	427	ERS235592_54_k99_16270_11	842	1.5e-127	1	427	187	625	0.997658	ERS235592_54	GH31
GH3.hmm	216	ERS235592_54_k99_16270_13	812	3e-73	3	216	25	245	0.986111	ERS235592_54	GH3
GH172.hmm	236	ERS235592_54_k99_16270_29	377	1.8e-85	1	236	97	357	0.995763	ERS235592_54	GH172
GH2.hmm	752	ERS235592_54_k99_16270_32	1050	3.5e-206	17	749	36	929	0.973404	ERS235592_54	GH2
GH36.hmm	688	ERS235592_54_k99_16270_37	765	2e-219	18	673	38	709	0.952035	ERS235592_54	GH36
GH13_31.hmm	349	ERS235592_54_k99_16270_42	607	5.6e-152	1	348	46	412	0.994269	ERS235592_54	GH13_31
GH1.hmm	429	ERS235592_54_k99_16270_5	392	7.8e-105	3	425	5	385	0.983683	ERS235592_54	GH1
GT35.hmm	674	ERS235592_54_k99_162893_148	819	3.2e-260	1	673	100	813	0.997033	ERS235592_54	GT35
CE4.hmm	130	ERS235592_54_k99_162893_53	509	1.1e-24	10	122	294	409	0.861538	ERS235592_54	CE4
GH1.hmm	429	ERS235592_54_k99_162893_74	461	1.8e-156	2	427	2	457	0.990676	ERS235592_54	GH1
CE2.hmm	209	ERS235592_54_k99_162893_75	366	1.4e-61	1	209	143	356	0.995215	ERS235592_54	CE2
CE20.hmm	249	ERS235592_54_k99_162893_76	566	5.3e-68	3	248	118	430	0.983936	ERS235592_54	CE20
GT51.hmm	177	ERS235592_54_k99_162893_7	803	4.2e-60	3	176	98	270	0.977401	ERS235592_54	GT51
GH13_18.hmm	343	ERS235592_54_k99_162893_88	507	2.7e-115	2	343	35	379	0.994169	ERS235592_54	GH13_18
CE4.hmm	130	ERS235592_54_k99_162893_99	437	2e-29	6	112	235	342	0.815385	ERS235592_54	CE4
GT2_Glyco_tranf_2_3.hmm	230	ERS235592_54_k99_180717_17	429	5.2e-24	3	228	45	271	0.978261	ERS235592_54	GT2_Glyco_tranf_2_3
GT2_Glycos_transf_2.hmm	170	ERS235592_54_k99_180717_19	342	6.3e-29	1	117	5	123	0.682353	ERS235592_54	GT2_Glycos_transf_2
GH42.hmm	371	ERS235592_54_k99_180717_23	696	3.9e-153	1	370	28	400	0.994609	ERS235592_54	GH42
GH13_3.hmm	210	ERS235592_54_k99_180829_44	759	2.9e-84	4	208	322	539	0.971429	ERS235592_54	GH13_3
GH5_8.hmm	253	ERS235592_54_k99_180829_50	379	1.4e-93	4	252	44	290	0.980237	ERS235592_54	GH5_8
GH2.hmm	752	ERS235592_54_k99_181513_84	1068	1.1e-204	22	749	60	950	0.966755	ERS235592_54	GH2
GH36.hmm	688	ERS235592_54_k99_183934_25	741	9.7e-213	9	673	29	683	0.965116	ERS235592_54	GH36
GH13_31.hmm	349	ERS235592_54_k99_183934_33	612	1e-150	1	347	46	411	0.991404	ERS235592_54	GH13_31
GH127.hmm	524	ERS235592_54_k99_183934_37	672	2.1e-206	1	524	6	577	0.998092	ERS235592_54	GH127
GH2.hmm	752	ERS235592_54_k99_192608_31	1153	3e-206	20	750	35	1024	0.970745	ERS235592_54	GH2
GT5.hmm	472	ERS235592_54_k99_195858_22	415	7.4e-35	124	471	87	403	0.735169	ERS235592_54	GT5
GH77.hmm	494	ERS235592_54_k99_20122_4	723	5.1e-133	2	471	190	697	0.949393	ERS235592_54	GH77
GH13_11.hmm	351	ERS235592_54_k99_20122_7	899	8.7e-142	1	351	231	597	0.997151	ERS235592_54	GH13_11
GT28.hmm	157	ERS235592_54_k99_202889_20	395	3.3e-46	2	157	206	378	0.987261	ERS235592_54	GT28
CE1.hmm	227	ERS235592_54_k99_216361_43	458	2.5e-27	7	222	197	433	0.947137	ERS235592_54	CE1
GT4.hmm	160	ERS235592_54_k99_216361_62	401	4.5e-17	12	154	220	359	0.8875	ERS235592_54	GT4
GH13_9.hmm	301	ERS235592_54_k99_2392_12	784	6.6e-155	1	301	332	632	0.996678	ERS235592_54	GH13_9
CBM48.hmm	76	ERS235592_54_k99_2392_30	706	3.3e-19	2	71	3	92	0.907895	ERS235592_54	CBM48
GH13_11.hmm	351	ERS235592_54_k99_2392_30	706	6.9e-174	1	351	172	525	0.997151	ERS235592_54	GH13_11
GH43_12.hmm	281	ERS235592_54_k99_35623_12	561	2.5e-95	1	278	11	366	0.985765	ERS235592_54	GH43_12
GH43_10.hmm	271	ERS235592_54_k99_35623_4	520	2.8e-90	1	271	5	273	0.99631	ERS235592_54	GH43_10
CBM91.hmm	200	ERS235592_54_k99_35623_4	520	3.2e-25	12	198	317	513	0.93	ERS235592_54	CBM91
CE20.hmm	249	ERS235592_54_k99_35623_6	642	4.3e-36	122	246	377	500	0.497992	ERS235592_54	CE20
CE20.hmm	249	ERS235592_54_k99_35623_6	642	6.5e-34	3	117	81	199	0.457831	ERS235592_54	CE20
GH43_11.hmm	292	ERS235592_54_k99_35623_7	542	1.4e-135	1	292	3	304	0.996575	ERS235592_54	GH43_11
CBM91.hmm	200	ERS235592_54_k99_35623_7	542	5.7e-46	3	199	332	539	0.98	ERS235592_54	CBM91
GT4.hmm	160	ERS235592_54_k99_49231_60	331	1.6e-31	6	157	145	300	0.94375	ERS235592_54	GT4
GT2_Glycos_transf_2.hmm	170	ERS235596_60_k99_107743_6	347	4.7e-20	2	119	5	118	0.688235	ERS235596_60	GT2_Glycos_transf_2
GH133.hmm	372	ERS235596_60_k99_110473_14	648	4.2e-98	7	372	287	637	0.981183	ERS235596_60	GH133
GT4.hmm	160	ERS235596_60_k99_110473_15	418	9.4e-34	7	154	239	383	0.91875	ERS235596_60	GT4
GT9.hmm	225	ERS235596_60_k99_110473_22	349	3.4e-30	3	221	74	328	0.968889	ERS235596_60	GT9
GH154.hmm	348	ERS235596_60_k99_124542_15	423	1.2e-102	1	348	32	394	0.997126	ERS235596_60	GH154
GH36.hmm	688	ERS235596_60_k99_127883_20	729	1e-208	4	687	25	703	0.992733	ERS235596_60	GH36
GH97.hmm	631	ERS235596_60_k99_127883_40	716	1.9e-243	4	630	13	712	0.992076	ERS235596_60	GH97
GT51.hmm	177	ERS235596_60_k99_15204_17	240	8.4e-53	11	176	49	215	0.932203	ERS235596_60	GT51
GT5.hmm	472	ERS235596_60_k99_15204_44	271	9.6e-45	1	211	5	227	0.444915	ERS235596_60	GT5
GH130.hmm	296	ERS235596_60_k99_1606_27	390	3.7e-89	10	295	58	360	0.962838	ERS235596_60	GH130
GH43_7.hmm	274	ERS235596_60_k99_20658_20	486	1.6e-143	1	274	25	295	0.99635	ERS235596_60	GH43_7
GH32.hmm	293	ERS235596_60_k99_20658_8	628	6.3e-95	1	290	128	426	0.986348	ERS235596_60	GH32
GH51.hmm	630	ERS235596_60_k99_22299_18	806	8.9e-113	69	628	151	805	0.887302	ERS235596_60	GH51
GH2.hmm	752	ERS235596_60_k99_27225_5	1070	2.3e-205	22	751	67	948	0.969415	ERS235596_60	GH2
GH51.hmm	630	ERS235596_60_k99_27225_7	654	5.7e-109	85	539	169	651	0.720635	ERS235596_60	GH51
GT2_Glycos_transf_2.hmm	170	ERS235596_60_k99_34192_51	250	2.7e-31	2	168	8	175	0.976471	ERS235596_60	GT2_Glycos_transf_2
GH31.hmm	427	ERS235596_60_k99_37569_17	983	3.8e-137	1	426	399	868	0.995316	ERS235596_60	GH31
GT51.hmm	177	ERS235596_60_k99_45114_51	847	1.1e-54	1	176	79	269	0.988701	ERS235596_60	GT51
CE11.hmm	271	ERS235596_60_k99_45114_54	464	1e-73	1	215	6	221	0.789668	ERS235596_60	CE11
GT51.hmm	177	ERS235596_60_k99_54_3	769	1.8e-60	2	176	57	238	0.983051	ERS235596_60	GT51
CE1.hmm	227	ERS235596_60_k99_55316_18	403	5.2e-58	1	221	159	398	0.969163	ERS235596_60	CE1
GT28.hmm	157	ERS235596_60_k99_58701_27	372	4.7e-48	1	156	194	354	0.987261	ERS235596_60	GT28
GT2_Glyco_tranf_2_3.hmm	230	ERS235596_60_k99_58704_7	1133	1.8e-36	2	230	776	1001	0.991304	ERS235596_60	GT2_Glyco_tranf_2_3
GH18.hmm	296	ERS235596_60_k99_58704_7	1133	2.9e-33	23	280	129	411	0.868243	ERS235596_60	GH18
CE4.hmm	130	ERS235596_60_k99_58704_7	1133	9.2e-26	7	108	497	599	0.776923	ERS235596_60	CE4
GH43_1.hmm	310	ERS235596_60_k99_61206_14	319	1.4e-147	3	310	6	314	0.990323	ERS235596_60	GH43_1
GH25.hmm	177	ERS235596_60_k99_66239_55	300	2.1e-52	1	177	91	268	0.99435	ERS235596_60	GH25
GH109.hmm	399	ERS235596_60_k99_66239_78	328	6.9e-22	4	196	2	184	0.481203	ERS235596_60	GH109
CE4.hmm	130	ERS235596_60_k99_67963_39	204	1.7e-23	5	110	22	123	0.807692	ERS235596_60	CE4
GT2_Glycos_transf_2.hmm	170	ERS235596_60_k99_69772_13	479	3.3e-17	1	131	232	367	0.764706	ERS235596_60	GT2_Glycos_transf_2
GH97.hmm	631	ERS235596_60_k99_75605_10	715	1.9e-241	5	630	12	710	0.990491	ERS235596_60	GH97
GH77.hmm	494	ERS235596_60_k99_75605_9	899	2.2e-150	1	490	242	887	0.989879	ERS235596_60	GH77
CE1.hmm	227	ERS235596_60_k99_93769_30	725	1.5e-18	8	207	473	697	0.876652	ERS235596_60	CE1
CE6.hmm	99	ERS235596_60_k99_93769_48	652	1.7e-30	2	98	95	205	0.969697	ERS235596_60	CE6
CE1.hmm	227	ERS235596_60_k99_93769_48	652	2.9e-56	3	220	420	645	0.955947	ERS235596_60	CE1
GT2_Glycos_transf_2.hmm	170	ERS235596_60_k99_93770_14	317	5.2e-34	1	168	4	167	0.982353	ERS235596_60	GT2_Glycos_transf_2
GT35.hmm	674	ERS235596_60_k99_97364_45	854	2.9e-130	20	640	124	719	0.919881	ERS235596_60	GT35
GH13_8.hmm	293	ERS235596_60_k99_97364_59	692	5.9e-145	1	293	241	532	0.996587	ERS235596_60	GH13_8
GT51.hmm	177	ERS235602_37_k99_1043_32	771	6.6e-54	12	176	63	226	0.926554	ERS235602_37	GT51
GH23.hmm	135	ERS235602_37_k99_1043_66	519	1.1e-22	11	121	299	448	0.814815	ERS235602_37	GH23
GH37.hmm	491	ERS235602_37_k99_13155_3	550	1.8e-183	1	490	71	545	0.995927	ERS235602_37	GH37
CE11.hmm	271	ERS235602_37_k99_14155_107	306	1.1e-121	1	270	4	276	0.99262	ERS235602_37	CE11
GT28.hmm	157	ERS235602_37_k99_14155_113	356	6.9e-50	2	157	185	341	0.987261	ERS235602_37	GT28
GT19.hmm	354	ERS235602_37_k99_14155_20	383	8.3e-143	1	353	9	366	0.99435	ERS235602_37	GT19
GT51.hmm	177	ERS235602_37_k99_14155_53	837	1e-55	8	175	203	374	0.943503	ERS235602_37	GT51
AA1.hmm	358	ERS235602_37_k99_14155_82	517	7e-32	10	357	65	510	0.969274	ERS235602_37	AA1
GH73.hmm	128	ERS235602_37_k99_15243_31	275	9.7e-23	9	127	144	267	0.921875	ERS235602_37	GH73
CE9.hmm	373	ERS235602_37_k99_23389_106	383	3.1e-120	2	373	5	376	0.994638	ERS235602_37	CE9
GT2_Glyco_trans_2_3.hmm	197	ERS235602_37_k99_23389_14	746	2.2e-47	2	196	165	382	0.984772	ERS235602_37	GT2_Glyco_trans_2_3
GT26.hmm	171	ERS235602_37_k99_26243_31	247	5.7e-66	2	171	62	231	0.988304	ERS235602_37	GT26
GH13_11.hmm	351	ERS235602_37_k99_26717_101	658	1.1e-149	1	351	173	521	0.997151	ERS235602_37	GH13_11
CBM48.hmm	76	ERS235602_37_k99_26717_101	658	3.1e-19	1	72	10	101	0.934211	ERS235602_37	CBM48
CBM48.hmm	76	ERS235602_37_k99_26717_102	729	1e-21	2	72	124	211	0.921053	ERS235602_37	CBM48
GH13_9.hmm	301	ERS235602_37_k99_26717_102	729	5.7e-160	1	301	274	574	0.996678	ERS235602_37	GH13_9
GT51.hmm	177	ERS235602_37_k99_26717_53	851	5e-71	1	176	54	229	0.988701	ERS235602_37	GT51
GH77.hmm	494	ERS235602_37_k99_26717_77	695	8.6e-162	1	490	148	685	0.989879	ERS235602_37	GH77
GT35.hmm	674	ERS235602_37_k99_26717_78	818	4.9e-263	2	673	112	815	0.995549	ERS235602_37	GT35
GT35.hmm	674	ERS235602_37_k99_26717_98	816	2.9e-285	1	673	101	810	0.997033	ERS235602_37	GT35
GT5.hmm	472	ERS235602_37_k99_26717_99	478	4.9e-164	1	471	2	474	0.995763	ERS235602_37	GT5
GT20.hmm	475	ERS235602_37_k99_27359_111	475	2.6e-170	13	475	2	453	0.972632	ERS235602_37	GT20
GH13_5.hmm	342	ERS235602_37_k99_27359_139	496	2.9e-154	2	342	31	373	0.994152	ERS235602_37	GH13_5
GH23.hmm	135	ERS235602_37_k99_27359_72	204	6e-16	15	118	53	197	0.762963	ERS235602_37	GH23
GH19.hmm	231	ERS235602_37_k99_27861_32	210	6e-37	40	156	17	169	0.502165	ERS235602_37	GH19
GT2_Glycos_transf_2.hmm	170	ERS235602_37_k99_30800_7	873	3.8e-36	1	169	276	446	0.988235	ERS235602_37	GT2_Glycos_transf_2
GH8.hmm	320	ERS235602_37_k99_30800_9	369	5.2e-106	1	319	25	343	0.99375	ERS235602_37	GH8
GT2_Glycos_transf_2.hmm	170	ERS235602_37_k99_328_17	323	4.3e-36	1	166	11	171	0.970588	ERS235602_37	GT2_Glycos_transf_2
GT2_Glycos_transf_2.hmm	170	ERS235602_37_k99_33185_14	345	1.6e-36	1	131	9	137	0.764706	ERS235602_37	GT2_Glycos_transf_2
GT9.hmm	225	ERS235602_37_k99_33185_18	349	6.2e-57	1	203	69	306	0.897778	ERS235602_37	GT9
GT8.hmm	257	ERS235602_37_k99_33185_24	339	1.9e-53	26	256	24	275	0.894942	ERS235602_37	GT8
GT30.hmm	177	ERS235602_37_k99_33185_31	426	2.6e-77	1	176	33	211	0.988701	ERS235602_37	GT30
GH31.hmm	427	ERS235602_37_k99_33185_53	773	7.1e-129	1	426	239	668	0.995316	ERS235602_37	GH31
GT2_Glycos_transf_2.hmm	170	ERS235602_37_k99_3761_29	399	2.5e-26	2	166	34	198	0.964706	ERS235602_37	GT2_Glycos_transf_2
GH23.hmm	135	ERS235602_37_k99_43293_20	360	3.6e-21	16	118	207	350	0.755556	ERS235602_37	GH23
GH1.hmm	429	ERS235602_37_k99_43293_91	478	1.8e-152	4	428	5	474	0.988345	ERS235602_37	GH1
CE1.hmm	227	ERS235602_37_k99_46788_4	410	2e-18	5	218	184	402	0.938326	ERS235602_37	CE1
GH23.hmm	135	ERS235602_37_k99_47165_42	646	1.2e-30	18	121	497	622	0.762963	ERS235602_37	GH23
CE8.hmm	288	ERS235602_37_k99_47942_23	428	2.6e-54	10	262	90	420	0.875	ERS235602_37	CE8
GH102.hmm	157	ERS235602_37_k99_48268_97	366	6.3e-41	51	157	150	257	0.675159	ERS235602_37	GH102
GT1.hmm	382	ERS235602_37_k99_48564_2	372	8.2e-33	115	377	91	364	0.685864	ERS235602_37	GT1
GH104.hmm	145	ERS235602_37_k99_48583_53	166	6.3e-55	2	144	6	160	0.97931	ERS235602_37	GH104
GH103.hmm	295	ERS235602_37_k99_50920_11	362	2.3e-95	7	294	63	355	0.972881	ERS235602_37	GH103
GT107.hmm	532	ERS235602_37_k99_5415_10	676	3.4e-109	186	492	10	314	0.575188	ERS235602_37	GT107
GT107.hmm	532	ERS235602_37_k99_5415_10	676	8.5e-139	147	503	300	649	0.669173	ERS235602_37	GT107
GT2_Glycos_transf_2.hmm	170	ERS235602_37_k99_5415_12	447	2.5e-25	1	115	172	284	0.670588	ERS235602_37	GT2_Glycos_transf_2
GH2.hmm	752	ERS235602_37_k99_5415_132	1031	8.1e-213	14	751	26	886	0.980053	ERS235602_37	GH2
GH63.hmm	570	ERS235602_37_k99_5415_136	784	1.1e-271	1	569	1	780	0.996491	ERS235602_37	GH63
AA7.hmm	458	ERS235602_37_k99_5415_38	500	1e-18	12	194	53	242	0.39738	ERS235602_37	AA7
AA1.hmm	358	ERS235602_37_k99_5415_78	471	9.4e-18	9	235	65	285	0.631285	ERS235602_37	AA1
GT2_Glycos_transf_2.hmm	170	ERS235602_37_k99_55999_31	304	3.2e-30	1	168	4	166	0.982353	ERS235602_37	GT2_Glycos_transf_2
GH104.hmm	145	ERS235602_37_k99_55999_53	159	5.8e-65	2	144	4	149	0.97931	ERS235602_37	GH104
GH1.hmm	429	ERS235602_37_k99_5785_146	475	1.3e-149	2	428	6	467	0.993007	ERS235602_37	GH1
GH4.hmm	179	ERS235602_37_k99_5785_37	452	1.5e-73	1	178	6	186	0.988827	ERS235602_37	GH4
GH4.hmm	179	ERS235602_37_k99_61237_142	451	4.1e-76	1	178	6	185	0.988827	ERS235602_37	GH4
AA6.hmm	195	ERS235602_37_k99_63222_2	199	5.3e-83	1	194	3	194	0.989744	ERS235602_37	AA6
GT2_Glycos_transf_2.hmm	170	ERS235602_37_k99_63222_28	838	1.9e-24	2	168	236	418	0.976471	ERS235602_37	GT2_Glycos_transf_2
GH73.hmm	128	ERS235602_37_k99_63222_58	314	6.6e-35	5	127	160	295	0.953125	ERS235602_37	GH73
GH3.hmm	216	ERS235602_37_k99_63222_82	342	1.8e-52	10	216	56	278	0.953704	ERS235602_37	GH3
GH2.hmm	752	ERS235602_37_k99_77895_14	604	9.4e-111	24	491	7	593	0.621011	ERS235602_37	GH2
GH109.hmm	399	ERS235602_37_k99_77895_7	347	2.2e-18	4	164	3	152	0.401003	ERS235602_37	GH109
GH24.hmm	137	ERS235602_37_k99_79645_23	166	3.6e-46	12	137	34	156	0.912409	ERS235602_37	GH24
GH23.hmm	135	ERS235602_37_k99_84204_26	407	4.9e-24	2	127	55	198	0.925926	ERS235602_37	GH23
GH3.hmm	216	ERS235602_37_k99_888_35	766	5.5e-65	3	215	98	319	0.981481	ERS235602_37	GH3
CE1.hmm	227	ERS235602_37_k99_888_56	279	1.7e-52	1	224	21	273	0.982379	ERS235602_37	CE1
GH92.hmm	491	ERS235604_4_k99_10411_11	757	2.6e-197	3	491	246	754	0.99389	ERS235604_4	GH92
GH92.hmm	491	ERS235604_4_k99_10411_8	748	2.5e-176	2	487	260	746	0.98778	ERS235604_4	GH92
GH130.hmm	296	ERS235604_4_k99_10411_9	324	6e-93	1	296	20	318	0.996622	ERS235604_4	GH130
GT2_Glycos_transf_2.hmm	170	ERS235604_4_k99_11362_10	310	2.5e-25	1	170	20	193	0.994118	ERS235604_4	GT2_Glycos_transf_2
GT2_Glycos_transf_2.hmm	170	ERS235604_4_k99_11362_11	350	4.6e-31	4	167	8	174	0.958824	ERS235604_4	GT2_Glycos_transf_2
GT4.hmm	160	ERS235604_4_k99_11362_12	383	2.6e-37	8	159	204	354	0.94375	ERS235604_4	GT4
GH3.hmm	216	ERS235604_4_k99_11429_2	1005	7.6e-59	4	216	106	330	0.981481	ERS235604_4	GH3
GH73.hmm	128	ERS235604_4_k99_13250_48	487	5.7e-33	7	128	2	129	0.945312	ERS235604_4	GH73
GH25.hmm	177	ERS235604_4_k99_14239_22	259	1.5e-54	1	177	55	230	0.99435	ERS235604_4	GH25
GT2_Glycos_transf_2.hmm	170	ERS235604_4_k99_14239_3	252	2.5e-31	2	168	8	174	0.976471	ERS235604_4	GT2_Glycos_transf_2
GH74.hmm	233	ERS235604_4_k99_15338_3	496	1.1e-20	4	110	81	186	0.454936	ERS235604_4	GH74
GH74.hmm	233	ERS235604_4_k99_15338_3	496	6.6e-20	77	214	222	363	0.587983	ERS235604_4	GH74
CE7.hmm	313	ERS235604_4_k99_15740_10	428	1.7e-86	10	312	123	419	0.964856	ERS235604_4	CE7
GH5_7.hmm	289	ERS235604_4_k99_15740_11	431	9.4e-95	2	289	66	378	0.99308	ERS235604_4	GH5_7
GH5_2.hmm	237	ERS235604_4_k99_15740_12	327	5.9e-96	2	236	48	281	0.987342	ERS235604_4	GH5_2
GH26.hmm	303	ERS235604_4_k99_15740_18	566	1.5e-63	104	303	359	560	0.656766	ERS235604_4	GH26
GH26.hmm	303	ERS235604_4_k99_15740_18	566	7.1e-24	5	139	143	291	0.442244	ERS235604_4	GH26
GH97.hmm	631	ERS235604_4_k99_15740_4	672	1.1e-200	3	630	12	668	0.993661	ERS235604_4	GH97
GH94.hmm	1036	ERS235604_4_k99_15740_6	829	4.1e-305	261	1035	3	824	0.747104	ERS235604_4	GH94
GH2.hmm	752	ERS235604_4_k99_15740_7	815	1.2e-116	24	492	20	676	0.62234	ERS235604_4	GH2
CE1.hmm	227	ERS235604_4_k99_16300_9	708	6.7e-19	5	216	455	695	0.929515	ERS235604_4	CE1
GH43_12.hmm	281	ERS235604_4_k99_16839_84	523	2.9e-121	1	281	25	299	0.996441	ERS235604_4	GH43_12
CBM91.hmm	200	ERS235604_4_k99_16839_84	523	5.5e-59	4	197	326	520	0.965	ERS235604_4	CBM91
GH5_4.hmm	276	ERS235604_4_k99_16839_85	594	4.4e-98	1	275	252	563	0.992754	ERS235604_4	GH5_4
GH31.hmm	427	ERS235604_4_k99_16839_87	961	1e-144	1	427	382	849	0.997658	ERS235604_4	GH31
GH2.hmm	752	ERS235604_4_k99_16839_88	854	2.3e-122	27	532	21	737	0.671543	ERS235604_4	GH2
GH3.hmm	216	ERS235604_4_k99_16839_89	738	9.2e-66	2	215	61	282	0.986111	ERS235604_4	GH3
GH95.hmm	722	ERS235604_4_k99_16839_90	821	9.2e-269	6	718	27	787	0.98615	ERS235604_4	GH95
GH88.hmm	329	ERS235604_4_k99_1745_14	400	1.2e-130	6	328	70	393	0.978723	ERS235604_4	GH88
GT4.hmm	160	ERS235604_4_k99_1745_31	382	1.5e-31	9	155	205	346	0.9125	ERS235604_4	GT4
GT2_Glycos_transf_2.hmm	170	ERS235604_4_k99_1745_35	306	1.5e-17	1	131	12	136	0.764706	ERS235604_4	GT2_Glycos_transf_2
GT9.hmm	225	ERS235604_4_k99_1745_36	333	2.6e-36	3	217	69	307	0.951111	ERS235604_4	GT9
GT2_Glycos_transf_2.hmm	170	ERS235604_4_k99_1745_43	322	1.7e-23	1	163	8	165	0.952941	ERS235604_4	GT2_Glycos_transf_2
GT2_Glyco_tranf_2_5.hmm	210	ERS235604_4_k99_1745_44	295	4.1e-39	1	189	3	211	0.895238	ERS235604_4	GT2_Glyco_tranf_2_5
GT2_Glycos_transf_2.hmm	170	ERS235604_4_k99_1745_45	279	1.7e-36	1	160	11	164	0.935294	ERS235604_4	GT2_Glycos_transf_2
GT2_Glycos_transf_2.hmm	170	ERS235604_4_k99_1745_46	273	2.6e-20	1	119	4	117	0.694118	ERS235604_4	GT2_Glycos_transf_2
GT4.hmm	160	ERS235604_4_k99_1745_47	368	9.2e-25	9	156	190	333	0.91875	ERS235604_4	GT4
GH30_3.hmm	417	ERS235604_4_k99_17628_36	504	1e-150	4	417	74	501	0.990408	ERS235604_4	GH30_3
GH26.hmm	303	ERS235604_4_k99_17628_7	396	4e-65	4	298	59	385	0.970297	ERS235604_4	GH26
GH130.hmm	296	ERS235604_4_k99_17628_8	391	3e-91	9	295	57	361	0.966216	ERS235604_4	GH130
GH13_10.hmm	313	ERS235604_4_k99_20379_2	840	2.7e-45	1	158	411	590	0.501597	ERS235604_4	GH13_10
GT30.hmm	177	ERS235604_4_k99_22090_22	407	5.4e-47	11	176	44	205	0.932203	ERS235604_4	GT30
GH36.hmm	688	ERS235604_4_k99_22364_5	450	1.8e-155	284	687	2	423	0.585756	ERS235604_4	GH36
CE11.hmm	271	ERS235604_4_k99_22712_8	462	1.1e-72	1	221	4	225	0.811808	ERS235604_4	CE11
CE1.hmm	227	ERS235604_4_k99_25781_16	294	2.1e-22	1	175	36	222	0.76652	ERS235604_4	CE1
GH2.hmm	752	ERS235604_4_k99_26441_3	1074	5.9e-217	20	751	57	927	0.972074	ERS235604_4	GH2
GH18.hmm	296	ERS235604_4_k99_26799_21	376	1.1e-62	28	288	59	366	0.878378	ERS235604_4	GH18
GH97.hmm	631	ERS235604_4_k99_27950_10	691	1.3e-197	4	630	13	687	0.992076	ERS235604_4	GH97
GH5_4.hmm	276	ERS235604_4_k99_27950_11	478	8.8e-83	1	274	163	446	0.98913	ERS235604_4	GH5_4
GH2.hmm	752	ERS235604_4_k99_27950_16	666	4.8e-93	28	499	23	582	0.62633	ERS235604_4	GH2
GH43_33.hmm	315	ERS235604_4_k99_27950_17	367	2.7e-137	2	315	34	350	0.993651	ERS235604_4	GH43_33
CBM6.hmm	138	ERS235604_4_k99_27950_4	947	1.1e-16	16	138	831	946	0.884058	ERS235604_4	CBM6
CE20.hmm	249	ERS235604_4_k99_27950_4	947	2.6e-92	3	249	107	357	0.987952	ERS235604_4	CE20
GH43_16.hmm	311	ERS235604_4_k99_27950_4	947	8.5e-113	2	308	496	806	0.983923	ERS235604_4	GH43_16
GH31.hmm	427	ERS235604_4_k99_27950_5	797	7.7e-143	1	427	222	695	0.997658	ERS235604_4	GH31
GH29.hmm	346	ERS235604_4_k99_27950_6	539	3e-97	16	346	21	421	0.953757	ERS235604_4	GH29
GH2.hmm	752	ERS235604_4_k99_27950_7	1036	1.9e-215	21	751	45	915	0.970745	ERS235604_4	GH2
GH42.hmm	371	ERS235604_4_k99_27950_8	687	6.5e-114	2	370	34	398	0.991914	ERS235604_4	GH42
GH2.hmm	752	ERS235604_4_k99_27950_9	1242	1.6e-56	464	748	785	1124	0.37766	ERS235604_4	GH2
GH2.hmm	752	ERS235604_4_k99_27950_9	1242	8.9e-136	23	473	50	579	0.598404	ERS235604_4	GH2
GH2.hmm	752	ERS235604_4_k99_28333_10	606	2e-104	23	413	50	509	0.518617	ERS235604_4	GH2
GH5_4.hmm	276	ERS235604_4_k99_28606_30	518	5e-96	2	275	162	465	0.98913	ERS235604_4	GH5_4
GH3.hmm	216	ERS235604_4_k99_28606_35	752	5.7e-71	2	215	62	283	0.986111	ERS235604_4	GH3
GH3.hmm	216	ERS235604_4_k99_28606_36	865	1.6e-70	4	215	56	300	0.976852	ERS235604_4	GH3
CBM62.hmm	131	ERS235604_4_k99_28606_4	653	6.1e-18	64	131	450	517	0.51145	ERS235604_4	CBM62
CBM62.hmm	131	ERS235604_4_k99_28606_4	653	6.5e-16	2	63	525	585	0.465649	ERS235604_4	CBM62
GH97.hmm	631	ERS235604_4_k99_29749_10	665	1.2e-208	4	630	12	661	0.992076	ERS235604_4	GH97
CE7.hmm	313	ERS235604_4_k99_29749_11	431	5.8e-88	11	312	127	422	0.961661	ERS235604_4	CE7
GH105.hmm	332	ERS235604_4_k99_29749_1	851	3.3e-82	7	331	48	367	0.975904	ERS235604_4	GH105
GH3.hmm	216	ERS235604_4_k99_29749_6	737	7e-67	2	216	102	325	0.990741	ERS235604_4	GH3
GH2.hmm	752	ERS235604_4_k99_29749_8	907	3.5e-71	22	534	21	685	0.680851	ERS235604_4	GH2
GH2.hmm	752	ERS235604_4_k99_29749_9	593	2.5e-94	24	431	24	501	0.541223	ERS235604_4	GH2
CE3.hmm	194	ERS235604_4_k99_31500_12	249	3e-17	2	192	24	244	0.979381	ERS235604_4	CE3
GH23.hmm	135	ERS235604_4_k99_31500_16	327	6.9e-25	2	126	97	234	0.918519	ERS235604_4	GH23
GH13_14.hmm	289	ERS235604_4_k99_31500_56	666	1.3e-119	1	289	199	523	0.99654	ERS235604_4	GH13_14
GT35.hmm	674	ERS235604_4_k99_32270_22	855	7.7e-129	20	629	124	707	0.903561	ERS235604_4	GT35
GT3.hmm	637	ERS235604_4_k99_32270_23	554	3.7e-126	1	346	13	347	0.541601	ERS235604_4	GT3
GT2_Glyco_tranf_2_3.hmm	230	ERS235604_4_k99_32270_5	391	5e-31	2	228	45	266	0.982609	ERS235604_4	GT2_Glyco_tranf_2_3
GH5_46.hmm	257	ERS235604_4_k99_33692_34	417	1e-102	4	257	93	347	0.984436	ERS235604_4	GH5_46
GH3.hmm	216	ERS235604_4_k99_33692_35	742	3e-67	2	214	61	281	0.981481	ERS235604_4	GH3
PL38.hmm	279	ERS235604_4_k99_33692_40	790	1.4e-110	1	275	65	340	0.982079	ERS235604_4	PL38
GH88.hmm	329	ERS235604_4_k99_33692_40	790	9.3e-125	6	328	453	782	0.978723	ERS235604_4	GH88
GH2.hmm	752	ERS235604_4_k99_33692_41	887	3.2e-113	25	485	31	612	0.611702	ERS235604_4	GH2
CBM57.hmm	147	ERS235604_4_k99_33692_41	887	3.6e-26	2	147	721	880	0.986395	ERS235604_4	CBM57
GH43_31.hmm	268	ERS235604_4_k99_33692_4	320	2.3e-106	2	266	30	293	0.985075	ERS235604_4	GH43_31
GH13_8.hmm	293	ERS235604_4_k99_34592_3	670	6.1e-148	1	293	219	510	0.996587	ERS235604_4	GH13_8
GH13_38.hmm	375	ERS235604_4_k99_34592_7	566	8e-185	1	375	33	400	0.997333	ERS235604_4	GH13_38
GH33.hmm	342	ERS235604_4_k99_34700_29	544	6.6e-95	9	330	164	528	0.938596	ERS235604_4	GH33
GH109.hmm	399	ERS235604_4_k99_36063_2	329	8.7e-27	5	196	5	185	0.478697	ERS235604_4	GH109
GH172.hmm	236	ERS235604_4_k99_36429_13	694	6.1e-62	1	235	290	524	0.991525	ERS235604_4	GH172
CE20.hmm	249	ERS235604_4_k99_37615_4	475	2.3e-86	3	249	114	364	0.987952	ERS235604_4	CE20
GT2_Glycos_transf_2.hmm	170	ERS235604_4_k99_38287_2	487	1.6e-20	1	124	246	371	0.723529	ERS235604_4	GT2_Glycos_transf_2
GH171.hmm	355	ERS235604_4_k99_38287_6	421	1.2e-113	1	355	75	418	0.997183	ERS235604_4	GH171
GT35.hmm	674	ERS235604_4_k99_38730_9	721	1.9e-114	208	609	139	575	0.594955	ERS235604_4	GT35
GT2_Glycos_transf_2.hmm	170	ERS235604_4_k99_39416_14	330	4.6e-28	1	164	4	164	0.958824	ERS235604_4	GT2_Glycos_transf_2
GH97.hmm	631	ERS235604_4_k99_39817_11	718	4.6e-253	4	630	14	702	0.992076	ERS235604_4	GH97
GH27.hmm	229	ERS235604_4_k99_39817_12	398	2.7e-93	3	229	125	373	0.9869	ERS235604_4	GH27
GH27.hmm	229	ERS235604_4_k99_39817_14	656	1.4e-69	4	229	368	631	0.982533	ERS235604_4	GH27
CBM51.hmm	134	ERS235604_4_k99_39817_14	656	4.6e-34	11	133	33	155	0.910448	ERS235604_4	CBM51
GT19.hmm	354	ERS235604_4_k99_40390_25	382	3.7e-111	2	350	4	357	0.983051	ERS235604_4	GT19
GH23.hmm	135	ERS235604_4_k99_40390_32	439	5.5e-24	3	120	137	270	0.866667	ERS235604_4	GH23
GT83.hmm	540	ERS235604_4_k99_41376_6	578	8.7e-84	6	451	4	488	0.824074	ERS235604_4	GT83
GT2_Glycos_transf_2.hmm	170	ERS235604_4_k99_41376_8	324	4.6e-23	2	168	10	178	0.976471	ERS235604_4	GT2_Glycos_transf_2
GH2.hmm	752	ERS235604_4_k99_41381_29	814	9.9e-118	30	468	32	577	0.582447	ERS235604_4	GH2
GH30_4.hmm	484	ERS235604_4_k99_41381_30	536	1.2e-174	3	484	45	531	0.993802	ERS235604_4	GH30_4
GH3.hmm	216	ERS235604_4_k99_41740_3	774	2.2e-71	3	216	99	324	0.986111	ERS235604_4	GH3
GH92.hmm	491	ERS235604_4_k99_42695_17	744	3.8e-195	3	491	240	735	0.99389	ERS235604_4	GH92
GH92.hmm	491	ERS235604_4_k99_42695_20	759	4.2e-187	2	491	230	737	0.995927	ERS235604_4	GH92
GT4.hmm	160	ERS235604_4_k99_42695_2	423	9.8e-35	7	155	241	386	0.925	ERS235604_4	GT4
GH57.hmm	383	ERS235604_4_k99_42695_3	472	2.3e-52	12	313	20	326	0.785901	ERS235604_4	GH57
GT5.hmm	472	ERS235604_4_k99_42695_5	275	8.7e-47	1	226	6	242	0.476695	ERS235604_4	GT5
GH3.hmm	216	ERS235604_4_k99_43216_2	821	4.6e-68	3	216	60	268	0.986111	ERS235604_4	GH3
GT51.hmm	177	ERS235604_4_k99_44701_13	777	3.6e-57	2	177	57	239	0.988701	ERS235604_4	GT51
GH97.hmm	631	ERS235604_4_k99_45178_10	661	3.6e-194	2	630	14	657	0.995246	ERS235604_4	GH97
CBM38.hmm	129	ERS235604_4_k99_45178_11	993	1.8e-29	17	127	309	418	0.852713	ERS235604_4	CBM38
GH116.hmm	363	ERS235604_4_k99_45178_11	993	9.2e-64	1	362	553	925	0.99449	ERS235604_4	GH116
GH76.hmm	358	ERS235604_4_k99_45178_2	393	2.5e-81	8	336	34	375	0.916201	ERS235604_4	GH76
GH172.hmm	236	ERS235604_4_k99_45178_4	648	1.7e-52	1	235	262	498	0.991525	ERS235604_4	GH172
GH172.hmm	236	ERS235604_4_k99_45178_8	398	1.1e-80	3	236	98	350	0.987288	ERS235604_4	GH172
GH125.hmm	402	ERS235604_4_k99_45178_9	471	1.4e-176	2	401	59	457	0.992537	ERS235604_4	GH125
GH92.hmm	491	ERS235604_4_k99_4530_36	977	3.9e-191	3	491	238	725	0.99389	ERS235604_4	GH92
GH63.hmm	570	ERS235604_4_k99_4530_39	535	1.5e-31	326	558	86	441	0.407018	ERS235604_4	GH63
GH125.hmm	402	ERS235604_4_k99_4530_40	484	5.7e-182	1	402	69	469	0.997512	ERS235604_4	GH125
GH20.hmm	337	ERS235604_4_k99_4530_41	774	3.6e-125	8	336	156	508	0.973294	ERS235604_4	GH20
GH154.hmm	348	ERS235604_4_k99_4530_74	418	7.5e-104	1	346	34	395	0.991379	ERS235604_4	GH154
PL42.hmm	296	ERS235604_4_k99_4530_75	447	3e-126	1	296	53	345	0.996622	ERS235604_4	PL42
GH105.hmm	332	ERS235604_4_k99_4530_76	376	3.4e-82	5	332	43	370	0.98494	ERS235604_4	GH105
GH43_34.hmm	280	ERS235604_4_k99_4530_77	647	2.7e-98	1	280	342	638	0.996429	ERS235604_4	GH43_34
GH43_19.hmm	233	ERS235604_4_k99_4530_77	647	2e-95	1	233	84	315	0.995708	ERS235604_4	GH43_19
GH97.hmm	631	ERS235604_4_k99_4530_78	649	9.1e-183	5	628	14	646	0.987322	ERS235604_4	GH97
GH51.hmm	630	ERS235604_4_k99_4530_79	848	8.4e-98	108	426	380	731	0.504762	ERS235604_4	GH51
GH127.hmm	524	ERS235604_4_k99_4530_80	664	1.1e-210	1	524	39	577	0.998092	ERS235604_4	GH127
GH51.hmm	630	ERS235604_4_k99_4530_81	650	8.6e-110	109	542	188	643	0.687302	ERS235604_4	GH51
GH2.hmm	752	ERS235604_4_k99_4530_82	1032	2e-219	16	749	49	902	0.974734	ERS235604_4	GH2
GH43_24.hmm	246	ERS235604_4_k99_4530_90	384	7.3e-100	5	246	61	348	0.979675	ERS235604_4	GH43_24
GH20.hmm	337	ERS235604_4_k99_45465_6	556	4.6e-129	9	336	159	512	0.970326	ERS235604_4	GH20
GH3.hmm	216	ERS235604_4_k99_46475_14	789	2.1e-66	4	214	74	288	0.972222	ERS235604_4	GH3
CE1.hmm	227	ERS235604_4_k99_46475_15	295	4.6e-56	1	223	37	288	0.977974	ERS235604_4	CE1
CE1.hmm	227	ERS235604_4_k99_46475_16	393	1.1e-51	1	222	149	389	0.973568	ERS235604_4	CE1
CE1.hmm	227	ERS235604_4_k99_46475_17	399	6.3e-56	1	222	158	395	0.973568	ERS235604_4	CE1
GH3.hmm	216	ERS235604_4_k99_46475_18	775	5.1e-70	4	214	78	292	0.972222	ERS235604_4	GH3
GH3.hmm	216	ERS235604_4_k99_46475_19	830	3.6e-63	5	215	169	396	0.972222	ERS235604_4	GH3
GH171.hmm	355	ERS235604_4_k99_46808_3	414	3.6e-127	1	355	45	412	0.997183	ERS235604_4	GH171
CE14.hmm	124	ERS235604_4_k99_47680_14	234	2.6e-16	1	117	8	120	0.935484	ERS235604_4	CE14
GH3.hmm	216	ERS235604_4_k99_48199_19	943	6.6e-65	3	215	150	375	0.981481	ERS235604_4	GH3
GH97.hmm	631	ERS235604_4_k99_48481_10	676	2.8e-228	7	630	21	669	0.987322	ERS235604_4	GH97
GH36.hmm	688	ERS235604_4_k99_48497_1	293	1e-57	4	290	27	293	0.415698	ERS235604_4	GH36
GT4.hmm	160	ERS235604_4_k99_4976_102	422	2.5e-25	18	153	251	384	0.84375	ERS235604_4	GT4
GT2_Glycos_transf_2.hmm	170	ERS235604_4_k99_4976_103	249	1.9e-27	1	131	10	138	0.764706	ERS235604_4	GT2_Glycos_transf_2
GT14.hmm	250	ERS235604_4_k99_4976_98	302	9.2e-45	1	220	4	233	0.876	ERS235604_4	GT14
GH9.hmm	418	ERS235604_4_k99_50232_6	837	1e-77	2	417	115	588	0.992823	ERS235604_4	GH9
CE4.hmm	130	ERS235604_4_k99_50232_6	837	3.2e-17	5	125	617	749	0.923077	ERS235604_4	CE4
GH32.hmm	293	ERS235604_4_k99_51439_23	629	5.9e-90	1	288	141	440	0.979522	ERS235604_4	GH32
GH20.hmm	337	ERS235604_4_k99_51439_2	751	4.2e-117	8	336	142	489	0.973294	ERS235604_4	GH20
GH13.hmm	299	ERS235604_4_k99_53293_3	617	1.2e-61	12	296	162	486	0.949833	ERS235604_4	GH13
GT20.hmm	475	ERS235604_4_k99_53906_20	748	1.1e-176	8	472	7	468	0.976842	ERS235604_4	GT20
GH2.hmm	752	ERS235604_4_k99_54482_16	940	4.6e-56	22	394	21	451	0.494681	ERS235604_4	GH2
GH9.hmm	418	ERS235604_4_k99_54482_39	805	6.4e-33	2	418	331	800	0.995215	ERS235604_4	GH9
GH55.hmm	740	ERS235604_4_k99_54482_47	1005	2.3e-90	39	672	41	673	0.855405	ERS235604_4	GH55
GH31.hmm	427	ERS235604_4_k99_54482_4	784	2.6e-136	1	427	220	672	0.997658	ERS235604_4	GH31
GH55.hmm	740	ERS235604_4_k99_54482_48	1001	3.1e-92	27	617	32	614	0.797297	ERS235604_4	GH55
GH109.hmm	399	ERS235604_4_k99_54622_4	496	7.2e-20	3	163	38	189	0.401003	ERS235604_4	GH109
GH108.hmm	86	ERS235604_4_k99_5783_1	166	8.6e-22	4	86	10	99	0.953488	ERS235604_4	GH108
GT2_Glycos_transf_2.hmm	170	ERS235604_4_k99_58608_19	339	8.2e-21	2	161	6	174	0.935294	ERS235604_4	GT2_Glycos_transf_2
CBM20.hmm	90	ERS235604_4_k99_58608_22	898	1.4e-17	4	75	4	78	0.788889	ERS235604_4	CBM20
GH77.hmm	494	ERS235604_4_k99_58608_22	898	2e-158	1	490	247	893	0.989879	ERS235604_4	GH77
CBM20.hmm	90	ERS235604_4_k99_58608_22	898	5e-16	13	85	145	219	0.8	ERS235604_4	CBM20
GH43_24.hmm	246	ERS235604_4_k99_58608_3	1107	7.2e-103	2	245	54	309	0.987805	ERS235604_4	GH43_24
GH35.hmm	307	ERS235604_4_k99_58608_3	1107	8.1e-118	1	305	358	668	0.990228	ERS235604_4	GH35
GH2.hmm	752	ERS235604_4_k99_58749_10	1079	2.3e-234	14	751	74	942	0.980053	ERS235604_4	GH2
GH63.hmm	570	ERS235604_4_k99_58749_11	670	1.8e-104	236	565	202	666	0.577193	ERS235604_4	GH63
GT28.hmm	157	ERS235604_4_k99_58749_30	408	1.4e-46	1	156	212	383	0.987261	ERS235604_4	GT28
GH125.hmm	402	ERS235604_4_k99_58749_39	488	1.1e-184	2	402	71	472	0.995025	ERS235604_4	GH125
GH9.hmm	418	ERS235604_4_k99_58749_54	817	7.7e-38	7	358	336	762	0.839713	ERS235604_4	GH9
GH63.hmm	570	ERS235604_4_k99_58749_6	643	2.1e-113	257	568	204	640	0.545614	ERS235604_4	GH63
GH2.hmm	752	ERS235604_4_k99_58749_7	1048	1.7e-220	24	751	67	914	0.966755	ERS235604_4	GH2
GH125.hmm	402	ERS235604_4_k99_61887_11	488	1.5e-186	1	402	74	473	0.997512	ERS235604_4	GH125
GH76.hmm	358	ERS235604_4_k99_61887_12	410	3.6e-68	23	329	66	390	0.854749	ERS235604_4	GH76
GH127.hmm	524	ERS235604_4_k99_61887_13	689	1e-33	300	524	332	563	0.427481	ERS235604_4	GH127
GH38.hmm	269	ERS235604_4_k99_61887_14	1210	1.7e-50	1	220	38	257	0.814126	ERS235604_4	GH38
CBM32.hmm	124	ERS235604_4_k99_61887_14	1210	4.1e-16	10	122	1085	1205	0.903226	ERS235604_4	CBM32
GH97.hmm	631	ERS235604_4_k99_61887_15	650	1.2e-194	3	630	11	648	0.993661	ERS235604_4	GH97
CBM32.hmm	124	ERS235604_4_k99_61887_17	1419	5.5e-21	14	122	1292	1412	0.870968	ERS235604_4	CBM32
GH2.hmm	752	ERS235604_4_k99_61887_17	1419	5e-237	22	749	58	923	0.966755	ERS235604_4	GH2
CBM32.hmm	124	ERS235604_4_k99_61887_17	1419	9.7e-24	8	122	1145	1269	0.919355	ERS235604_4	CBM32
GH31.hmm	427	ERS235604_4_k99_61887_2	779	4e-121	2	427	314	731	0.995316	ERS235604_4	GH31
GH3.hmm	216	ERS235604_4_k99_61887_3	726	1.5e-51	4	209	59	305	0.949074	ERS235604_4	GH3
GH78.hmm	504	ERS235604_4_k99_61887_4	621	2.4e-153	2	504	89	598	0.996032	ERS235604_4	GH78
CBM67.hmm	176	ERS235604_4_k99_61887_5	239	8e-20	3	92	141	234	0.505682	ERS235604_4	CBM67
GH92.hmm	491	ERS235604_4_k99_61887_6	717	5.6e-133	4	486	229	714	0.98167	ERS235604_4	GH92
GH76.hmm	358	ERS235604_4_k99_61887_7	378	3.9e-89	25	332	50	352	0.857542	ERS235604_4	GH76
CE1.hmm	227	ERS235604_4_k99_62187_15	257	7.4e-27	8	208	36	236	0.881057	ERS235604_4	CE1
CBM32.hmm	124	ERS235604_4_k99_62187_16	260	3.6e-19	13	121	41	161	0.870968	ERS235604_4	CBM32
GH43_28.hmm	262	ERS235604_4_k99_62187_17	298	1.8e-97	1	229	52	282	0.870229	ERS235604_4	GH43_28
GH144.hmm	404	ERS235604_4_k99_62187_20	438	7.5e-196	2	404	25	430	0.99505	ERS235604_4	GH144
GH144.hmm	404	ERS235604_4_k99_62187_21	547	2.9e-192	3	403	141	541	0.990099	ERS235604_4	GH144
GH3.hmm	216	ERS235604_4_k99_62187_25	764	7.6e-71	3	216	99	320	0.986111	ERS235604_4	GH3
GH109.hmm	399	ERS235604_4_k99_63878_2	352	5.3e-22	3	164	1	151	0.403509	ERS235604_4	GH109
CE4.hmm	130	ERS235604_4_k99_66873_19	219	7.7e-26	5	112	22	140	0.823077	ERS235604_4	CE4
CE20.hmm	249	ERS235604_4_k99_66873_23	474	3.1e-90	3	248	102	361	0.983936	ERS235604_4	CE20
GH9.hmm	418	ERS235604_4_k99_66873_24	845	1.5e-27	12	357	406	778	0.825359	ERS235604_4	GH9
GH13.hmm	299	ERS235604_4_k99_66961_12	446	1.5e-51	5	289	48	332	0.949833	ERS235604_4	GH13
GH97.hmm	631	ERS235604_4_k99_66961_13	716	1.3e-240	4	630	12	701	0.992076	ERS235604_4	GH97
GH84.hmm	295	ERS235604_4_k99_66961_30	735	8.5e-108	1	294	151	443	0.99322	ERS235604_4	GH84
GH20.hmm	337	ERS235604_4_k99_66961_34	835	2.2e-93	14	336	312	721	0.95549	ERS235604_4	GH20
GH9.hmm	418	ERS235604_4_k99_66961_6	822	3.5e-35	6	358	343	767	0.842105	ERS235604_4	GH9
CE1.hmm	227	ERS235604_4_k99_68219_6	552	1.3e-51	1	223	328	546	0.977974	ERS235604_4	CE1
CE1.hmm	227	ERS235604_4_k99_68219_8	398	2e-55	1	220	157	392	0.964758	ERS235604_4	CE1
GH3.hmm	216	ERS235604_4_k99_68219_9	776	2.1e-70	3	214	77	292	0.976852	ERS235604_4	GH3
GH2.hmm	752	ERS235604_4_k99_69727_2	882	4e-95	24	484	33	598	0.611702	ERS235604_4	GH2
PL30.hmm	712	ERS235604_4_k99_69727_3	827	0	2	712	73	783	0.997191	ERS235604_4	PL30
GH117.hmm	211	ERS235604_4_k99_69727_4	378	3e-21	56	210	204	353	0.729858	ERS235604_4	GH117
PL8_2.hmm	247	ERS235604_4_k99_69727_6	1028	1.3e-80	1	247	617	865	0.995951	ERS235604_4	PL8_2
GH73.hmm	128	ERS235604_4_k99_69798_4	519	5.8e-35	2	128	12	144	0.984375	ERS235604_4	GH73
GH9.hmm	418	ERS235604_4_k99_69905_4	842	7.4e-29	12	361	404	777	0.834928	ERS235604_4	GH9
PL13.hmm	363	ERS235604_4_k99_70588_1	1118	4.4e-202	7	363	750	1106	0.980716	ERS235604_4	PL13
GH95.hmm	722	ERS235604_4_k99_70588_1	1118	4.4e-52	424	715	377	674	0.403047	ERS235604_4	GH95
PL37.hmm	635	ERS235604_4_k99_70588_3	634	3e-227	12	634	6	632	0.979528	ERS235604_4	PL37
GH51.hmm	630	ERS235604_4_k99_72232_17	515	1.2e-142	80	542	20	514	0.733333	ERS235604_4	GH51
GT2_Glyco_tranf_2_3.hmm	230	ERS235604_4_k99_72607_2	399	4.3e-26	4	228	63	282	0.973913	ERS235604_4	GT2_Glyco_tranf_2_3
GT4.hmm	160	ERS235604_4_k99_72607_3	375	4.7e-30	8	157	194	343	0.93125	ERS235604_4	GT4
GT2_Glyco_tranf_2_3.hmm	230	ERS235604_4_k99_72976_5	397	7e-22	1	226	51	266	0.978261	ERS235604_4	GT2_Glyco_tranf_2_3
GH2.hmm	752	ERS235604_4_k99_7433_5	826	4.6e-117	25	475	20	617	0.598404	ERS235604_4	GH2
GH53.hmm	342	ERS235604_4_k99_7433_6	392	3.2e-107	2	310	46	371	0.900585	ERS235604_4	GH53
GH65.hmm	372	ERS235604_4_k99_7433_9	773	1.9e-134	1	369	322	700	0.989247	ERS235604_4	GH65
CE1.hmm	227	ERS235604_4_k99_76904_15	846	7.5e-16	5	207	584	806	0.889868	ERS235604_4	CE1
GT51.hmm	177	ERS235604_4_k99_77611_10	235	5.3e-53	12	177	56	220	0.932203	ERS235604_4	GT51
GH29.hmm	346	ERS235604_4_k99_81008_10	435	9.2e-106	23	346	18	350	0.933526	ERS235604_4	GH29
GH43_35.hmm	294	ERS235604_4_k99_83410_8	539	1.1e-106	1	293	26	341	0.993197	ERS235604_4	GH43_35
PL15_2.hmm	156	ERS235604_4_k99_84992_15	869	7.9e-102	1	156	534	689	0.99359	ERS235604_4	PL15_2
PL12_2.hmm	131	ERS235604_4_k99_84992_20	666	4.1e-63	1	131	403	533	0.992366	ERS235604_4	PL12_2
GH88.hmm	329	ERS235604_4_k99_84992_21	434	1.3e-118	5	329	105	422	0.984802	ERS235604_4	GH88
GH97.hmm	631	ERS235604_4_k99_85371_15	718	1.1e-257	6	630	12	698	0.988906	ERS235604_4	GH97
GH31.hmm	427	ERS235604_4_k99_85371_16	833	1.6e-149	1	427	232	682	0.997658	ERS235604_4	GH31
GH66.hmm	556	ERS235604_4_k99_85371_17	600	6.4e-191	2	555	48	599	0.994604	ERS235604_4	GH66
CE1.hmm	227	ERS235604_4_k99_86266_13	271	5e-52	1	220	31	261	0.964758	ERS235604_4	CE1
GT2_Glycos_transf_2.hmm	170	ERS235604_4_k99_86780_17	391	7.2e-16	1	166	57	223	0.970588	ERS235604_4	GT2_Glycos_transf_2
GT2_Glycos_transf_2.hmm	170	ERS235604_4_k99_87056_2	318	9.4e-34	1	168	4	168	0.982353	ERS235604_4	GT2_Glycos_transf_2
GH172.hmm	236	ERS235604_4_k99_87832_2	394	2.6e-85	2	236	124	372	0.991525	ERS235604_4	GH172
PL8_2.hmm	247	ERS235611_32_k99_100609_15	1027	7.6e-82	1	247	616	864	0.995951	ERS235611_32	PL8_2
PL8_2.hmm	247	ERS235611_32_k99_100609_17	961	5e-96	1	247	572	817	0.995951	ERS235611_32	PL8_2
GH88.hmm	329	ERS235611_32_k99_100609_32	400	1.8e-129	6	328	70	393	0.978723	ERS235611_32	GH88
CE20.hmm	249	ERS235611_32_k99_10336_10	532	6.7e-41	3	133	92	224	0.522088	ERS235611_32	CE20
CE20.hmm	249	ERS235611_32_k99_10336_10	532	9.1e-43	123	248	400	525	0.502008	ERS235611_32	CE20
GH43_1.hmm	310	ERS235611_32_k99_10336_12	324	1.4e-162	2	310	8	317	0.993548	ERS235611_32	GH43_1
GH67.hmm	669	ERS235611_32_k99_10336_13	695	1.2e-269	64	666	75	659	0.899851	ERS235611_32	GH67
GH115.hmm	697	ERS235611_32_k99_10336_15	861	4.2e-282	2	697	35	837	0.997131	ERS235611_32	GH115
CE6.hmm	99	ERS235611_32_k99_10336_16	1084	1.1e-32	2	99	91	201	0.979798	ERS235611_32	CE6
GH95.hmm	722	ERS235611_32_k99_10336_16	1084	8.7e-291	5	713	289	1016	0.980609	ERS235611_32	GH95
CE15.hmm	269	ERS235611_32_k99_10336_17	814	1.2e-84	1	268	56	379	0.992565	ERS235611_32	CE15
GH8.hmm	320	ERS235611_32_k99_10336_17	814	3e-81	22	319	474	800	0.928125	ERS235611_32	GH8
GH97.hmm	631	ERS235611_32_k99_10336_18	649	5.3e-163	4	628	12	646	0.988906	ERS235611_32	GH97
GH31.hmm	427	ERS235611_32_k99_10336_21	818	4.5e-135	1	427	219	716	0.997658	ERS235611_32	GH31
GH43_10.hmm	271	ERS235611_32_k99_10336_22	798	2.7e-101	1	271	28	295	0.99631	ERS235611_32	GH43_10
CBM91.hmm	200	ERS235611_32_k99_10336_22	798	9.8e-33	6	197	323	517	0.955	ERS235611_32	CBM91
CE1.hmm	227	ERS235611_32_k99_10336_23	385	8.2e-55	1	220	151	379	0.964758	ERS235611_32	CE1
GH5_21.hmm	259	ERS235611_32_k99_10336_27	660	9.2e-112	2	258	74	354	0.988417	ERS235611_32	GH5_21
GH10.hmm	303	ERS235611_32_k99_10336_28	720	4.2e-48	94	302	450	714	0.686469	ERS235611_32	GH10
CBM91.hmm	200	ERS235611_32_k99_10336_34	578	2.2e-57	6	180	398	576	0.87	ERS235611_32	CBM91
GH43_12.hmm	281	ERS235611_32_k99_10336_34	578	4.2e-114	2	281	70	365	0.992883	ERS235611_32	GH43_12
GH115.hmm	697	ERS235611_32_k99_10336_5	820	1e-272	4	697	35	798	0.994261	ERS235611_32	GH115
GH67.hmm	669	ERS235611_32_k99_10336_6	671	6.8e-247	75	666	47	630	0.883408	ERS235611_32	GH67
GH10.hmm	303	ERS235611_32_k99_10336_7	370	1e-102	2	301	31	368	0.986799	ERS235611_32	GH10
CE20.hmm	249	ERS235611_32_k99_10336_8	624	1.4e-48	120	244	384	509	0.497992	ERS235611_32	CE20
CE20.hmm	249	ERS235611_32_k99_10336_8	624	7e-30	3	150	100	273	0.590361	ERS235611_32	CE20
GH35.hmm	307	ERS235611_32_k99_10336_9	570	4.8e-34	1	184	34	227	0.596091	ERS235611_32	GH35
PL21_1.hmm	72	ERS235611_32_k99_104355_58	781	1.9e-50	2	72	397	467	0.972222	ERS235611_32	PL21_1
CE19.hmm	332	ERS235611_32_k99_111077_60	440	2.8e-123	2	312	123	434	0.933735	ERS235611_32	CE19
GH28.hmm	325	ERS235611_32_k99_111077_61	446	5.1e-94	10	309	51	420	0.92	ERS235611_32	GH28
GH141.hmm	527	ERS235611_32_k99_111077_62	588	7.7e-204	19	526	24	553	0.962049	ERS235611_32	GH141
GH127.hmm	524	ERS235611_32_k99_111077_63	699	5.3e-186	1	524	44	607	0.998092	ERS235611_32	GH127
CBM67.hmm	176	ERS235611_32_k99_111077_64	1346	1.4e-33	5	170	149	327	0.9375	ERS235611_32	CBM67
GH78.hmm	504	ERS235611_32_k99_111077_64	1346	2.6e-154	5	504	353	886	0.990079	ERS235611_32	GH78
GH33.hmm	342	ERS235611_32_k99_111077_64	1346	4.7e-36	10	326	916	1331	0.923977	ERS235611_32	GH33
GH140.hmm	412	ERS235611_32_k99_111077_65	483	1.2e-164	1	412	33	461	0.997573	ERS235611_32	GH140
GH95.hmm	722	ERS235611_32_k99_111077_66	829	1.5e-289	4	713	35	765	0.981994	ERS235611_32	GH95
PL1_2.hmm	183	ERS235611_32_k99_111077_68	590	6.5e-64	1	183	136	329	0.994536	ERS235611_32	PL1_2
GH138.hmm	907	ERS235611_32_k99_111077_74	909	0	6	907	6	907	0.993385	ERS235611_32	GH138
CBM57.hmm	147	ERS235611_32_k99_111077_75	1428	1.9e-43	2	147	1089	1251	0.986395	ERS235611_32	CBM57
GH2.hmm	752	ERS235611_32_k99_111077_75	1428	5.1e-72	24	389	377	815	0.485372	ERS235611_32	GH2
GH137.hmm	340	ERS235611_32_k99_111077_75	1428	9.4e-155	2	340	23	371	0.994118	ERS235611_32	GH137
GH139.hmm	777	ERS235611_32_k99_111077_76	753	0	10	747	8	750	0.94852	ERS235611_32	GH139
CE20.hmm	249	ERS235611_32_k99_111077_77	473	1.9e-94	3	249	102	363	0.987952	ERS235611_32	CE20
GH106.hmm	824	ERS235611_32_k99_111077_78	1103	8.8e-121	105	511	368	817	0.492718	ERS235611_32	GH106
GH2.hmm	752	ERS235611_32_k99_111077_79	987	1.7e-122	35	740	81	858	0.9375	ERS235611_32	GH2
GH2.hmm	752	ERS235611_32_k99_111077_80	1072	9e-208	24	751	52	955	0.966755	ERS235611_32	GH2
GH105.hmm	332	ERS235611_32_k99_111077_82	451	2.5e-91	10	331	52	446	0.966867	ERS235611_32	GH105
PL1_2.hmm	183	ERS235611_32_k99_111077_86	565	1.1e-60	1	183	135	325	0.994536	ERS235611_32	PL1_2
GH2.hmm	752	ERS235611_32_k99_111077_88	877	3.6e-94	26	502	40	614	0.632979	ERS235611_32	GH2
GH28.hmm	325	ERS235611_32_k99_111077_89	530	3.5e-61	9	300	90	443	0.895385	ERS235611_32	GH28
GH78.hmm	504	ERS235611_32_k99_111077_90	701	1.3e-112	4	495	191	671	0.974206	ERS235611_32	GH78
GH43_18.hmm	229	ERS235611_32_k99_111077_91	309	3.1e-85	2	229	67	293	0.991266	ERS235611_32	GH43_18
GH142.hmm	479	ERS235611_32_k99_111077_92	1109	2.3e-222	1	479	632	1102	0.997912	ERS235611_32	GH142
GH143.hmm	556	ERS235611_32_k99_111077_92	1109	2.5e-277	7	556	25	569	0.98741	ERS235611_32	GH143
GH78.hmm	504	ERS235611_32_k99_111077_93	898	1.8e-153	3	502	382	894	0.990079	ERS235611_32	GH78
CBM67.hmm	176	ERS235611_32_k99_111077_93	898	2e-36	12	169	171	339	0.892045	ERS235611_32	CBM67
GH73.hmm	128	ERS235611_32_k99_111257_12	307	6.6e-37	2	128	37	166	0.984375	ERS235611_32	GH73
CE4.hmm	130	ERS235611_32_k99_111908_101	205	3.2e-26	5	116	22	129	0.853846	ERS235611_32	CE4
GH2.hmm	752	ERS235611_32_k99_111908_73	958	2.5e-38	173	525	25	475	0.468085	ERS235611_32	GH2
CE20.hmm	249	ERS235611_32_k99_111908_74	753	1.3e-79	3	249	101	391	0.987952	ERS235611_32	CE20
CE6.hmm	99	ERS235611_32_k99_111908_74	753	3.2e-25	1	99	581	672	0.989899	ERS235611_32	CE6
GH50.hmm	653	ERS235611_32_k99_111908_79	519	1.1e-52	291	653	169	511	0.554364	ERS235611_32	GH50
GH115.hmm	697	ERS235611_32_k99_111908_80	690	4e-49	11	553	31	653	0.777618	ERS235611_32	GH115
GH2.hmm	752	ERS235611_32_k99_111908_81	886	1.7e-94	21	521	20	633	0.664894	ERS235611_32	GH2
CBM57.hmm	147	ERS235611_32_k99_111908_81	886	7.3e-24	9	147	714	879	0.938776	ERS235611_32	CBM57
GH88.hmm	329	ERS235611_32_k99_111908_82	796	3.3e-123	6	329	75	396	0.981763	ERS235611_32	GH88
GH154.hmm	348	ERS235611_32_k99_111908_82	796	5.9e-111	1	346	417	773	0.991379	ERS235611_32	GH154
GH43_28.hmm	262	ERS235611_32_k99_111908_84	601	3.5e-87	1	262	52	336	0.996183	ERS235611_32	GH43_28
CBM32.hmm	124	ERS235611_32_k99_111908_84	601	9.4e-22	6	107	374	488	0.814516	ERS235611_32	CBM32
GH154.hmm	348	ERS235611_32_k99_111908_86	412	1e-103	1	347	32	390	0.994253	ERS235611_32	GH154
GH154.hmm	348	ERS235611_32_k99_111908_87	409	4.5e-111	1	345	27	383	0.988506	ERS235611_32	GH154
GH105.hmm	332	ERS235611_32_k99_111908_88	369	5.9e-83	10	332	53	365	0.96988	ERS235611_32	GH105
GT2_Glycos_transf_2.hmm	170	ERS235611_32_k99_116293_12	330	2.8e-28	1	132	7	141	0.770588	ERS235611_32	GT2_Glycos_transf_2
GT4.hmm	160	ERS235611_32_k99_116293_16	365	4.4e-29	20	159	194	337	0.86875	ERS235611_32	GT4
PL12.hmm	138	ERS235611_32_k99_116293_7	518	4.8e-22	2	137	308	437	0.978261	ERS235611_32	PL12
GT4.hmm	160	ERS235611_32_k99_116293_8	352	1e-25	13	148	188	316	0.84375	ERS235611_32	GT4
GT4.hmm	160	ERS235611_32_k99_116293_9	368	1e-22	7	157	189	335	0.9375	ERS235611_32	GT4
GH13_14.hmm	289	ERS235611_32_k99_11674_11	666	2.1e-119	1	289	199	523	0.99654	ERS235611_32	GH13_14
GH92.hmm	491	ERS235611_32_k99_11674_27	913	4.7e-130	2	491	381	896	0.995927	ERS235611_32	GH92
CE20.hmm	249	ERS235611_32_k99_11674_28	479	1.7e-85	3	249	107	364	0.987952	ERS235611_32	CE20
CE1.hmm	227	ERS235611_32_k99_11674_32	273	7.2e-50	1	219	31	262	0.960352	ERS235611_32	CE1
GH23.hmm	135	ERS235611_32_k99_11674_53	475	1.9e-22	14	115	315	422	0.748148	ERS235611_32	GH23
GH3.hmm	216	ERS235611_32_k99_117880_2	863	4.3e-70	2	215	54	300	0.986111	ERS235611_32	GH3
GH23.hmm	135	ERS235611_32_k99_11867_52	440	6.5e-24	3	120	137	270	0.866667	ERS235611_32	GH23
GT19.hmm	354	ERS235611_32_k99_11867_59	383	4.1e-112	2	351	4	358	0.985876	ERS235611_32	GT19
GT5.hmm	472	ERS235611_32_k99_16771_3	275	5.3e-48	1	224	6	240	0.472458	ERS235611_32	GT5
PL37.hmm	635	ERS235611_32_k99_20441_14	634	1.3e-217	12	633	4	631	0.977953	ERS235611_32	PL37
GH115.hmm	697	ERS235611_32_k99_20441_23	1010	5e-259	9	697	49	974	0.987088	ERS235611_32	GH115
GH29.hmm	346	ERS235611_32_k99_20441_25	562	1.6e-98	10	346	43	447	0.971098	ERS235611_32	GH29
GH109.hmm	399	ERS235611_32_k99_20441_29	431	9.8e-36	4	162	42	191	0.39599	ERS235611_32	GH109
GT83.hmm	540	ERS235611_32_k99_20441_38	572	7.8e-79	6	461	4	494	0.842593	ERS235611_32	GT83
GT2_Glycos_transf_2.hmm	170	ERS235611_32_k99_20441_40	316	9.3e-34	2	164	6	164	0.952941	ERS235611_32	GT2_Glycos_transf_2
CBM20.hmm	90	ERS235611_32_k99_20441_47	897	1.3e-16	14	88	146	222	0.822222	ERS235611_32	CBM20
GH77.hmm	494	ERS235611_32_k99_20441_47	897	8.3e-159	1	489	247	891	0.987854	ERS235611_32	GH77
GT2_Glycos_transf_2.hmm	170	ERS235611_32_k99_20441_53	343	5.3e-23	2	127	10	131	0.735294	ERS235611_32	GT2_Glycos_transf_2
PL12_2.hmm	131	ERS235611_32_k99_20441_7	664	7.6e-62	1	131	400	530	0.992366	ERS235611_32	PL12_2
GH88.hmm	329	ERS235611_32_k99_20441_8	432	9.8e-122	6	329	104	420	0.981763	ERS235611_32	GH88
GH73.hmm	128	ERS235611_32_k99_26185_19	519	2.6e-34	2	128	12	144	0.984375	ERS235611_32	GH73
GH20.hmm	337	ERS235611_32_k99_27874_12	841	5.2e-37	9	312	157	433	0.89911	ERS235611_32	GH20
GH28.hmm	325	ERS235611_32_k99_27874_13	468	1.4e-61	7	303	47	378	0.910769	ERS235611_32	GH28
GH23.hmm	135	ERS235611_32_k99_27874_34	327	1.2e-22	2	125	97	233	0.911111	ERS235611_32	GH23
CBM91.hmm	200	ERS235611_32_k99_27874_42	555	1.6e-34	6	197	337	550	0.955	ERS235611_32	CBM91
GH43_10.hmm	271	ERS235611_32_k99_27874_42	555	1.9e-86	1	271	28	308	0.99631	ERS235611_32	GH43_10
PL35.hmm	179	ERS235611_32_k99_27874_8	945	1e-58	2	175	381	555	0.96648	ERS235611_32	PL35
GH105.hmm	332	ERS235611_32_k99_27874_8	945	3e-82	11	331	631	941	0.963855	ERS235611_32	GH105
GT4.hmm	160	ERS235611_32_k99_29286_37	391	1.9e-28	8	156	193	342	0.925	ERS235611_32	GT4
GH9.hmm	418	ERS235611_32_k99_30364_32	842	3.5e-32	44	414	442	830	0.885167	ERS235611_32	GH9
GT30.hmm	177	ERS235611_32_k99_30364_7	407	1.2e-49	10	176	43	205	0.937853	ERS235611_32	GT30
GH146.hmm	503	ERS235611_32_k99_30868_10	782	8.8e-220	2	503	33	540	0.996024	ERS235611_32	GH146
GH43_4.hmm	310	ERS235611_32_k99_30868_17	631	5.7e-90	1	310	161	519	0.996774	ERS235611_32	GH43_4
GH43_4.hmm	310	ERS235611_32_k99_30868_22	496	7e-98	1	310	53	365	0.996774	ERS235611_32	GH43_4
GH51.hmm	630	ERS235611_32_k99_30868_23	660	5.5e-111	111	539	198	655	0.679365	ERS235611_32	GH51
GH43_29.hmm	278	ERS235611_32_k99_30868_24	323	8e-120	1	278	33	311	0.996403	ERS235611_32	GH43_29
GH51.hmm	630	ERS235611_32_k99_30868_9	515	1.5e-142	80	542	20	514	0.733333	ERS235611_32	GH51
CE1.hmm	227	ERS235611_32_k99_32317_2	706	6.3e-19	5	207	452	677	0.889868	ERS235611_32	CE1
GT51.hmm	177	ERS235611_32_k99_32317_37	774	2.7e-57	2	177	57	239	0.988701	ERS235611_32	GT51
GH20.hmm	337	ERS235611_32_k99_32464_36	834	3.5e-95	15	336	312	720	0.952522	ERS235611_32	GH20
GT2_Glycos_transf_2.hmm	170	ERS235611_32_k99_37057_102	487	1.5e-21	1	128	246	375	0.747059	ERS235611_32	GT2_Glycos_transf_2
GH171.hmm	355	ERS235611_32_k99_37057_106	416	1.6e-127	1	355	47	414	0.997183	ERS235611_32	GH171
CBM6.hmm	138	ERS235611_32_k99_37057_115	443	1.6e-17	36	137	342	442	0.731884	ERS235611_32	CBM6
GH43_2.hmm	273	ERS235611_32_k99_37057_115	443	2.1e-116	1	273	30	299	0.996337	ERS235611_32	GH43_2
GH43_29.hmm	278	ERS235611_32_k99_37057_116	335	5e-107	1	278	32	322	0.996403	ERS235611_32	GH43_29
CE1.hmm	227	ERS235611_32_k99_37057_120	377	7.3e-61	1	221	154	372	0.969163	ERS235611_32	CE1
CE1.hmm	227	ERS235611_32_k99_37057_121	385	1.1e-56	3	221	150	379	0.960352	ERS235611_32	CE1
GH43_7.hmm	274	ERS235611_32_k99_37057_123	484	1.1e-17	32	150	359	451	0.430657	ERS235611_32	GH43_7
GH43_7.hmm	274	ERS235611_32_k99_37057_123	484	1e-149	1	274	30	300	0.99635	ERS235611_32	GH43_7
GH3.hmm	216	ERS235611_32_k99_37057_12	734	1.5e-65	2	215	98	320	0.986111	ERS235611_32	GH3
GH3.hmm	216	ERS235611_32_k99_37057_129	778	6.8e-71	3	216	99	324	0.986111	ERS235611_32	GH3
GH144.hmm	404	ERS235611_32_k99_37057_130	449	3.9e-190	3	403	32	443	0.990099	ERS235611_32	GH144
CE20.hmm	249	ERS235611_32_k99_37057_13	480	5.5e-86	3	248	104	366	0.983936	ERS235611_32	CE20
GH28.hmm	325	ERS235611_32_k99_37057_14	511	9e-46	12	303	176	483	0.895385	ERS235611_32	GH28
GT28.hmm	157	ERS235611_32_k99_37057_158	383	4.2e-47	1	156	197	368	0.987261	ERS235611_32	GT28
GH3.hmm	216	ERS235611_32_k99_37057_2	889	1.5e-61	3	215	63	309	0.981481	ERS235611_32	GH3
GH38.hmm	269	ERS235611_32_k99_37057_3	1073	3.8e-51	1	230	38	269	0.851301	ERS235611_32	GH38
GH127.hmm	524	ERS235611_32_k99_37057_4	620	5.8e-206	1	524	40	550	0.998092	ERS235611_32	GH127
PL15_2.hmm	156	ERS235611_32_k99_37057_50	827	3.1e-47	3	156	483	636	0.980769	ERS235611_32	PL15_2
GH43_12.hmm	281	ERS235611_32_k99_37057_5	543	1.4e-116	1	279	29	316	0.989324	ERS235611_32	GH43_12
CBM91.hmm	200	ERS235611_32_k99_37057_5	543	8.9e-61	3	197	345	540	0.97	ERS235611_32	CBM91
GT2_Glycos_transf_2.hmm	170	ERS235611_32_k99_37057_66	330	8.9e-31	1	169	4	169	0.988235	ERS235611_32	GT2_Glycos_transf_2
GH171.hmm	355	ERS235611_32_k99_37057_98	389	9.6e-113	1	355	43	386	0.997183	ERS235611_32	GH171
CE11.hmm	271	ERS235611_32_k99_50892_5	462	9.1e-73	1	217	4	221	0.797048	ERS235611_32	CE11
GH130.hmm	296	ERS235611_32_k99_52508_14	397	8.5e-91	9	295	57	361	0.966216	ERS235611_32	GH130
GH26.hmm	303	ERS235611_32_k99_52508_15	371	1.8e-66	5	255	34	309	0.825083	ERS235611_32	GH26
GH3.hmm	216	ERS235611_32_k99_52508_20	815	1.7e-71	3	213	146	369	0.972222	ERS235611_32	GH3
GH5_7.hmm	289	ERS235611_32_k99_52508_21	433	1.6e-97	2	289	65	377	0.99308	ERS235611_32	GH5_7
GH26.hmm	303	ERS235611_32_k99_52508_22	374	1.2e-67	1	278	34	339	0.914191	ERS235611_32	GH26
CBM6.hmm	138	ERS235611_32_k99_52508_23	1071	3.1e-22	19	122	564	667	0.746377	ERS235611_32	CBM6
GH3.hmm	216	ERS235611_32_k99_52508_28	864	5e-73	3	215	82	314	0.981481	ERS235611_32	GH3
GH2.hmm	752	ERS235611_32_k99_53715_26	1070	8.5e-214	20	751	53	923	0.972074	ERS235611_32	GH2
GT2_Glycos_transf_2.hmm	170	ERS235611_32_k99_53715_32	269	2.5e-26	7	129	10	133	0.717647	ERS235611_32	GT2_Glycos_transf_2
GT32.hmm	90	ERS235611_32_k99_53715_33	232	5.1e-24	3	89	20	97	0.955556	ERS235611_32	GT32
GH13_38.hmm	375	ERS235611_32_k99_54024_118	566	2.2e-185	1	375	33	400	0.997333	ERS235611_32	GH13_38
GH13_8.hmm	293	ERS235611_32_k99_54024_122	670	2.3e-149	1	293	219	510	0.996587	ERS235611_32	GH13_8
CE6.hmm	99	ERS235611_32_k99_54492_23	1020	1.1e-30	1	99	95	206	0.989899	ERS235611_32	CE6
GH51.hmm	630	ERS235611_32_k99_54492_23	1020	2.7e-82	114	506	520	941	0.622222	ERS235611_32	GH51
GH43_29.hmm	278	ERS235611_32_k99_54898_24	449	7.1e-112	2	278	28	298	0.992806	ERS235611_32	GH43_29
CBM6.hmm	138	ERS235611_32_k99_54898_24	449	9e-24	18	137	322	448	0.862319	ERS235611_32	CBM6
GH109.hmm	399	ERS235611_32_k99_5677_18	512	8.1e-160	2	397	62	472	0.989975	ERS235611_32	GH109
PL12_2.hmm	131	ERS235611_32_k99_5677_23	667	4.4e-64	1	131	404	534	0.992366	ERS235611_32	PL12_2
GH88.hmm	329	ERS235611_32_k99_5677_24	426	1.7e-118	6	328	98	413	0.978723	ERS235611_32	GH88
PL13.hmm	363	ERS235611_32_k99_5677_29	395	1.1e-204	3	362	26	393	0.988981	ERS235611_32	PL13
PL21_1.hmm	72	ERS235611_32_k99_57891_4	774	1.9e-51	1	72	389	460	0.986111	ERS235611_32	PL21_1
GT92.hmm	279	ERS235611_32_k99_57891_54	314	6.9e-24	3	125	44	155	0.437276	ERS235611_32	GT92
GT4.hmm	160	ERS235611_32_k99_57891_59	435	4.4e-25	18	153	264	397	0.84375	ERS235611_32	GT4
GT2_Glycos_transf_2.hmm	170	ERS235611_32_k99_57891_60	249	4.9e-26	1	151	10	153	0.882353	ERS235611_32	GT2_Glycos_transf_2
CE20.hmm	249	ERS235611_32_k99_57891_75	478	1.7e-98	3	249	108	361	0.987952	ERS235611_32	CE20
GH43_12.hmm	281	ERS235611_32_k99_57891_92	513	1.5e-112	1	281	13	288	0.996441	ERS235611_32	GH43_12
CBM91.hmm	200	ERS235611_32_k99_57891_92	513	3.3e-54	4	198	315	510	0.97	ERS235611_32	CBM91
GH97.hmm	631	ERS235611_32_k99_60440_30	660	4.4e-183	4	628	23	657	0.988906	ERS235611_32	GH97
GH43_35.hmm	294	ERS235611_32_k99_60440_6	708	6.8e-116	1	294	56	391	0.996599	ERS235611_32	GH43_35
GH97.hmm	631	ERS235611_32_k99_66085_2	631	1.4e-175	3	630	12	629	0.993661	ERS235611_32	GH97
PL15_2.hmm	156	ERS235611_32_k99_669_16	877	2.2e-84	2	156	540	694	0.987179	ERS235611_32	PL15_2
PL15_2.hmm	156	ERS235611_32_k99_669_19	874	4.6e-83	6	156	542	692	0.961538	ERS235611_32	PL15_2
PL15.hmm	134	ERS235611_32_k99_669_23	854	4.2e-50	2	134	508	664	0.985075	ERS235611_32	PL15
PL15.hmm	134	ERS235611_32_k99_669_28	838	5e-48	2	134	486	642	0.985075	ERS235611_32	PL15
GH29.hmm	346	ERS235611_32_k99_669_31	555	9.7e-86	22	346	40	441	0.936416	ERS235611_32	GH29
GH29.hmm	346	ERS235611_32_k99_669_32	479	3.2e-103	34	346	21	367	0.901734	ERS235611_32	GH29
GH95.hmm	722	ERS235611_32_k99_669_33	740	1.7e-87	109	715	102	683	0.839335	ERS235611_32	GH95
GH88.hmm	329	ERS235611_32_k99_669_34	421	1.4e-122	6	329	99	415	0.981763	ERS235611_32	GH88
PL33_1.hmm	155	ERS235611_32_k99_669_36	645	3.6e-64	2	153	426	576	0.974194	ERS235611_32	PL33_1
GH133.hmm	372	ERS235611_32_k99_71755_6	647	1.4e-104	7	372	286	636	0.981183	ERS235611_32	GH133
GT4.hmm	160	ERS235611_32_k99_71755_7	422	6.7e-34	7	154	240	384	0.91875	ERS235611_32	GT4
GH57.hmm	383	ERS235611_32_k99_71755_8	477	1.7e-51	12	318	27	332	0.798956	ERS235611_32	GH57
GH2.hmm	752	ERS235611_32_k99_71755_9	1032	2e-225	18	748	51	901	0.970745	ERS235611_32	GH2
GT28.hmm	157	ERS235611_32_k99_7216_4	373	4.5e-27	2	152	207	354	0.955414	ERS235611_32	GT28
GH65.hmm	372	ERS235611_32_k99_73906_49	773	2.5e-132	1	371	322	702	0.994624	ERS235611_32	GH65
GH13_36.hmm	314	ERS235611_32_k99_73906_55	682	1.1e-124	1	314	74	531	0.996815	ERS235611_32	GH13_36
CBM91.hmm	200	ERS235611_32_k99_73906_68	694	1.9e-24	3	196	357	542	0.965	ERS235611_32	CBM91
GH43_10.hmm	271	ERS235611_32_k99_73906_68	694	1.9e-75	1	236	32	261	0.867159	ERS235611_32	GH43_10
GH43_29.hmm	278	ERS235611_32_k99_73906_69	453	3.1e-121	1	278	22	305	0.996403	ERS235611_32	GH43_29
CBM6.hmm	138	ERS235611_32_k99_73906_69	453	7.2e-28	15	138	325	452	0.891304	ERS235611_32	CBM6
GH43_29.hmm	278	ERS235611_32_k99_73906_70	450	1e-115	1	278	20	303	0.996403	ERS235611_32	GH43_29
CBM6.hmm	138	ERS235611_32_k99_73906_70	450	3.1e-33	14	137	323	449	0.891304	ERS235611_32	CBM6
GH43_28.hmm	262	ERS235611_32_k99_73906_71	574	3.8e-109	1	262	50	310	0.996183	ERS235611_32	GH43_28
CBM32.hmm	124	ERS235611_32_k99_73906_71	574	7e-23	5	107	347	462	0.822581	ERS235611_32	CBM32
PL10_1.hmm	288	ERS235611_32_k99_74682_18	369	1.9e-119	1	287	62	354	0.993056	ERS235611_32	PL10_1
CE20.hmm	249	ERS235611_32_k99_79034_100	520	1.6e-82	3	249	125	406	0.987952	ERS235611_32	CE20
GH165.hmm	635	ERS235611_32_k99_79034_105	511	2.9e-189	159	631	25	509	0.743307	ERS235611_32	GH165
GH165.hmm	635	ERS235611_32_k99_79034_107	580	8e-187	128	631	48	577	0.792126	ERS235611_32	GH165
GT51.hmm	177	ERS235611_32_k99_79034_11	239	8e-54	12	177	56	220	0.932203	ERS235611_32	GT51
GH3.hmm	216	ERS235611_32_k99_79034_119	859	1.5e-69	4	215	63	304	0.976852	ERS235611_32	GH3
GH92.hmm	491	ERS235611_32_k99_79034_120	755	5.3e-164	2	491	214	736	0.995927	ERS235611_32	GH92
GH43_2.hmm	273	ERS235611_32_k99_79034_121	323	4.8e-120	1	273	40	314	0.996337	ERS235611_32	GH43_2
GH3.hmm	216	ERS235611_32_k99_79034_122	955	3.2e-69	4	213	206	426	0.967593	ERS235611_32	GH3
GH3.hmm	216	ERS235611_32_k99_79034_123	787	2.1e-65	3	213	134	356	0.972222	ERS235611_32	GH3
GH92.hmm	491	ERS235611_32_k99_79034_124	754	3.7e-187	3	488	244	752	0.98778	ERS235611_32	GH92
PL17.hmm	139	ERS235611_32_k99_79034_125	1219	9.6e-23	1	133	974	1085	0.94964	ERS235611_32	PL17
CE20.hmm	249	ERS235611_32_k99_79034_126	467	1.1e-93	3	248	107	354	0.983936	ERS235611_32	CE20
GH2.hmm	752	ERS235611_32_k99_79034_129	1144	2.1e-70	34	471	78	615	0.581117	ERS235611_32	GH2
GH2.hmm	752	ERS235611_32_k99_79034_130	1231	7.4e-84	11	581	226	1020	0.757979	ERS235611_32	GH2
GH31.hmm	427	ERS235611_32_k99_79034_134	936	2.3e-143	1	427	398	835	0.997658	ERS235611_32	GH31
GH63.hmm	570	ERS235611_32_k99_79034_135	637	1.1e-29	358	561	273	621	0.35614	ERS235611_32	GH63
CE20.hmm	249	ERS235611_32_k99_79034_138	492	6e-87	3	249	114	380	0.987952	ERS235611_32	CE20
CE1.hmm	227	ERS235611_32_k99_79034_34	713	1.2e-52	1	221	497	708	0.969163	ERS235611_32	CE1
GH10.hmm	303	ERS235611_32_k99_79034_34	713	7e-111	2	300	30	357	0.983498	ERS235611_32	GH10
GH43_16.hmm	311	ERS235611_32_k99_79034_35	508	1.5e-91	3	311	49	360	0.990354	ERS235611_32	GH43_16
CBM6.hmm	138	ERS235611_32_k99_79034_35	508	5.4e-30	15	138	380	507	0.891304	ERS235611_32	CBM6
GT26.hmm	171	ERS235611_32_k99_79034_78	240	8e-55	4	171	49	220	0.976608	ERS235611_32	GT26
CE9.hmm	373	ERS235611_32_k99_79034_8	389	7.7e-107	1	373	5	377	0.997319	ERS235611_32	CE9
GH105.hmm	332	ERS235611_32_k99_79079_11	408	3.4e-121	6	332	52	396	0.981928	ERS235611_32	GH105
CE8.hmm	288	ERS235611_32_k99_79079_12	321	6e-101	2	282	28	304	0.972222	ERS235611_32	CE8
CE8.hmm	288	ERS235611_32_k99_79079_14	589	1.8e-101	2	274	286	558	0.944444	ERS235611_32	CE8
CE12.hmm	210	ERS235611_32_k99_79079_14	589	3e-79	1	210	26	270	0.995238	ERS235611_32	CE12
GH28.hmm	325	ERS235611_32_k99_79079_23	534	5.9e-84	8	319	84	495	0.956923	ERS235611_32	GH28
GT2_Glycos_transf_2.hmm	170	ERS235611_32_k99_88532_25	318	8.8e-35	1	168	4	167	0.982353	ERS235611_32	GT2_Glycos_transf_2
GH97.hmm	631	ERS235611_32_k99_88532_30	721	1.7e-262	3	630	16	705	0.993661	ERS235611_32	GH97
GH13.hmm	299	ERS235611_32_k99_88532_38	617	8.5e-61	12	296	162	486	0.949833	ERS235611_32	GH13
GH109.hmm	399	ERS235611_32_k99_88532_46	329	7e-27	5	196	5	185	0.478697	ERS235611_32	GH109
GT2_Glycos_transf_2.hmm	170	ERS235611_32_k99_89368_27	262	3.9e-31	2	168	21	187	0.976471	ERS235611_32	GT2_Glycos_transf_2
CE9.hmm	373	ERS235611_32_k99_89368_43	389	2.4e-108	2	373	6	378	0.994638	ERS235611_32	CE9
GT8.hmm	257	ERS235611_32_k99_89712_10	307	4e-54	31	256	3	252	0.875486	ERS235611_32	GT8
GT8.hmm	257	ERS235611_32_k99_89712_12	314	6.2e-58	32	255	3	253	0.867704	ERS235611_32	GT8
GT2_Glycos_transf_2.hmm	170	ERS235611_32_k99_89712_13	330	2.6e-26	1	113	13	125	0.658824	ERS235611_32	GT2_Glycos_transf_2
GT4.hmm	160	ERS235611_32_k99_89712_15	417	3.6e-19	18	152	252	377	0.8375	ERS235611_32	GT4
GT2_Glycos_transf_2.hmm	170	ERS235611_32_k99_89712_16	248	3.7e-26	1	133	8	147	0.776471	ERS235611_32	GT2_Glycos_transf_2
GT14.hmm	250	ERS235611_32_k99_89712_17	296	1.1e-49	2	245	4	263	0.972	ERS235611_32	GT14
GT2_Glycos_transf_2.hmm	170	ERS235611_32_k99_89712_6	299	1.1e-24	2	169	5	172	0.982353	ERS235611_32	GT2_Glycos_transf_2
GT2_Glyco_tranf_2_4.hmm	96	ERS235611_32_k99_89712_7	290	9.2e-16	1	92	22	116	0.947917	ERS235611_32	GT2_Glyco_tranf_2_4
GT11.hmm	276	ERS235611_32_k99_89712_8	282	4.7e-75	3	275	3	277	0.985507	ERS235611_32	GT11
GT2_Glyco_tranf_2_3.hmm	230	ERS235611_32_k99_90991_20	392	6.3e-26	3	228	47	268	0.978261	ERS235611_32	GT2_Glyco_tranf_2_3
GT2_Glyco_tranf_2_3.hmm	230	ERS235611_32_k99_90991_21	389	2.5e-32	2	228	45	266	0.982609	ERS235611_32	GT2_Glyco_tranf_2_3
GT2_Glycos_transf_2.hmm	170	ERS235611_32_k99_90991_25	293	4.4e-24	1	169	3	177	0.988235	ERS235611_32	GT2_Glycos_transf_2
GT4.hmm	160	ERS235611_32_k99_90991_28	374	1.9e-30	7	158	193	344	0.94375	ERS235611_32	GT4
GT2_Glyco_tranf_2_3.hmm	230	ERS235611_32_k99_90991_29	399	9.4e-28	2	229	63	284	0.986957	ERS235611_32	GT2_Glyco_tranf_2_3
GT2_Glycos_transf_2.hmm	170	ERS235611_32_k99_90991_3	407	7.4e-17	1	166	73	239	0.970588	ERS235611_32	GT2_Glycos_transf_2
GT35.hmm	674	ERS235611_32_k99_930_3	855	2.8e-129	20	661	124	751	0.951039	ERS235611_32	GT35
GT3.hmm	637	ERS235611_32_k99_930_4	555	4.1e-129	1	345	13	346	0.540031	ERS235611_32	GT3
GT2_Glyco_tranf_2_3.hmm	230	ERS235611_32_k99_93646_25	397	1.6e-25	1	228	51	268	0.986957	ERS235611_32	GT2_Glyco_tranf_2_3
GH5_4.hmm	276	ERS235616_50_k99_114911_22	426	1e-101	1	275	70	371	0.992754	ERS235616_50	GH5_4
GH94.hmm	1036	ERS235616_50_k99_1255_24	820	2.8e-301	263	1036	2	816	0.746139	ERS235616_50	GH94
GH3.hmm	216	ERS235616_50_k99_1255_70	917	4.6e-59	7	216	518	734	0.967593	ERS235616_50	GH3
GH36.hmm	688	ERS235616_50_k99_126120_10	704	5.7e-98	106	618	83	618	0.744186	ERS235616_50	GH36
CBM23.hmm	162	ERS235616_50_k99_131602_25	1323	3.9e-42	2	161	639	794	0.981481	ERS235616_50	CBM23
GH5_7.hmm	289	ERS235616_50_k99_131602_25	1323	4.1e-86	2	288	72	404	0.989619	ERS235616_50	GH5_7
CBM65.hmm	114	ERS235616_50_k99_131602_25	1323	6.6e-25	2	112	1059	1172	0.964912	ERS235616_50	CBM65
CBM65.hmm	114	ERS235616_50_k99_131602_25	1323	7.9e-25	1	113	1201	1315	0.982456	ERS235616_50	CBM65
CE17.hmm	165	ERS235616_50_k99_152033_3	437	3.6e-45	1	164	110	269	0.987879	ERS235616_50	CE17
GH5_2.hmm	237	ERS235616_50_k99_152033_51	545	6.8e-90	1	237	255	501	0.995781	ERS235616_50	GH5_2
GH94.hmm	1036	ERS235616_50_k99_152033_5	803	1.7e-249	263	1035	2	799	0.745174	ERS235616_50	GH94
GH95.hmm	722	ERS235616_50_k99_162263_39	760	1.1e-283	8	718	6	729	0.98338	ERS235616_50	GH95
GH26.hmm	303	ERS235616_50_k99_162263_40	571	1.6e-85	2	302	213	527	0.990099	ERS235616_50	GH26
CE4.hmm	130	ERS235616_50_k99_162564_24	280	4.4e-30	6	125	96	217	0.915385	ERS235616_50	CE4
CE2.hmm	209	ERS235616_50_k99_178326_15	352	5.7e-64	1	208	128	343	0.990431	ERS235616_50	CE2
GH25.hmm	177	ERS235616_50_k99_18661_42	292	1.1e-42	1	177	8	185	0.99435	ERS235616_50	GH25
GH51.hmm	630	ERS235616_50_k99_19600_94	490	2.9e-128	83	538	3	485	0.722222	ERS235616_50	GH51
GH25.hmm	177	ERS235616_50_k99_24018_10	847	4.4e-50	1	177	107	293	0.99435	ERS235616_50	GH25
GT2_Glycos_transf_2.hmm	170	ERS235616_50_k99_24018_33	282	2e-20	1	133	14	153	0.776471	ERS235616_50	GT2_Glycos_transf_2
GH26.hmm	303	ERS235616_50_k99_24018_34	551	1.6e-101	1	303	207	531	0.9967	ERS235616_50	GH26
CBM35.hmm	119	ERS235616_50_k99_24018_34	551	7.9e-18	2	119	74	189	0.983193	ERS235616_50	CBM35
CE4.hmm	130	ERS235616_50_k99_24018_46	267	3.3e-27	8	115	57	167	0.823077	ERS235616_50	CE4
GT35.hmm	674	ERS235616_50_k99_24018_48	794	5.9e-257	2	674	89	789	0.997033	ERS235616_50	GT35
GH77.hmm	494	ERS235616_50_k99_24018_49	493	2.7e-170	1	492	8	490	0.993927	ERS235616_50	GH77
CE1.hmm	227	ERS235616_50_k99_24018_90	264	7.3e-42	3	223	12	259	0.969163	ERS235616_50	CE1
GT51.hmm	177	ERS235616_50_k99_28561_17	741	5.7e-53	10	176	104	279	0.937853	ERS235616_50	GT51
CE1.hmm	227	ERS235616_50_k99_28561_21	899	1.7e-24	8	221	89	331	0.938326	ERS235616_50	CE1
GH2.hmm	752	ERS235616_50_k99_28561_3	906	2.7e-50	28	394	3	437	0.486702	ERS235616_50	GH2
GH23.hmm	135	ERS235616_50_k99_28561_41	221	1.2e-29	14	125	73	207	0.822222	ERS235616_50	GH23
GH130.hmm	296	ERS235616_50_k99_28562_6	392	9.1e-89	2	295	50	361	0.989865	ERS235616_50	GH130
CE2.hmm	209	ERS235616_50_k99_29694_1	472	1.8e-63	2	209	153	367	0.990431	ERS235616_50	CE2
GH13_14.hmm	289	ERS235616_50_k99_29694_2	653	1.9e-116	1	288	180	499	0.99308	ERS235616_50	GH13_14
GH3.hmm	216	ERS235616_50_k99_44644_4	692	1e-67	3	215	37	275	0.981481	ERS235616_50	GH3
GH5_4.hmm	276	ERS235616_50_k99_44757_46	595	9.1e-91	2	273	87	371	0.981884	ERS235616_50	GH5_4
GH43_35.hmm	294	ERS235616_50_k99_44757_47	447	1.3e-97	1	294	3	284	0.996599	ERS235616_50	GH43_35
GT35.hmm	674	ERS235616_50_k99_45317_5	804	2.5e-257	2	673	100	801	0.995549	ERS235616_50	GT35
GH13.hmm	299	ERS235616_50_k99_45331_12	513	4.1e-68	12	294	29	364	0.943144	ERS235616_50	GH13
CE17.hmm	165	ERS235616_50_k99_45331_14	369	2.3e-78	1	165	34	197	0.993939	ERS235616_50	CE17
CBM35inCE17.hmm	149	ERS235616_50_k99_45331_14	369	7.4e-66	1	149	220	366	0.993289	ERS235616_50	CBM35inCE17
GH5_10.hmm	305	ERS235616_50_k99_53797_24	403	6.1e-41	2	302	74	366	0.983607	ERS235616_50	GH5_10
GH5_4.hmm	276	ERS235616_50_k99_53797_25	905	1e-99	2	275	73	365	0.98913	ERS235616_50	GH5_4
CE20.hmm	249	ERS235616_50_k99_6197_10	500	4.7e-74	3	247	80	391	0.97992	ERS235616_50	CE20
GT5.hmm	472	ERS235616_50_k99_6197_13	481	1.1e-180	1	470	3	475	0.993644	ERS235616_50	GT5
CE4.hmm	130	ERS235616_50_k99_6197_18	288	2.8e-21	4	125	95	245	0.930769	ERS235616_50	CE4
GH2.hmm	752	ERS235616_50_k99_6197_26	824	1.6e-97	29	566	4	719	0.714096	ERS235616_50	GH2
GH59.hmm	631	ERS235616_50_k99_6197_59	886	1.6e-203	8	629	49	706	0.984152	ERS235616_50	GH59
GH32.hmm	293	ERS235616_50_k99_6197_63	457	4.6e-85	1	293	23	330	0.996587	ERS235616_50	GH32
CBM65.hmm	114	ERS235616_50_k99_6197_94	640	1.7e-26	3	113	521	635	0.964912	ERS235616_50	CBM65
GH5_8.hmm	253	ERS235616_50_k99_6197_94	640	4.4e-97	2	252	49	295	0.988142	ERS235616_50	GH5_8
CBM13.hmm	188	ERS235616_50_k99_6197_94	640	9.1e-19	43	135	356	452	0.489362	ERS235616_50	CBM13
GT2_Glycos_transf_2.hmm	170	ERS235616_50_k99_63196_122	279	9.4e-20	1	127	12	140	0.741176	ERS235616_50	GT2_Glycos_transf_2
GT2_Glycos_transf_2.hmm	170	ERS235616_50_k99_63196_12	316	1.8e-28	1	142	3	139	0.829412	ERS235616_50	GT2_Glycos_transf_2
GH13_20.hmm	300	ERS235616_50_k99_63196_39	437	1.2e-81	6	297	34	322	0.97	ERS235616_50	GH13_20
CBM91.hmm	200	ERS235616_50_k99_63196_41	506	1.1e-34	6	197	311	498	0.955	ERS235616_50	CBM91
GH43_12.hmm	281	ERS235616_50_k99_63196_41	506	1.6e-118	2	280	5	282	0.989324	ERS235616_50	GH43_12
CBM35.hmm	119	ERS235616_50_k99_63196_80	910	1.1e-18	1	119	35	149	0.991597	ERS235616_50	CBM35
GH26.hmm	303	ERS235616_50_k99_63196_80	910	2.2e-102	1	301	165	479	0.990099	ERS235616_50	GH26
GH5_1.hmm	310	ERS235616_50_k99_63196_84	654	1.3e-119	1	310	264	603	0.996774	ERS235616_50	GH5_1
CBM2.hmm	101	ERS235616_50_k99_63196_84	654	4.3e-20	4	101	110	209	0.960396	ERS235616_50	CBM2
GH5_37.hmm	313	ERS235616_50_k99_68762_22	341	2.1e-141	1	313	10	322	0.996805	ERS235616_50	GH5_37
GH16_21.hmm	206	ERS235616_50_k99_68762_26	256	1.1e-87	2	205	49	249	0.985437	ERS235616_50	GH16_21
CE2.hmm	209	ERS235616_50_k99_78486_25	357	1.8e-54	1	209	132	347	0.995215	ERS235616_50	CE2
GH51.hmm	630	ERS235616_50_k99_78486_37	490	1.1e-132	85	541	5	488	0.72381	ERS235616_50	GH51
GT2_Glycos_transf_2.hmm	170	ERS235616_50_k99_78486_50	320	7e-27	2	166	7	173	0.964706	ERS235616_50	GT2_Glycos_transf_2
GH25.hmm	177	ERS235616_50_k99_85581_11	291	4e-48	1	177	7	181	0.99435	ERS235616_50	GH25
GH74.hmm	233	ERS235616_50_k99_85581_45	763	3.2e-22	8	125	106	221	0.502146	ERS235616_50	GH74
GH74.hmm	233	ERS235616_50_k99_85581_45	763	8.9e-23	12	131	580	743	0.51073	ERS235616_50	GH74
GH36.hmm	688	ERS235616_50_k99_85581_46	743	4.9e-286	2	687	18	718	0.99564	ERS235616_50	GH36
CE17.hmm	165	ERS235616_50_k99_85581_55	416	2.1e-38	1	165	88	248	0.993939	ERS235616_50	CE17
GH3.hmm	216	ERS235616_50_k99_8915_10	757	3.7e-67	2	216	28	247	0.990741	ERS235616_50	GH3
GH31.hmm	427	ERS235616_50_k99_8941_129	781	1.7e-126	1	427	258	690	0.997658	ERS235616_50	GH31
CBM48.hmm	76	ERS235616_50_k99_8941_3	674	1.1e-17	3	70	28	112	0.881579	ERS235616_50	CBM48
GH13_9.hmm	301	ERS235616_50_k99_8941_3	674	7.4e-151	1	301	180	481	0.996678	ERS235616_50	GH13_9
GH25.hmm	177	ERS235616_50_k99_8941_49	288	2.8e-34	7	173	94	260	0.937853	ERS235616_50	GH25
GH13_9.hmm	301	ERS235616_50_k99_8941_62	595	2.5e-118	1	301	164	453	0.996678	ERS235616_50	GH13_9
GT5.hmm	472	ERS235616_50_k99_8941_6	471	1.8e-172	1	471	2	467	0.995763	ERS235616_50	GT5
GH113.hmm	306	ERS235616_50_k99_8941_95	323	1.5e-102	2	306	7	316	0.993464	ERS235616_50	GH113
GH2.hmm	752	ERS235616_50_k99_92330_26	1162	2.8e-106	26	484	7	568	0.609043	ERS235616_50	GH2
GH2.hmm	752	ERS235616_50_k99_92330_27	1001	6.9e-193	23	750	49	884	0.966755	ERS235616_50	GH2
GT28.hmm	157	ERS235616_50_k99_92330_37	376	2.9e-40	2	156	195	360	0.980892	ERS235616_50	GT28
GH130.hmm	296	ERS235616_50_k99_95088_8	333	1.6e-91	2	296	28	327	0.993243	ERS235616_50	GH130
GH1.hmm	429	ERS235618_13_k99_115120_2	471	2.2e-160	3	428	7	467	0.990676	ERS235618_13	GH1
GT35.hmm	674	ERS235618_13_k99_115453_31	805	1.7e-255	2	673	96	797	0.995549	ERS235618_13	GT35
GT4.hmm	160	ERS235618_13_k99_151159_33	353	1.1e-17	6	156	164	310	0.9375	ERS235618_13	GT4
GT2_Glycos_transf_2.hmm	170	ERS235618_13_k99_15691_23	827	1.7e-20	1	168	556	734	0.982353	ERS235618_13	GT2_Glycos_transf_2
GT2_Glycos_transf_2.hmm	170	ERS235618_13_k99_15691_23	827	2.8e-25	1	169	297	457	0.988235	ERS235618_13	GT2_Glycos_transf_2
GT2_Glycos_transf_2.hmm	170	ERS235618_13_k99_15691_24	324	6.4e-28	1	134	3	133	0.782353	ERS235618_13	GT2_Glycos_transf_2
GH4.hmm	179	ERS235618_13_k99_15692_5	443	1.3e-71	2	179	6	183	0.988827	ERS235618_13	GH4
GT113.hmm	322	ERS235618_13_k99_162814_1	334	3.3e-78	15	319	21	327	0.944099	ERS235618_13	GT113
GT8.hmm	257	ERS235618_13_k99_162814_2	557	1e-44	39	249	188	412	0.817121	ERS235618_13	GT8
GH13_9.hmm	301	ERS235618_13_k99_19285_4	609	2.4e-126	1	301	167	457	0.996678	ERS235618_13	GH13_9
CBM48.hmm	76	ERS235618_13_k99_19285_4	609	2.8e-18	3	69	21	99	0.868421	ERS235618_13	CBM48
GH4.hmm	179	ERS235618_13_k99_20882_2	465	6e-72	1	172	7	180	0.955307	ERS235618_13	GH4
GT28.hmm	157	ERS235618_13_k99_51028_2	361	7.2e-42	1	157	188	344	0.993631	ERS235618_13	GT28
GH77.hmm	494	ERS235618_13_k99_51031_2	490	6.9e-137	2	471	10	470	0.949393	ERS235618_13	GH77
GH29.hmm	346	ERS235618_13_k99_52511_6	414	1.6e-105	42	346	3	319	0.878613	ERS235618_13	GH29
GT2_Glycos_transf_2.hmm	170	ERS235618_13_k99_52511_7	307	9e-34	1	168	5	169	0.982353	ERS235618_13	GT2_Glycos_transf_2
CBM9.hmm	182	ERS235618_13_k99_60151_10	261	5.2e-17	1	169	55	243	0.923077	ERS235618_13	CBM9
CE9.hmm	373	ERS235618_13_k99_60460_11	380	4.3e-122	3	373	5	375	0.991957	ERS235618_13	CE9
GT5.hmm	472	ERS235618_13_k99_61020_12	480	3.2e-182	2	471	4	475	0.993644	ERS235618_13	GT5
GH43_12.hmm	281	ERS235618_62_k99_104249_30	492	1.1e-113	1	280	4	282	0.992883	ERS235618_62	GH43_12
CBM91.hmm	200	ERS235618_62_k99_104249_30	492	2e-36	6	194	309	486	0.94	ERS235618_62	CBM91
GH13.hmm	299	ERS235618_62_k99_104249_72	513	3.5e-70	12	290	26	355	0.929766	ERS235618_62	GH13
CE4.hmm	130	ERS235618_62_k99_104855_4	290	1.4e-26	4	126	98	249	0.938462	ERS235618_62	CE4
GH95.hmm	722	ERS235618_62_k99_105987_14	771	2.9e-274	7	715	4	736	0.980609	ERS235618_62	GH95
GH26.hmm	303	ERS235618_62_k99_105987_15	530	4.9e-85	2	302	208	526	0.990099	ERS235618_62	GH26
GH13_9.hmm	301	ERS235618_62_k99_115282_40	597	1.8e-119	1	301	160	449	0.996678	ERS235618_62	GH13_9
GT5.hmm	472	ERS235618_62_k99_115282_42	474	4.8e-175	1	471	2	467	0.995763	ERS235618_62	GT5
GH13_9.hmm	301	ERS235618_62_k99_115282_45	671	1.4e-154	1	301	182	482	0.996678	ERS235618_62	GH13_9
CBM48.hmm	76	ERS235618_62_k99_115282_45	671	1.4e-16	3	70	32	115	0.881579	ERS235618_62	CBM48
CE1.hmm	227	ERS235618_62_k99_125104_7	1294	2.1e-39	1	222	1058	1287	0.973568	ERS235618_62	CE1
GH98.hmm	327	ERS235618_62_k99_125104_7	1294	2.8e-136	3	326	53	392	0.987768	ERS235618_62	GH98
CBM35.hmm	119	ERS235618_62_k99_125104_7	1294	6.9e-18	16	108	682	773	0.773109	ERS235618_62	CBM35
GT28.hmm	157	ERS235618_62_k99_127067_66	376	5.4e-45	2	155	193	357	0.974522	ERS235618_62	GT28
GH5_46.hmm	257	ERS235618_62_k99_127067_8	626	1.7e-39	14	201	138	331	0.727626	ERS235618_62	GH5_46
GT4.hmm	160	ERS235618_62_k99_128087_12	544	3.4e-25	7	136	378	505	0.80625	ERS235618_62	GT4
GH10.hmm	303	ERS235618_62_k99_128087_24	1096	2.1e-89	1	302	353	694	0.993399	ERS235618_62	GH10
CBM9.hmm	182	ERS235618_62_k99_128087_24	1096	2.5e-48	1	182	857	1030	0.994505	ERS235618_62	CBM9
CBM22.hmm	131	ERS235618_62_k99_128087_24	1096	2e-36	3	131	34	162	0.977099	ERS235618_62	CBM22
CBM22.hmm	131	ERS235618_62_k99_128087_24	1096	9.1e-29	5	130	190	316	0.954198	ERS235618_62	CBM22
GH10.hmm	303	ERS235618_62_k99_134932_29	602	1.1e-99	1	302	198	535	0.993399	ERS235618_62	GH10
CBM22.hmm	131	ERS235618_62_k99_134932_29	602	3.9e-29	2	129	44	170	0.969466	ERS235618_62	CBM22
CE3.hmm	194	ERS235618_62_k99_1389_62	390	8.6e-49	1	194	34	252	0.994845	ERS235618_62	CE3
GH74.hmm	233	ERS235618_62_k99_147671_15	726	4.8e-21	8	125	90	206	0.502146	ERS235618_62	GH74
[truncated: 44,816 more rows]
