# Supplementary material for: Characterization and Spatial Mapping of the Human Gut Metasecretome
Source: mSystems. 2022 Dec 5;7(6):e00717-22. doi: 10.1128/msystems.00717-22 (PMC9765747; doi:10.1128/msystems.00717-22)
Supplement: TABLE S3 [file msystems.00717-22-st003.xlsx]

## Sheet: Sheet1
	Gastric fundus mucosa	Stomach lumen	Gastric antrum mucosa	Duodenal bulb mucosa	Duodenum lumen	Jejunum lumen	Jejunum mucosa	Terminal ileum lumen	Terminal ileum mucosa	Cecum lumen	Cecum mucosa	Ascending colon mucosa	Transverse colon mucosa	Descending colon lumen	Descending colon mucosa	Sigmoid colon mucosa	Rectum mucosa	Stool
1.5.1.2	0	0	0	0	0	0	0	0	0	0	0	0	0	0	0	0	0	0.00941615
1.1.1.262	0	0	0	0	0	0	0	0	0	0.00113619	0	0	0	0.00235302	0	0	0.00509452	0.0247717
1.14.14.9	0	0	0	0	0	0	0	1.88591	0.434956	2.2486	0.926495	0.877684	1.43425	2.25146	1.11308	1.09985	1.30512	0.533999
1.3.1.12	0	0	0	0	0	0	0	0.201841	0.0273791	0.304823	0.0493841	0.0447535	0.0915946	0.324436	0.0837373	0.148637	0.110778	0
1.1.1.157	0	0	0	0	0	0	0	0	0	0.0673399	0	0.0396466	0	0.025754	0.0129318	0.0514369	0.0147707	0.119513
1.1.1.22	0	0	0	0	0	0	0.047008	2.20748	1.20528	2.22172	1.76989	2.27086	2.15968	1.52885	2.5976	2.08008	1.79881	7.53879
1.4.3.4	0	0	0	0	0	0	0	0	0	0	0	0	0	0	0	0	0	0
1.1.1.1	0	0	0	0	0	0	0	0.873345	0.0157883	0.0832149	0.093914	0.0934004	0.188572	0.676589	0.746863	0.43596	0.218073	0.000637088
1.12.2.1	0	0	0	0	0	0	0	0.0739505	0	0.0880509	0.060014	0	0.0581696	0.129396	0.043319	0.133164	0.155834	0
1.13.11.4	0	0	0	0	0	0	0	0.0655167	0.0467068	0.0479923	0	0	0.128261	0.0353497	0.0723452	0	0	0
1.17.5.3	0	0	0.228704	0	0	0	0	4.27387	1.90548	5.20079	2.5384	3.09335	4.66523	5.54185	5.5714	6.01138	3.44585	0.893651
1.1.1.267	0	0	0	0	0	0	0	0.0107231	0	0.0127179	0	0	0	0.0281255	0	0.0166876	0	0.0123681
1.1.1.202	0	0	0	0	0	0	0	0	0	0	0	0	0	0	0	0	0	0
1.5.99.6	0	0	0	0	0	0	0.0114668	0.128517	0.04461	0.173492	0.056582	0	0.0293845	0.108315	0.0400085	0.0189973	0.0105474	0
1.1.1.25	0	0	0	0	0	0	0	0.410982	0.0272392	0.456064	0.140641	0.0781249	0.22011	0.468768	0.124376	0.091933	0.122666	0
1.1.1.27	0	0	0	0	0	0	0	0.0307956	0.0399225	0.133936	0.0140728	0.0506019	0.0258594	0.081836	0.102262	0.0419584	0.0367615	0.612781
1.16.3.3	0	0	0	0	0	0	0	0.0244514	0.0324677	0.0506971	0.0258581	0.0829113	0.0418985	0.088566	0.0416719	0.136237	0.0731173	1.38141
1.3.1.24	0	0	0	0	0	0	0	0.114007	0.0940554	0.117265	0	0	0.0390766	0.100541	0.203793	0	0.0470622	0.028689
1.1.1.2	0	0	0	0	0	0	0	0.0166535	0	0.0120906	0.0547871	0.0177585	0	0.0108736	0	0	0	0.00167042
1.1.1.31	0	0	0	0	0	0	0	0.107035	0.116421	0.874713	0	1.22496	0.764953	0.203063	1.42934	0.694298	0.765794	0
1.14.17.3	0	0	0	0	0	0	0	0.0140503	0	0.00532352	0	0	0	0.015261	0.0191609	0	0.026439	0.066225
1.3.99.16	0	0	0	0	0	0	0	0.320239	0	0.38616	0.0871049	0	0.0112906	0.165426	0.041701	0.0225933	0.0143002	0
1.1.1.336	0	0	0	0	0	0	0	10.8891	1.90993	11.2258	5.79774	5.62951	6.12978	11.7775	6.17175	8.18361	5.33859	2.68299
1.7.2.3	0	0.243926	0.145787	0	0	0.537182	0	8.54491	2.82701	8.97686	5.57205	5.43603	7.33456	9.74445	7.75431	8.04094	4.17169	3.2584
1.1.1.37	0	0	0	0	0	0	0	0.0310597	0	0.0141219	0.0141934	0	0	0.0562187	0.081089	0.0423182	0.0370767	0.618035
1.6.5.2	0	0	0	0	0	0	0	0.880782	0.106707	1.14648	0.303097	0.161958	0.474367	1.12884	0.444093	0.384968	0.0869901	0.101255
1.1.1.60	0	0	0	0	0	0	0	0.107035	0.116421	0.874713	0	1.22496	0.764953	0.203063	1.42934	0.694298	0.765794	0
1.1.1.79	0	0	0	0	0	0	0	0.107035	0.116421	0.874713	0	1.22496	0.764953	0.203063	1.42934	0.694298	0.765794	0
1.7.2.1	0.224909	0.493225	1.59983	0	0.547153	6.01509	0	6.83859	1.10341	4.18924	1.11255	1.30438	2.14945	4.43009	1.35927	1.84848	0.255719	0.256431
1.1.1.61	0	0	0	0	0	0	0	0.609889	0.0111063	0.0552939	0.0513651	0.0609383	0.132652	0.473031	0.525383	0.306677	0.153404	0
1.8.2.4	0	0	0	0	0	0	0	0	0	0	0	0	0	0.012149	0.0040669	0	0.0101909	0.00273894
1.1.1.94	0	0	0	0	0	0	0	0.0973339	0.0848035	0.186443	0.0223409	0.0446594	0.259759	0.223951	0.043034	0.0634024	0.163467	0.254834
1.15.1.1	0	0.253023	0.35211	0	0	0	0	5.29086	0.852097	4.74164	1.86463	2.56735	4.29542	5.20214	4.52485	2.53798	3.11474	5.44148
1.3.7.14	0	0	0	0	0	0	0	0.374888	0.104361	0.529338	0.112672	0.158134	0.198211	0.574697	0.0675499	0.339651	0.252723	0.336083
1.1.1.169	0	0	0.162347	0	0.248527	0	0	56.1192	13.0427	51.1321	23.2422	20.7534	28.355	51.5183	25.5157	24.202	18.0095	4.84187
1.1.1.271	0	0	0	0	0	0.242648	0	0.356607	0.07853	2.10935	0.503496	0.344791	0.609777	1.86081	0.469844	0.337256	0.313822	0.0276919
1.3.1.13	0	0	0	0	0	0	0	0.00680251	0	0.00515481	0	0	0	0	0	0	0	0
1.3.7.15	0	0	0	0	0	0	0	0.374888	0.104361	0.529338	0.112672	0.158134	0.198211	0.574697	0.0675499	0.339651	0.252723	0.336083
1.1.2.6	0	0	0	0	0	0	0	0	0	0	0	0	0	0	0	0	0	0
1.1.2.8	0	0	0	0	0	0	0	0.149393	0.014807	0.108873	0.0476302	0	0	0.0508186	0	0.033923	0	0
1.7.2.2	0.241155	0.797477	0.714943	0	0.570233	4.73751	0	7.24752	2.17163	6.7351	3.2553	3.07121	5.22711	6.5377	5.05825	4.58271	3.38053	2.12657
1.1.3.8	0	0	0	0	0	0	0	0.173401	0.0397719	0.219458	0.0670821	0	0	0.0704155	0	0.0339221	0.0247975	0
1.7.5.1	0	0	0	0	0	0	0	0	0	0	0	0	0	0.012149	0.0040669	0	0.0101909	0.00273894
1.1.5.11	0	0	0	0	0	0	0	0.149393	0.014807	0.108873	0.0476302	0	0	0.0508186	0	0.033923	0	0
1.8.2.3	0	0	0	0	0	0	0	0.977056	0.0627119	0.338722	0.0448788	0	0.219191	0.200208	0.118034	0.024408	0.277241	0
1.1.3.9	0	0	0	0	0	0	0	0	0	0	0	0	0	0	0	0	0	0.226996
1.7.7.2	0	0	0	0	0	0	0	0.0618426	0	0.0542315	0.0408768	0.0270993	0.0794994	0.138298	0.0461783	0.031226	0.0787897	0
1.1.99.1	0	0	0	0	0	0	0	0.124619	0	0.0912193	0.0326607	0	0	0.0256225	0.023094	0	0	0
1.8.1.2	0	0	0	0	0	0	0	2.90652	0.804047	2.78603	0.625266	0.479548	1.18676	3.31662	1.25096	0.877861	0.789561	0.117584
1.1.5.4	0	0	0	0	0	0	0	2.85886	1.45499	3.58965	2.02116	2.40274	3.26496	3.9032	4.72392	3.83549	2.87194	0.863174
1.16.1.9	0	0	0	0	0	0	0	0.010302	0	0	0	0	0	0	0	0	0	0
1.4.1.14	0	0.988714	0.229318	0	0	0.483862	0	1.77009	0.201522	1.78303	0.337791	0.392769	0.532308	1.60319	0.676519	0.220307	0.0550302	0.083336
1.1.99.3	0	0	0	0	0	0	0	0.145808	0	0.135325	0.115422	0	0	0.0620914	0	0.0503864	0	0
1.1.98.6	0	0	0	0	0	0	0	2.06917	0.54203	1.86773	0.459442	0.422303	0.422431	1.55798	0.163185	0.387034	0.640368	0.596471
1.8.2.2	0	0	0	0	0	0	0	0.512628	0	0.574207	0.21015	0	0.032198	0.111957	0.0318418	0.0604779	0.0542155	0
1.10.2.2	0	0	0	0	0	0	0	0	0	0	0	0	0	0.00941438	0	0	0	0
1.7.99.1	0	0	0	0	0	0	0	0.406589	0.0347957	0.390607	0.186482	0.016159	0.0198307	0.19236	0	0.0247619	0	0
1.11.1.15	0	0	0	0	0	0	0	2.31617	0.0599155	0.9116	0.333571	0.358757	0.626344	1.17545	1.04606	0.763363	0.196064	0.533558
1.8.98.6	0	0	0	0	0	0	0.0499788	8.56856	1.18074	5.28471	2.46641	4.65149	4.47513	8.28603	4.5399	3.21039	4.62394	1.39988
1.11.1.5	0	0	0	0	0	0	0	1.54747	1.23218	1.51802	1.80567	1.58678	1.94136	1.05892	2.15471	1.70975	1.97932	11.3111
1.8.5.5	0	0	0	0	0	0	0	0.0730923	0.0628504	0.0648079	0.103454	0.0208011	0.129454	0.0486811	0.118576	0.205713	0.100745	0
1.11.1.6	0	0	0	0	0	0	0	0.195699	0.00852257	0.216278	0.0561006	0	0.0384053	0.040495	0	0.0211753	0	0
1.17.1.9	0	0	0.174308	0	0	0	0	8.7437	3.17241	11.1257	3.18699	4.07873	5.86091	10.4438	7.66102	6.9341	4.57058	1.22196
1.4.3.21	0	0	0	0	0	0	0	0.0620967	0.199614	0.486393	0.133936	0.312838	0.472733	0.496909	0.759102	0.58103	0.896142	0.00618695
1.12.1.3	0	0	0	0	0	0	0	0	0.0227625	0	0	0	0.00687282	0.0157805	0	0	0	0.0533552
1.11.1.9	0	0	0	0	0.513525	0	0.0496351	36.9285	7.93061	32.8613	14.4681	15.7904	18.5213	34.585	18.9942	19.5213	15.0075	5.21235
1.2.7.3	0	0	0	0	0	0	0	2.21721	0.29686	2.79167	0.777773	1.00255	1.34341	2.63676	1.53063	1.26562	0.960131	0.848108
1.6.5.3	0	0	0	0	0	0	0	0.914895	0.0280253	0.0948125	0.0808533	0.0840502	0.0564714	0.485582	0.498592	0.259068	0.282725	0.229439
1.1.5.2	0	0	0	0	0	0	0	0.0750827	0.0195753	0.0628148	0.0469192	0.042618	0.0451512	0.142543	0.0662111	0.0613023	0.0366828	0.00184333
1.12.5.1	0	0	0	0	0	0	0	0.0739505	0	0.0880509	0.060014	0	0.0581696	0.129396	0.043319	0.133164	0.155834	0
1.17.2.1	0	0	0	0	0	0	0	0.00231695	0	0	0	0	0	0	0	0	0	0
1.3.99.33	0	0	0	0	0	0	0	0.736762	0.277722	0.639805	0.475307	0.295847	0.50796	0.977835	0.320282	0.29596	0.29115	0.1005
1.12.7.2	0	0	0	0	0	0	0	0.00580105	0.0641293	0.0207757	0	0	0.0108548	0.0529249	0	0.108841	0	0.119641
1.8.4.11	0	2.58374	1.67718	0	0.875827	10.3401	0.0667116	7.81022	1.04862	6.09681	1.9545	2.71806	3.64125	6.92737	2.88105	2.30539	2.77356	0.983838
1.12.99.6	0	0	0.0836783	0.799295	0	0	0	2.61091	0.531846	3.94969	0.73316	1.47292	1.29344	4.13289	1.60862	1.95721	1.72363	0.195787
1.14.99.56	0	0	0	0	0	0	0	0	0	0	0	0	0	0	0	0	0	0
1.17.99.2	0	0	0	0	0	0	0	0	0	0	0	0	0	0.012149	0.0040669	0	0.0101909	0.00273894
1.12.98.1	0	0	0	0	0	0	0	0.00840918	0	0.0335495	0	0.0129133	0.109866	0.0840869	0.0322157	0.0165215	0	0.414921
1.8.1.8	0	0	0	0	0	0	0	7.27985	2.39435	7.14874	1.26477	5.36645	5.10313	5.99542	1.78557	3.89504	1.85274	9.06603
1.13.11.33	0	0	0	0	0	0	0	0.160774	0.0539181	0.20517	0.0982368	0	0.0277193	0.0513409	0	0.0157264	0.0336176	0
1.3.1.78	0	0	0	0	0	0	0	0.00680251	0	0.00515481	0	0	0	0	0	0	0	0
1.4.1.13	0	0.988714	0.229318	0	0	0.483862	0	1.77009	0.201522	1.78303	0.337791	0.392769	0.532308	1.60319	0.676519	0.220307	0.0550302	0.083336
1.3.1.43	0	0	0	0	0	0	0	0.201841	0.0273791	0.304823	0.0493841	0.0447535	0.0915946	0.324436	0.0837373	0.148637	0.110778	0
1.3.1.34	0	0	0	0	0	0	0	0	0	0.0032705	0.00797886	0	0	0	0.0266458	0.00883285	0.0373269	0
1.3.1.6	0	0	0	0	0	0	0	0	0	0	0	0	0	0	0	0	0	0
1.8.4.12	0	2.58374	1.67718	0	0.875827	10.3401	0.0667116	7.81022	1.04862	6.09681	1.9545	2.71806	3.64125	6.92737	2.88105	2.30539	2.77356	0.983838
1.3.1.74	0	0	0	0	0	0	0	3.17277	1.59852	4.28434	2.09645	2.8217	3.59241	4.03547	4.97002	5.0828	2.66692	0.976559
1.3.5.4	0.186288	0	0	0	0.192333	0.296178	0.0152505	30.4646	7.5905	36.2367	14.0934	13.256	17.0377	39.0205	18.4105	19.7444	15.414	18.145
1.5.1.36	0	0	0	0	0	0	0	15.2287	2.34402	13.3797	4.00053	5.37048	6.27634	13.7754	6.94227	5.97222	6.20438	3.48173
1.3.5.1	0.186737	0	0	0	0.192797	0.296892	0	5.04062	3.08173	6.10015	4.69134	4.90832	6.39118	5.20387	6.00585	6.64665	5.50045	16.8463
1.8.1.9	0	0	0	0	0	0	0	4.19105	2.19606	4.8103	3.70206	2.88277	4.77016	5.50825	5.67568	5.01589	3.02268	2.04144
1.8.5.3	0.0351342	0.245557	0.146762	0	0	0.540774	0.00698891	19.8615	7.18114	21.3791	12.5428	12.0645	17.8491	21.4524	19.1973	18.9776	11.0672	11.1314
2.7.13.3	0	0	0	0	0	0	0.129771	18.5632	4.54885	18.2432	8.49856	7.6986	11.1231	18.201	13.2806	12.6588	7.51831	15.0606
1.8.5.4	0	0	0	0	0	0	0	4.25148	0.78955	4.12884	1.3423	1.94559	2.06082	4.84481	2.12605	2.39755	2.13985	2.33436
1.8.5.6	0	0	0	0	0	0	0	0.107043	0.0122386	0.0800192	0	0	0.0360763	0.0644222	0.050886	0.0140297	0.0345067	0
1.8.7.3	0	0	0	0	0	0	0.0499788	8.56856	1.18074	5.28471	2.46641	4.65149	4.47513	8.28603	4.5399	3.21039	4.62394	1.39988
1.8.98.5	0	0	0	0	0	0	0.0499788	8.56856	1.18074	5.28471	2.46641	4.65149	4.47513	8.28603	4.5399	3.21039	4.62394	1.39988
2.7.8.41	0	0	0	0	0	0	0	1.07695	0.0358316	1.1798	0.318947	0.463379	0.970602	1.29122	0.602823	0.605896	0.285329	0.448805
1.8.98.4	0	0	0	0	0	0	0.0499788	8.56856	1.18074	5.28471	2.46641	4.65149	4.47513	8.28603	4.5399	3.21039	4.62394	1.39988
2.7.1.202	0	0	0	0	0	0	0	0.938317	0.505129	1.5042	1.53057	0.877153	1.71683	1.4774	1.32429	1.84875	1.17079	0.412979
2.7.7.43	0	0	0	0	0.410365	0	0	12.339	1.43101	9.99417	3.90755	5.59865	5.50185	10.605	6.30743	7.38366	5.86939	4.93936
1.97.1.9	0.0355079	0	0	0	0	0	0	10.0242	3.99503	10.6841	6.531	6.2216	9.81463	10.1017	10.4492	10.0967	6.32905	7.73562
2.8.1.11	0	0	0	0	0	0	0	0.146075	0.221159	0.3817	0.189138	0.0289049	0.0716918	0.321446	0.517857	0.437682	0.0491949	0.101792
2.1.1.197	0	0	0	0	0	0	0	0.243816	0.0708196	0.490392	0.114009	0.374433	0.377205	0.125133	0.0965001	0.110679	0.294588	1.33238
2.7.8.5	0	0	0	0	0	0	0	1.07695	0.0358316	1.1798	0.318947	0.463379	0.970602	1.29122	0.602823	0.605896	0.285329	0.448805
1.97.1.4	0	0	0	0	0	0	0	0	0	0	0	0	0	0	0	0	0	0
2.1.1.63	0	0	0	0	0	0	0	0	0	0	0	0	0	0	0	0	0	0
2.7.8.8	0.0666794	0	0	0	0.666466	0	0	62.2767	13.2552	56.5763	24.9608	25.1342	30.9548	62.2051	30.7166	27.3763	22.3321	7.3519
2.1.1.113	0	0	0	0	0	0	0	0	0	0	0	0	0	0	0	0	0	0.0178842
2.8.2.1	0	0	0	0	0.209475	0	0	1.40795	0.559809	1.95661	0.955962	0.724786	1.20648	1.99426	0.829336	1.13158	1.07048	0.319973
2.1.1.80	0	0	0	0	0	0	0	0.203251	0	0.190747	0.101247	0.0193683	0.0389296	0.179363	0.046273	0.0178223	0.0688715	0.448833
3.1.1.102	0	0	0	0	0	0	0	0	0	0	0	0	0	0	0	0	0	0
2.1.1.74	0	0	0	0	0	0	0	0	0	0	0	0	0.0375222	0	0	0.0836805	0.0500859	0
2.8.1.1	0	0	0	0	0	0	0	0	0	0	0	0	0.0546373	0.0247597	0.0320434	0.0582343	0	0.0548607
2.1.2.2	0	0	0	0	0	0	0	0	0	0	0	0	0	0	0	0	0	0
2.7.1.205	0	0	0	0	0	0	0	1.57616	0.497314	2.5295	1.22756	1.23877	1.44535	2.66005	1.57756	1.9541	2.76142	2.38475
2.7.7.80	0	0	0	0	0	0	0	0	0	0	0	0	0.0546373	0.0247597	0.0320434	0.0582343	0	0.0548607
2.3.1.12	0	0	0	0	0	0	0	0	0	0	0	0	0	0	0	0	0	0
2.8.2.22	0	0	0	0	0	0	0	4.38837	1.07614	5.75878	1.37215	1.88441	1.52396	5.81834	1.98674	2.1271	2.14205	0.158093
2.3.1.117	0	0	0	0	0.364969	0	0	0.86066	0.147417	1.18246	0.415553	0.354382	0.465623	0.849793	0.75699	0.675039	0.641296	0.115962
2.8.3.5	0	0	0	0	0	0	0	1.66332	0.218365	2.01992	0.670911	0.930757	0.808319	2.02203	1.05996	1.44353	0.758903	0.575612
2.3.1.179	0	0	0	0	0	0	0	0.0102029	0	0.014071	0.0184186	0.0266577	0.0523945	0.0297449	0	0	0	0.0546587
2.1.2.9	0	0	0	0	0	0	0	0.810385	0	0.321834	0.0925697	0	0	0.108	0	0	0	0
2.7.1.196	0	0	0	0	0	0	0	1.57616	0.497314	2.5295	1.22756	1.23877	1.44535	2.66005	1.57756	1.9541	2.76142	2.38475
2.7.1.200	0	0	0	0	0	0	0	1.19554	0.35592	0.860702	0.799576	0.533964	0.979499	1.1193	1.12242	1.38443	0.981741	1.86142
2.7.4.1	0	0	0.279739	0	0	1.37434	0	1.93216	0.202922	1.68923	0.234949	0.375504	1.60021	2.01597	1.30176	0.439009	0.575747	0.0899688
2.3.1.48	0	0	0	0.0331998	0	0	0	15.9412	2.8501	15.579	6.57003	7.48895	8.00926	15.7895	8.13463	7.8619	6.73133	6.75138
2.3.1.251	0	0	0	0	0	0	0	0.455453	0.0641855	0.406616	0.569812	0.239503	0.325502	0.699448	0.411739	0.235297	0.0444434	0.900483
2.3.1.54	0	0	0	0	0	0	0	0	0	0	0	0	0	0	0	0	0	0
3.1.1.24	0	0	0	0	0	0	0	0.819048	0.104706	0.783596	0.109734	0.225412	0.106651	0.831039	0.656751	0.108939	0.284659	0.45334
2.3.2.2	0	0	0	0	0	0	0	0.705149	0.0822822	0.820969	0.415498	0.361405	0.367724	0.539006	0.351825	0.64283	0.152857	0.146188
3.1.1.31	0	0	0	0.0842445	0	0.41914	0	34.4991	5.63769	29.216	13.5594	14.1639	15.7685	28.4338	14.906	12.8374	13.6253	14.2461
2.3.2.3	0	0	0	0	0	0	0	0	0	0.0274037	0.0788888	0.0117278	0.012712	0.0307859	0.0471283	0	0.0512489	0.310562
3.1.1.1	0	0	0	0	0.685554	0	0	13.0623	1.70778	12.1989	4.72631	5.51582	5.81861	11.6255	4.95026	5.40515	4.95431	3.25007
2.4.1.10	0	0.139489	0.0712742	0	0	0	0	4.21156	0.747308	4.26407	1.13392	1.77533	2.04096	4.77887	1.75759	2.82679	2.4103	3.0984
3.1.1.17	0	0	0	0	0	0	0	0.12466	0.0942431	0.0615726	0	0.198322	0	0.133782	0	0.227273	0	0.00468575
2.4.1.129	0	0	0	0	0	0	0	0.0692986	0.0349124	0.0244896	0.0124094	0.104562	0.050951	0.118873	0.0847774	0.024002	0.0559994	0.867462
3.1.1.3	0	0	0	0	0	0	0	0.0216372	0	0.178513	0.0911773	0.0870403	0.0106254	0.0787916	0.052477	0.061784	0	0.0752123
2.4.1.161	0	0	0	0	0	0	0	0	0	0	0	0	0	0	0	0	0	0
3.1.1.4	0	0	0.104001	0	0	0	0	5.89206	1.69656	5.8163	2.67269	4.35734	5.27525	5.75217	4.33433	5.35378	3.37878	4.30201
2.4.1.12	0	0	0	0	0	0	0	0.13784	0.0386686	0.0955034	0.133862	0.118946	0.215923	0.39837	0.0982065	0.150687	0.217287	3.23739
3.1.1.53	0.215681	0.0891545	0.11105	0.0497731	1.52648	0	0.26753	132.797	31.7703	131.969	53.9408	59.781	73.2212	135.581	68.2221	70.5445	53.9944	54.1781
2.4.1.4	0	0	0	0	0	0	0	0	0	0	0	0	0	0	0	0	0	0
3.1.1.32	0	0	0.104001	0	0	0	0	5.89206	1.69656	5.8163	2.67269	4.35734	5.27525	5.75217	4.33433	5.35378	3.37878	4.30201
2.4.1.18	0	0	0	0	0	0	0	0.0694732	0	0	0	0	0.0269739	0.0710462	0.0463191	0	0.0132135	0
3.1.1.45	0	0.127481	0	0	0.243079	0	0.076663	42.0832	12.0659	45.0072	16.845	15.9051	21.5325	42.0976	17.4991	18.3724	16.9242	23.8136
2.4.1.7	0	0	0	0	0	0	0	0.00271622	0	0.0020583	0	0	0	0.00431732	0	0.00577725	0.00581481	0.00826309
3.1.1.85	0	0	0	0	0	0	0	0	0	0.00346091	0	0	0	0.00330715	0	0	0	0
2.4.1.21	0	0	0	0	0	0	0	0.083237	0.016137	0.100987	0	0.00273263	0.014989	0.0880213	0.0113616	0.0147487	0.0264715	0.0829269
3.1.27.6	0	0	0	0	0	0	0	2.95811	1.53207	3.5658	1.52747	2.48587	4.50331	3.74933	3.98161	4.1981	2.25646	1.59137
2.4.99.16	0	0	0	0	0	0	0	0.0814865	0.0539444	0.00842162	0	0.0176308	0.0383351	0.0736326	0.0705493	0	0.0128836	0.0937751
2.7.1.156	0	0	0	0	0	0	0	0	0	0	0	0	0	0	0	0	0	0
2.7.1.24	0	0	0	0	0	0	0	0	0	0	0	0	0	0	0	0	0	0
2.4.1.5	0.0790451	0.63133	0.10232	0	1.33337	0.651648	0.0504383	4.41824	1.51328	4.26312	1.6466	1.94798	2.21896	3.78507	1.80895	1.35613	1.43209	1.51899
2.4.1.8	0	0	0	0	0.113861	0	0	4.72257	0.621543	4.39383	2.46341	2.69579	2.51451	4.69284	3.14906	3.41292	2.53054	5.53214
3.1.1.5	0	0	0	0	0	0	0	6.41384	1.68432	8.07646	3.2638	3.83929	4.94012	7.84832	4.56419	5.6668	2.55734	6.38895
2.5.1.105	0	0	0	0	0	0	0	0.116382	0.0355908	0.0560361	0.0357904	0.0293374	0.136186	0.16796	0.0237637	0.0900373	0.115681	0
3.1.1.61	0	0	0	0	0	0	0	0.203251	0	0.190747	0.101247	0.0193683	0.0389296	0.179363	0.046273	0.0178223	0.0688715	0.448833
2.5.1.129	0	0	0	0	0	0	0	0.0878219	0.030636	0.0784964	0.268491	0.0244669	0.0532851	0.129098	0.110766	0	0.0213919	0
3.1.2.12	0	0	0.206558	0	0.948619	0	0	51.7219	11.0143	50.2001	21.2379	20.5188	25.2563	52.9826	24.9056	26.2953	20.4025	7.62626
2.5.1.30	0	0	0	0	0	0	0	0.158257	0.208035	0.192076	0.218619	0.148541	0.17551	0.254869	0.31639	0.346129	0.0874741	0.243538
2.7.11.1	0	0	0.145863	0	0.111646	0.187852	0	20.5454	5.17287	20.2732	9.48304	9.09496	12.6473	22.461	14.0933	13.4646	9.19691	6.53444
3.1.1.11	0.141622	0	0	0	0.244081	0	0	28.4078	7.62217	27.2353	11.1175	12.8556	13.9391	28.7136	12.9634	14.6951	11.8461	14.3539
2.5.1.75	0	0	0	0	0	0	0	0	0	0.026389	0	0	0	0	0	0.0219583	0	0.0264079
2.5.1.63	0.305348	0	0	0	0	0	0	0.970126	0.7129	1.6606	0.607505	1.83271	2.50387	1.60705	2.03549	1.90083	0.510913	2.22506
3.1.21.1	0	0	0	0	0	0	0	4.47002	1.50157	5.1517	2.11822	1.99059	3.51801	5.03159	4.24116	3.87408	3.24686	0.111037
2.5.1.90	0	0	0	0	0	0	0	0.158257	0.208035	0.192076	0.218619	0.148541	0.17551	0.254869	0.31639	0.346129	0.0874741	0.243538
3.1.1.83	0	0	0	0	0	0	0	0.100444	0	0.0749291	0	0.105144	0.129653	0.0503102	0	0.0209968	0.0554376	0.702628
2.7.1.35	0	0	0	0	0	0	0	0	0	0.00520985	0	0	0	0.02903	0	0	0	0
2.7.7.7	0.247293	0	0.302832	0.181182	0.221065	0	0.183657	43.2689	9.55826	40.2563	17.0833	15.7183	22.2371	42.066	19.1081	18.0864	12.2212	3.33356
2.6.1.14	0	0	0	0	0	0	0	0.00482978	0	0.00311485	0.0155473	0	0	0.0222564	0	0	0.0200014	0.0125612
2.6.1.1	0	0	0	0	0	0	0	0.00482978	0	0.00311485	0.0155473	0	0	0.0222564	0	0	0.0200014	0.0125612
3.1.3.10	0.186204	2.65044	2.03445	0.0581072	0.679488	10.1794	0.4082	8.94213	3.23692	10.1732	4.28427	5.23051	7.04602	9.13542	9.20969	8.96847	6.66246	3.26307
2.6.1.9	0	0	0	0	0	0	0	1.38601	0.253458	1.85495	0.867622	0.426935	0.990173	2.02778	0.832066	0.6283	0.706136	0.139616
2.5.1.94	0.305348	0	0	0	0	0	0	0.970126	0.7129	1.6606	0.607505	1.83271	2.50387	1.60705	2.03549	1.90083	0.510913	2.22506
3.1.26.11	0	0.81627	0	0	0	1.19841	0	0.909138	0.436675	0.558919	0.345095	0.270977	1.00711	0.498152	0	0.127996	0	0.0410297
2.5.1.19	0	0	0	0	0	0	0	0.201841	0.0273791	0.304823	0.0493841	0.0447535	0.0915946	0.324436	0.0837373	0.148637	0.110778	0
3.1.2.6	0	0	0	0	0	0	0	0	0	0	0	0	0	0	0	0	0	0
2.7.1.194	0	0	0	0	0	0	0	1.12939	0.230698	0.766981	0.439897	0.22248	0.524947	1.06581	0.952309	0.896595	0.865568	1.63819
2.7.1.180	0	0	0	0	0	0	0	3.72942	0.827447	2.9407	0.716009	0.828353	1.52548	3.86508	1.76342	1.04816	1.19294	3.30555
2.7.7.62	0	0	0	0	0	0	0	0	0	0	0	0	0	0	0	0	0	0
2.7.7.9	0	0	0	0	0	0	0	0	0	0	0	0	0	0	0	0	0	0
3.2.1.82	0	0	0	0	0	0	0	0.0747138	0.032563	0.0762584	0.0100461	0.0890966	0.0966073	0.177468	0.0828768	0.0787371	0.132788	3.67612
3.1.3.16	0	0	0	0	0.345901	0	0	1.21863	0.127233	1.16946	0.212592	0.471236	0.799653	1.55962	0.188294	0.943982	0.933041	0.354025
3.2.1.25	0.0334559	0	0	0	0.22293	0	0	17.6221	3.11077	16.3616	8.79944	8.4775	11.1491	19.2908	9.99565	11.7939	9.39685	5.71703
3.2.1.51	1.23796	0.8082	0.968829	0.0879833	1.62718	0.469239	0.15467	511.433	115.142	485.53	207.124	211.602	270.147	499.141	248.174	243.788	175.202	123.293
3.1.27.1	0	0	0	0	0	0	0	2.97187	1.53919	3.58238	1.53457	2.49743	4.52425	3.76677	4.00013	4.21762	2.26695	1.59877
3.1.3.25	0	0	0	0	0	0	0	0.275581	0.0508202	0.126899	0.185699	0.0831511	0.0239335	0.0452969	0.154455	0.144013	0.100839	0.0611
3.2.1.178	0	0	0	0	0.493612	0	0	5.04732	1.77931	4.12901	0.890556	2.80179	2.66255	3.39288	1.58496	2.52301	0.808508	4.61228
3.2.1.21	0.660226	0.538714	0.542734	0.0492194	1.33173	0	0.314306	189.988	49.6434	204.144	60.2873	86.7364	91.0326	177.691	69.9853	94.9309	85.481	157.272
3.2.1.40	0.220702	0.120119	0.0831494	0	0.79752	0	0.0794605	131.943	29.613	127.966	53.9279	55.0537	70.0862	128.517	63.7047	64.6479	48.335	30.5266
3.1.3.27	0	0	0	0	0	0	0	0	0	0	0	0	0	0	0	0	0	0
3.1.3.26	0	0	0	0	0.225057	0	0	2.84888	1.30773	3.61933	1.71343	2.16085	2.84127	3.60015	4.23955	4.0733	3.04006	0.775567
3.2.1.81	0	0	0	0	0	0	0	0.254218	0.0355651	0.293586	0.165457	0.0888724	0.127818	0.314078	0.0753319	0.102978	0.180095	2.59868
3.1.3.1	0	0	0.318042	0	0.584703	0	0.180997	49.0913	16.484	52.9543	18.449	28.5092	28.0972	51.0457	23.1509	33.561	28.5529	48.8007
3.1.3.2	0.319541	0.519054	0.240774	0	0.329909	0.508035	0	51.4045	13.1917	48.3128	21.86	23.7283	31.1414	49.4141	30.6311	27.5016	22.6687	15.0667
3.2.1.31	0	0.159819	0	0.0446074	0	0	0	10.2868	1.91754	10.2031	4.30734	5.28909	5.97999	11.1438	6.41753	6.82278	5.85362	2.42193
3.2.1.65	0	0	0	0	1.52153	0	0.0272483	53.3013	19.0097	62.4599	16.8975	34.1907	29.0282	55.8228	18.2194	34.3242	27.4198	80.6003
3.1.3.39	0	0	0.0611098	0	0	0	0	5.26409	1.87688	5.97484	2.57306	2.15895	3.07486	6.08118	4.77674	5.51406	3.44133	1.68878
3.1.3.3	0	0	0.137591	0.0672715	0	0	0	39.6198	9.14152	30.8169	18.3416	23.6025	29.6281	46.4349	25.2858	22.4661	14.699	17.0947
3.2.1.83	0	0	0	0	0	0	0	0.580597	0.159789	0.642757	0.357628	0.779964	0.62931	1.03567	0.703425	0.450077	0.637588	3.03527
3.1.3.48	0	0	0	0	0	0	0	1.2435	0.278222	0.956408	0.515055	0.622289	0.531132	1.18235	0.616106	0.651271	0.525927	4.41061
3.2.1.91	0.0452064	0	0.208308	0	0.150614	0	0.0485508	23.488	3.4876	23.3539	10.3356	11.9383	13.1511	25.8389	13.8574	15.9156	11.4138	10.9808
3.1.3.4	0	0	0	0	0	0	0	0	0	0	0	0	0	0	0	0	0	0
3.2.1.28	0	0	0.10686	0	0	0	0	6.85373	2.92626	7.13017	4.90754	5.03838	7.18206	6.36658	7.37213	7.33244	3.86753	2.56315
3.2.1.60	0	0	0	0	0	0	0	0.289586	0	0.356144	0.0381468	0.13753	0.123021	0.315726	0.0514289	0.330835	0.170314	0.979225
3.1.3.6	0.411672	1.19472	1.3327	0.0404219	1.20186	5.38283	0.212691	57.4687	15.8509	57.2516	20.3088	29.8845	34.8869	56.4752	30.2872	33.1004	27.6198	51.0995
3.1.3.5	1.00306	1.85387	2.04932	0.0466312	1.26859	10.6881	0.14685	54.4377	15.2464	53.8633	22.6663	29.6831	37.0155	50.8341	33.3266	34.0191	22.3865	54.6005
3.2.1.18	0	0	0	0	1.95388	0	0	36.215	8.77941	33.6161	12.3023	19.0822	19.7504	36.2392	15.5727	20.1106	13.9863	22.8267
3.2.1.24	0	0.0456435	0	0	0.694461	0	0.0678172	24.0451	4.0127	27.6021	12.3441	13.8595	15.8007	30.2729	16.7682	18.7902	14.2732	7.41159
3.2.1.41	0	0	0.079857	0.360034	0	0	0	11.9479	5.84537	15.0757	2.87525	7.10638	5.02449	11.4108	1.41237	7.40008	6.70767	30.0588
3.1.3.8	0	0	0	0	0	0	0.207981	0.623047	0.299169	0.408028	0.392443	0.245488	0.497795	0.632836	0.572818	0.488533	0.47875	0.0644031
3.1.31.1	0	0	0	0	0	0	0	0.159178	0.116731	0.110016	0	0.0773287	0.0234968	0.127195	0	0.267931	0	0.0304062
3.2.1.89	0	0	0	0	0	0	0	1.14029	0.603263	1.57132	1.04577	0.774112	1.15269	1.00788	1.20156	1.23237	0.704674	14.815
3.1.3.97	0	0	0	0	0	0	0	11.0458	1.88747	9.54651	3.70364	4.0122	5.02152	9.45108	4.36626	3.82596	4.118	1.38593
3.1.3.81	0	0	0	0	0	0	0	0	0	0	0	0	0	0	0	0	0	0
3.2.1.202	0	0	0	0	0	0	0	0.332983	0.0420225	0.307831	0.20436	0.310228	0.333497	0.633465	0.461332	0.415176	0.486211	0.130925
3.2.1.23	1.06748	1.18586	1.13197	0.554752	4.2687	0.822648	0.202663	736.889	158.48	695.32	295.476	309.74	389.227	723.455	367.8	364.468	272.358	165.29
3.2.1.4	0.188602	0	0.500471	0.243673	1.18617	0	0.241441	41.346	11.1003	42.8237	11.1265	19.3958	17.7495	43.5122	15.5157	25.1612	22.6749	79.715
3.1.4.16	0.411672	1.19472	1.3327	0.0404219	1.20186	5.38283	0.212691	57.4687	15.8509	57.2516	20.3088	29.8845	34.8869	56.4752	30.2872	33.1004	27.6198	51.0995
3.1.4.17	0	0	0	0	0	0	0	0	0	0	0	0	0	0	0	0	0	0
3.1.4.3	0	0	0	0	0	0	0	1.07587	0.120271	1.26853	0.30266	0.350449	0.199271	0.982737	0.280882	0.326686	0.358574	0.18907
3.2.1.78	0	0	0	0	0	0	0.00816851	12.7743	4.72289	16.1935	3.55512	5.24666	3.60146	13.4477	2.29423	7.56465	10.9725	52.6227
3.1.4.46	0	0	0.167884	0	0.508688	0	0.381523	38.0127	11.0144	43.0964	16.7515	23.131	28.3679	43.6577	25.401	28.2788	24.0806	35.8139
3.2.1.26	0	0.226455	0	0	0	0	0	16.176	3.85818	17.3533	5.19166	8.04129	8.24804	16.7235	5.64972	9.14932	5.30801	9.67654
3.2.1.67	0	0	0	0	0	0	0	31.2493	6.26621	30.3114	12.7827	12.077	15.7355	29.6216	16.4365	13.8237	10.1691	2.30538
3.1.4.53	0	0	0.103601	0	0	0	0	30.1981	4.66658	27.4909	10.6535	14.2869	14.9845	33.3631	16.1118	17.6613	16.1243	9.17118
3.1.4.55	0	0	0	0	0	0	0	0	0	0.0658077	0	0	0	0	0	0	0	0
3.2.1.99	0	0	0	0	0.737549	0	0	15.2913	3.44938	16.0685	5.96591	9.08526	8.44556	17.1233	8.88345	9.96303	10.4638	25.5132
3.1.6.12	0	0	0	0	0.413473	0	0	3.07704	0.554111	3.26949	1.75532	1.34252	2.39356	3.50915	1.3528	1.91322	1.69397	0.746268
3.2.1.97	0	0	0	0	0	0	0	7.53601	3.45675	9.72334	3.76448	5.07048	5.03193	7.68859	3.66408	5.74392	4.7727	15.0653
3.1.6.14	0	0	0.0617926	0	0.189936	0	0	3.54602	0.321193	3.73084	2.07205	1.73777	1.68118	3.64766	2.15321	2.90129	1.71629	2.19063
3.2.1.96	0.162025	0	0	0	2.00739	0	0	8.60651	3.27381	8.2342	4.12546	5.438	6.74702	10.4113	5.96788	6.39124	5.69404	10.487
3.1.6.13	0	0	0	0	0	0	0	0.763259	0.0186094	0.781844	0.0754979	0.186015	0.436267	0.744689	0.037652	0.522569	0.353588	0.333545
3.2.1.93	0	0	0	0	0	0	0	0.00271622	0	0.0020583	0	0	0	0.00431732	0	0.00577725	0.00581481	0.00826309
3.1.6.8	0	0	0	0	0	0	0	1.78006	0.255076	1.01139	0.439078	0.749233	1.05834	1.52242	1.64051	1.68425	0.685224	1.32483
3.2.1.1	0.168762	0.340108	0.270863	0	1.32742	0	0.0251437	114.884	31.1014	115.637	42.0615	53.9321	58.0589	112.411	47.7962	59.4157	45.8996	86.5277
3.2.1.35	0	0	0	0.029348	0.098164	0	0	29.7375	8.16689	29.4258	12.7298	17.2671	19.1757	29.8977	19.0411	22.871	14.5108	20.5392
3.2.1.52	0	0.418393	0.346237	0.39025	1.58735	0.891812	0.213336	203.412	48.5905	199.528	79.3454	97.9997	118.949	204.084	101.499	116.242	78.6312	79.5285
3.1.6.1	0	0.174268	0.0509631	0	0.165291	0	0	75.6634	17.4376	72.5844	34.291	36.6411	45.7364	75.5218	43.6104	40.0164	31.5076	23.9202
3.2.1.10	0	0	0	0	0	0	0	5.11801	1.24556	5.16055	2.67544	2.92972	4.48031	6.55971	3.95812	3.7729	4.70569	1.17194
3.1.6.6	0	0	0	0	0	0	0	10.699	2.06468	11.0335	4.26772	5.92325	5.90864	13.1259	7.30488	6.97178	6.79272	1.78137
3.4.11.10	0	0	0	0	0	0	0	0.0951934	0.240358	0.345817	0.542045	0.719614	0.519178	0.0966397	0.342163	0.471907	0.344651	3.35187
3.2.1.135	0.192157	0.193628	0.308412	0	0.602697	0	0	103.495	24.6793	100.051	37.9083	44.9128	49.2409	97.7762	42.2642	47.0357	36.745	43.3181
3.2.1.37	0	0.0899535	0.180983	0	0.686091	0	0.0166572	87.8159	26.1931	92.7397	29.6273	36.7228	42.3587	80.3088	30.7004	43.6743	32.1309	50.8451
3.2.1.70	0	0	0	0	0	0	0	0.00271622	0	0.0020583	0	0	0	0.00431732	0	0.00577725	0.00581481	0.00826309
3.2.1.132	0	0	0	0	0	0	0	2.07362	0.705303	2.17284	1.37337	0.896048	2.1161	2.00551	2.55367	2.522	1.22629	2.3144
3.2.1.11	0	0	0	0	0.18926	0	0	0.273571	0.0745858	0.207096	0.261281	0.16737	0.241905	0.277777	0.301652	0.267333	0.258015	4.89796
3.2.1.94	0	0	0	0	0	0	0	4.05976	0.718425	3.91055	1.55681	1.72085	2.50035	5.4862	1.846	2.87454	1.7808	1.09386
3.2.1.136	0	0	0	0	0	0	0	0.0647989	0.0294291	0.0270271	0.0355503	0.0550712	0.0871408	0.199779	0.136299	0.103586	0.127212	2.10517
3.2.1.46	0	0	0	0	0	0	0	0.0794325	0.00868021	0.132018	0.156819	0.0346615	0.108213	0.150233	0.0326152	0.0438899	0.108686	0.00890473
3.2.1.8	0	0	0.309448	0	0.582804	0	0.0472112	32.5789	10.2254	33.0703	11.5244	15.3984	16.4416	32.2023	13.2451	18.4233	13.5412	45.7891
3.2.1.139	0	0	0	0	0.138745	0	0	18.7446	7.15891	22.479	3.40403	11.1097	8.6238	17.6382	3.37386	10.8388	7.59449	32.2305
3.2.1.156	0	0	0	0	0	0	0.0411803	5.44875	2.56375	7.91567	1.51008	2.84605	2.06577	6.70853	0.466539	3.40488	4.00324	26.8593
3.2.1.45	0	0	0	0	0	0	0.0460994	1.11608	0.284404	1.04968	0.449884	0.89433	1.01976	1.55043	1.02964	0.843137	0.483128	2.77761
3.2.1.73	0	0	0	0	0	0	0	1.44178	0.160678	1.16415	0.646537	0.828005	0.787162	1.43594	0.923742	1.16894	0.710152	1.9796
3.2.1.14	0	0	0	0	0.326387	0	0	11.3085	3.23325	10.4957	5.81297	6.51547	9.75221	10.4296	11.8542	11.6151	6.94385	11.5413
3.2.1.3	0.128236	0	0.0864871	0	2.78034	0.203882	0.0735932	157.496	41.7384	159.481	54.5033	67.9042	79.2904	154.913	63.9164	75.209	57.2056	89.3948
3.2.1.80	0	0	0.0932966	0	1.28539	0	0.0230194	44.1074	14.7574	51.0247	14.6162	26.8383	22.8381	46.2525	15.994	28.3802	23.6641	67.4762
3.2.1.15	0	0	0	0	0	0	0	0.465192	0.190962	0.357959	0.246061	0.303896	0.262608	0.667134	0.403777	0.34042	0.292799	0
3.2.1.141	0	0	0	0	0	0	0	0	0	0	0	0	0	0	0	0	0	0
3.2.1.169	0	0	0	0.0331998	0	0	0	15.9412	2.8501	15.579	6.57003	7.48895	8.00926	15.7895	8.13463	7.8619	6.73133	6.75138
3.2.2.21	0	0	0	0	0	0	0	0.0398711	0	0	0	0	0	0.0475573	0	0.278865	0	0.0152407
3.2.1.164	0	0	0	0	0	0	0	0.0605374	0.0119776	0.0920637	0.0383335	0.0805356	0.136584	0.106011	0.0299079	0.0750352	0.0860431	0.768146
3.2.2.9	0	0	0	0	0	0	0	0	0	0	0	0	0	0	0	0	0	0
3.2.1.20	0.132883	0	0.179242	0.0155028	2.33231	0.211269	0.410426	251.382	55.4855	250.851	94.6705	107	131.358	258.528	120.371	132.592	100.364	101.26
3.2.1.180	0	0	0	0	0	0	0	0.742423	0.0855137	0.808008	0.266856	0.223774	0.200826	0.814476	0.260766	0.341277	0.231111	2.17777
3.2.1.55	0.326869	0	0.381178	0	1.56335	0	0.159472	149.743	42.5744	158.999	55.5673	75.8766	79.0745	151.023	67.0584	86.927	69.7366	121.561
3.2.1.177	0	0	0	0	0	0.201213	0.0377481	52.5877	11.8521	48.7996	22.1463	22.2289	30.1525	53.3739	28.974	24.8862	19.4808	6.54066
3.2.1.172	0.221793	0	0	0	0.68697	0	0.00856605	99.1087	24.6711	95.9378	42.5068	43.3249	52.9403	96.6326	47.4319	50.1212	34.3889	24.9776
3.2.1.17	0	0.111502	0.133282	0	1.06305	0.327403	0	13.5037	2.49876	13.2083	4.38707	5.52801	8.2512	11.6684	8.13045	9.52845	5.69527	12.0789
3.2.1.22	0.428572	0.295384	0.411607	0.0821527	1.68101	0.471401	0.230573	203.685	52.663	204.271	73.103	94.112	105.344	207.419	87.0582	105.78	78.9405	110.482
3.2.1.50	0.118189	0.128651	0	0.0509254	0.122024	0	0	26.2617	5.17661	24.9078	9.33425	10.7418	12.7199	24.3925	10.6512	12.5266	9.59852	7.96505
3.2.2.10	0	0	0	0	0	0	0	0	0	0	0	0	0	0	0	0	0	0.973863
3.4.11.14	0	0	0	0	0	0	0	0	0	0	0	0	0	0	0	0	0	0
3.4.11.15	0	0	0	0	0	0	0	0.197933	0.0344393	0.158805	0.0664162	0	0	0.0400087	0	0.0222991	0	0
3.4.11.19	0	0	0	0	0	0	0	0.0157135	0	0.0297025	0	0.0328764	0	0.0637705	0.00935633	0.0106069	0.0103367	0
3.5.4.12	0	0	0	0	0	0	0	0	0	0.0156574	0	0	0	0.0448853	0	0	0	0.0464277
3.4.11.4	0	0	0	0	0	0	0	0	0	0	0	0	0	0	0	0	0	0.286184
3.4.11.6	0	0	0	0	0	0	0	0.0951934	0.240358	0.345817	0.542045	0.719614	0.519178	0.0966397	0.342163	0.471907	0.344651	3.35187
3.5.1.78	0.13961	0	0	0	0	0	0	0.591914	1.33303	0.596968	0.82888	1.27396	1.38276	0.928285	1.19128	0.989754	0.709789	2.0684
3.4.11.5	0	0	0	0	0	0	0	0.219022	0	0.184672	0.14764	0	0	0.171016	0.0519901	0.0505265	0	0
3.5.4.3	0	0	0	0	0	0	0	0	0	0.0156574	0	0	0	0.0448853	0	0	0	0.0464277
3.4.11.9	0	0	0	0	0	0	0	0.151877	0.104507	0.8013	0.194049	0.904714	1.11966	0.683134	0.7591	0.816164	1.6136	0.0369072
3.5.4.1	0	0	0	0	0	0	0	0	0	0	0	0	0	0	0	0	0	0
3.4.13.19	0	0	0	0	0	0	0	1.47683	0.446565	1.59553	0.430332	0.717137	1.1898	1.86866	0.955334	0.930955	0.700902	1.51862
3.4.24.40	0.0959169	0	0.0646898	0	0.19601	0	0	2.99164	1.32889	2.57546	1.67581	1.81753	2.06088	3.10087	2.14156	2.43903	1.59882	5.61439
3.5.1.1	0.223707	0.570832	0.539764	0	0.544229	2.09518	0.0263014	76.4991	16.7498	70.1871	31.3665	28.4061	41.187	71.9856	38.8055	34.4105	23.6845	7.1235
3.4.11.2	0	0	0	0	0.41598	0	0.00518699	15.0603	2.61326	14.5366	7.02076	7.97741	9.66002	16.6459	11.311	9.96764	8.83143	6.41165
3.4.13.22	0	0	0	0	0.250411	0	0	14.6494	6.46492	19.4678	3.83396	7.43912	4.38825	15.8615	2.01795	8.7838	12.2113	42.4316
3.4.24.71	0	0	0	0	0	0	0	0.00871632	0	0.00532074	0	0	0.0284397	0.010589	0.0160413	0	0	0.00466602
3.5.1.2	0	0	0	0	0	0	0	0.0344014	0	0	0	0.0447814	0.0739404	0.00518637	0	0	0	0
3.4.14.11	0	0.16715	0	0	0.272387	1.29817	0	0.219312	0.255826	0.100934	0.0811045	0.0188758	0.122746	0.102532	0.0832023	0.041115	0.0168785	0.0437154
3.4.14.5	0.502103	0.370288	0.209276	0.0379445	1.03679	0.617203	0.196251	265.443	59.6206	256.784	102.829	105.674	135.238	257.279	122.06	125.452	97.3455	83.9191
3.5.3.12	0	0	0	0	0	0	0	0	0	0	0	0	0	0	0	0	0	0
3.4.15.5	0.0400737	0	0.181138	0	0.534053	0.224645	0.0168852	17.7992	5.11532	23.1668	5.59698	9.85578	10.3094	17.9775	6.9634	11.4861	10.3325	22.7039
3.6.3.12	0	0	0	0	0	0	0	0.313309	0.158611	0.251837	0.189262	0.191435	0.0683822	0.30717	0.238981	0.232793	0.135818	0
3.4.16.4	0.460811	1.17869	1.29094	0.230793	1.81454	3.29688	0.113365	122.259	42.0672	126.423	59.5981	66.6707	84.8403	116.688	74.9834	80.4753	58.9226	98.0431
3.5.99.6	0	0	0	0	0	0	0	0	0	0.0629281	0.0774414	0	0.0218516	0	0.0106184	0.0144309	0	0
3.4.14.12	0	0.169274	0	0	0	0	0	2.02025	0.346033	2.32102	0.779192	1.36377	1.29097	2.82099	1.13854	1.22998	1.08378	1.93451
3.4.24.55	0	0	0	0	0	0	0	4.11354	1.67782	4.60858	2.69752	3.34707	4.57027	4.55062	4.93005	5.3297	4.06123	2.79825
3.5.2.17	0	0	0	0	0	0	0	0	0.0947612	0.0704911	0	0.0170496	0.283571	0.707377	0	0.214482	0	0.0574543
3.4.17.13	0	0	0	0	0.296572	0	0	12.2107	3.82709	11.3787	5.98592	6.43558	8.60578	12.5655	8.90482	9.51629	7.45586	8.07265
3.5.1.104	0	0	0	0	0	0	0	0.775472	0.0915491	0.485123	0.240593	0.228899	0.522573	0.930312	0.628112	0.489679	0.389915	1.42006
3.5.1.23	0	0	0	0	0	0	0	0.140967	0.0137698	0.20292	0.0620116	0	0.0190021	0.0726755	0	0.0235078	0.0270539	0
3.4.13.21	0	0	0	0	0	0	0	0	0	0.00840877	0.0535361	0.013091	0	0.0125381	0	0	0	0.0069773
3.4.17.11	0	0	0	0	0	0	0	0.107435	0	0.199893	0.10075	0.0207954	0.0205217	0.0243572	0	0.0502644	0	0
3.4.17.14	0.221658	0	0	0	0	0	0	9.06866	3.9467	8.04558	5.03344	6.2453	7.46244	10.2007	7.35831	6.89186	6.3091	7.36687
3.5.1.41	0	0	0	0	0	0	0	0.0908075	0.162655	0.909281	0.0396486	0.699805	0.762887	0.519407	0.380989	0.646682	0.827857	0.0544238
3.4.17.21	0	0	0	0	0	0	0	0.197933	0.0344393	0.158805	0.0664162	0	0	0.0400087	0	0.0222991	0	0
3.5.4.33	0	0	0	0	0	0	0	0	0	0.0156574	0	0	0	0.0448853	0	0	0	0.0464277
3.4.19.11	0	0	0	0	0	0	0	0.19031	0.153526	0.159651	0.15915	0.149569	0.204468	0.206411	0.0648246	0.112102	0.0958646	1.41297
3.5.99.10	0	0	0	0	0	0	0	0.0154245	0	0.0350651	0	0	0.0809428	0.0617342	0	0.0327735	0	0.116559
3.4.17.22	0	0	0	0	0	0	0	0	0	0	0	0	0	0	0	0	0	0
3.4.24.75	0	0	0	0	0	0	0	1.71097	0.119999	1.85585	0.135678	0.448577	0.586653	1.5155	0.384373	0.493947	0.364323	0.466419
3.5.1.24	0	0	0	0	0	0.450636	0	54.2713	10.9579	48.4474	21.6463	20.6101	27.003	52.4221	26.9759	25.1982	21.6112	8.42857
3.4.19.1	0.218849	0	0	0	0.22595	0.364061	0.0182089	67.7814	15.2548	62.0044	22.5563	29.113	32.1876	62.2298	28.4911	30.8087	26.1857	27.698
3.6.1.1	0	0	0	0	0	0	0	0	0.159947	0.522496	0.119103	0	0.210189	0.306461	0.245466	0.476937	1.0521	0.00557506
3.4.19.13	0	0	0	0	0	0	0	0.705149	0.0822822	0.820969	0.415498	0.361405	0.367724	0.539006	0.351825	0.64283	0.152857	0.146188
3.4.19.5	0	0	0	0	0	0	0	37.7862	8.37233	35.6632	16.6826	13.5516	20.2117	36.3281	18.5376	17.9133	11.2326	3.70981
3.5.1.4	0	0	0	0	0	0	0	0	0	0.00430723	0	0	0	0	0.00860202	0	0.0108189	0.139802
3.4.21.105	0	0	0	0	0	0	0	0	0	0	0	0	0	0	0	0	0	0
3.5.1.3	0	0	0	0	0	0	0	0.163763	0	0.0770651	0.0292225	0.0443954	0.136567	0.362177	0.31053	0.03907	0.190946	0.116299
3.4.21.107	0	0	0.134569	0.543039	0.737546	0	0	35.5397	12.2751	38.8528	8.08357	20.0858	18.6371	34.4292	12.0249	21.9809	18.5622	51.8534
3.5.1.38	0.222223	0.567045	0.536183	0	0.540618	2.08128	0.0261269	39.0515	8.51906	34.5431	14.8995	13.8258	19.865	35.8112	19.9899	16.1149	12.1438	3.38318
3.4.21.116	0	0	0	0	0	0	0	1.45848	0.228301	1.47404	0.483025	0.471732	0.886736	1.81874	0.830616	0.93604	0.824311	3.22304
3.4.24.28	0	0	0.116869	0	0	0	0	0	0	0	0	0	0	0	0	0	0	0
3.5.1.105	0	0	0	0	0	0	0	4.84014	0.571684	3.99413	0.930643	1.63233	1.7512	4.28906	2.32769	2.38247	2.43438	1.33671
3.4.21.121	0	0	0	0	0	0	0	0	0	0	0	0	0	0	0	0	0	0
3.4.21.110	0	0	0	0	0	0	0	0.13726	0.0544718	0.0942364	0.071292	0.0993146	0.0713745	0.0691526	0.0428689	0.0185067	0.0153829	0.597086
3.5.99.2	0	0	0	0	0	0	0	0.894408	0.273478	1.10264	0.714768	0.161545	0.168753	0.942157	0.583398	0.531953	0.381137	0.019523
3.4.21.26	0	0.171893	0	0	0	0	0	1.04899	0.124203	0.941592	0.0859047	0.228168	0.45166	1.08007	0.103626	0.537049	0.126638	3.23114
3.6.3.21	0	0	0	0	0	0	0	0.0495023	0	0.601357	0	1.03303	0.161275	0.33592	0.941715	0.365947	0.403631	0
3.4.21.19	0	0	0	0	0	0	0	0	0	0.00501931	0	0.0248958	0	0.0133629	0	0	0	0.659946
3.6.1.27	0	0	0	0	0	0	0	1.64046	0.266874	1.65815	0.418596	0.928198	0.852625	1.73351	0.542463	0.568786	0.638332	0.930915
3.4.21.50	0	0	0	0	0	0	0	0.0380586	0	0.0209085	0	0	0.00596308	0.0309348	0.0281898	0.00855632	0.018681	0.829699
3.6.1.3	0	0	0	0	0	0	0	0	0	0	0	0	0	0	0	0	0	0
3.4.21.66	0	0	0	0	0	0	0	0.38015	0.0483363	0.430137	0.180578	0.127625	0.200791	0.766277	0.196979	0.178073	0.226148	2.21478
3.6.3.38	0	0	0	0	0	0	0	0	0	0	0	0	0	0	0	0	0	0
3.4.21.62	0	0	0	0	0	0	0	0.00642255	0	0.00583578	0.00582569	0.00429595	0.00466722	0.191673	0.0304746	0.0294031	0.0279131	0.435296
3.4.24.25	0	0	0	0	0	0	0	0.425993	0.0592932	0.422744	0.167631	0.316907	0.257252	0.696761	0.337606	0.324965	0.431172	1.06623
3.4.24.56	0	0	0	0	0	0	0	4.11354	1.67782	4.60858	2.69752	3.34707	4.57027	4.55062	4.93005	5.3297	4.06123	2.79825
3.5.1.124	0	0	0	0	0	0	0	0.66879	0.15652	0.788795	0.0528863	0	0.477893	0.656911	0.37723	0.306011	0.437909	0
3.4.21.96	0	0	0	0	0	0	0.00831643	0.807375	0.263124	0.5778	0.322508	0.364867	0.57673	0.603007	0.457196	0.368993	0.43039	9.44976
3.4.21.102	0.210425	0.696757	0.458779	0.0485602	1.48585	1.8115	0.0976565	112.027	26.4115	107.871	40.2874	47.8444	54.5392	105.419	49.7536	54.8646	43.007	52.4714
3.4.22.40	0.209612	0	0.157943	0	1.5149	0	0.0080956	162.633	38.7124	152.684	64.2203	65.9758	86.7903	160.536	79.1995	76.3966	62.5325	37.5212
3.4.24.29	0	0	0.116869	0	0	0	0	0	0	0	0	0	0	0	0	0	0	0
3.5.1.19	0	0	0	0	0	0	0	0	0	0	0	0	0	0	0	0	0	0
3.4.21.111	0	0	0	0	0	0	0	0.00642255	0	0.00583578	0.00582569	0.00429595	0.00466722	0.191673	0.0304746	0.0294031	0.0279131	0.435296
3.6.3.14	0	0	0	0	0	0	0	0	0	0	0	0	0	0	0	0	0	0
3.4.22.70	0	0	0	0	0	0	0	0.931372	0.275831	0.469723	0.706894	0.467512	0.559489	0.398556	0.637847	1.06704	0.953749	1.44387
3.4.23.48	0.29067	0	0	0	0	0	0	1.95669	0.661969	2.52487	1.64554	1.1172	2.30264	2.13598	2.41037	1.82393	0.897803	0.172252
3.6.3.15	0	0	0	0	0	0	0	0	0	0	0	0	0	0	0	0	0	0
3.4.24.16	0	0	0	0	0	0	0	0	0	0	0	0	0	0	0	0	0	0
3.5.1.28	0.629783	1.88986	0.588103	0	3.44093	5.70488	0.403647	74.9027	27.2548	75.1965	40.3661	45.5378	57.7702	75.6354	59.3069	52.1521	47.2732	96.795
3.5.2.6	0.478805	6.09169	4.35816	1.60776	11.2247	13.588	2.32561	10.0095	3.65662	8.54461	4.95371	6.88566	8.60351	9.7076	6.36677	7.34064	7.31221	11.3589
3.4.23.49	0.289936	0	0	0	0	0	0	1.95175	0.660299	2.5185	1.64139	1.11438	2.29683	2.13059	2.40429	1.81932	0.895537	0.171817
3.4.24.15	0	0	0	0	0	0	0	0	0	0	0	0	0	0	0	0	0	0
3.5.1.11	0	0	0	0	0	0	0	0.264532	0.0810248	0.354624	0.0781281	0.0188138	0.0279308	0.0735517	0.0276218	0.0236327	0.0235151	0
3.5.1.97	0	0	0	0	0	0	0	0.158269	0.0484768	0.21217	0.0467438	0.0112562	0.0167109	0.0440057	0.016526	0.0141393	0.014069	0
3.4.24.26	0	0	0	0	0	0	0	0.425993	0.0592932	0.422744	0.167631	0.316907	0.257252	0.696761	0.337606	0.324965	0.431172	1.06623
3.4.24.3	0	0	0	0	0.68702	0.528979	0.165928	18.36	3.78053	17.9912	9.37909	9.74153	11.9642	20.7618	14.8195	13.171	11.0086	9.91942
3.4.24.70	0.0400737	0	0.181138	0	0.534053	0.224645	0.0168852	17.7992	5.11532	23.1668	5.59698	9.85578	10.3094	17.9775	6.9634	11.4861	10.3325	22.7039
3.6.3.34	0	0	0	0	0	0	0	0.00680251	0	0.00515481	0	0	0	0	0	0	0	0
3.6.4.12	0	0	0	0	0	0	0	0.186591	0.110518	0.245569	0.129474	0.0832553	0.271077	0.296562	0.443599	0.421605	0.517323	0
3.8.1.5	0	0	0	0	0	0	0	0.13479	0.164596	0.182302	0.297927	0.443237	0.409729	0.258283	0.38277	0.24233	0.373272	1.22609
4.1.1.105	0	0	0	0	0	0	0	0.0287252	0	0.0266208	0	0.0212867	0.0308701	0.0480294	0	0.0176046	0.0831044	0.396845
4.1.1.28	0	0	0	0	0	0	0	0.0287252	0	0.0266208	0	0.0212867	0.0308701	0.0480294	0	0.0176046	0.0831044	0.396845
4.1.1.35	0	0	0	0	0	0.356787	0	0.524352	0.11547	3.10156	0.740335	0.506977	0.896611	2.73611	0.690855	0.495898	0.461442	0.040718
4.1.1.22	0	0	0	0	0	0	0	0	0	0	0	0	0	0	0	0	0	0
5.4.99.9	0.204969	0.130755	0.312593	0	0.249322	1.53575	0	1.41376	0.128543	0.92544	0.268579	0.163621	0.399685	0.680179	0.388931	0.262024	0.0601221	0.0711536
4.1.1.2	0	0	0	0	0	0	0	0	0	0	0	0	0	0	0	0	0	0
4.99.1.3	0	0	0	0	0	0	0	2.27361	1.32971	2.33343	1.88542	2.42613	3.25918	2.51035	2.04313	2.12546	1.70208	11.5626
5.1.3.3	0	0	0	0	0	0	0	3.68747	0.384591	3.84961	2.16022	1.45981	1.95427	3.92068	1.81751	2.97178	1.84875	2.09696
5.3.1.4	0	0	0	0	0	0	0	0	0	0.0115197	0.00773816	0	0	0.00275198	0	0	0	0.0163587
4.1.1.36	0	0	0	0	0	0	0	0.629938	0.178895	0.515729	0	0.2483	0.129758	0.421469	0.254519	0.119005	0.177264	0.307206
4.1.1.52	0	0	0	0	0	0	0	1.64526	0.17288	1.4833	0.397371	1.00334	0.863638	1.68496	1.0735	0.774535	0.701596	4.87522
6.1.1.12	0	0	0	0	0	0	0	0.945344	0.485779	0.787537	1.00911	0.399245	1.60445	0.272329	1.18782	0.776327	0.561404	1.28693
4.1.1.44	0	0.181285	0	0	0	0	0.145113	111.165	20.097	102.368	42.4138	44.8235	52.5612	102.407	53.4304	48.9967	47.0154	20.6104
3.6.1.45	0.780801	1.25974	1.23202	0.0426526	0.495328	6.95999	0.128102	28.6619	8.29724	29.321	13.655	15.5562	19.8457	26.5923	18.4552	17.4751	11.0416	30.6358
6.3.1.8	0.13961	0	0	0	0	0	0	0.591914	1.33303	0.596968	0.82888	1.27396	1.38276	0.928285	1.19128	0.989754	0.709789	2.0684
4.1.1.97	0	0	0	0	0	0	0	0	0	0.0823468	0	0	0.331264	0.689988	0	0.250555	0	0.0517944
5.1.3.37	0	0.0789925	0	0	0	0.69584	0.0284715	3.04328	0.9992	3.28933	2.691	2.628	3.12935	4.31964	5.07354	5.49667	3.48226	3.08258
5.3.1.5	0	0	0	0	0	0	0	0	0.0215679	0.015192	0	0.0194756	0.0188808	0.0412033	0	0	0.0325646	0
4.2.1.10	0	0	0	0	0	0	0	0.410982	0.0272392	0.456064	0.140641	0.0781249	0.22011	0.468768	0.124376	0.091933	0.122666	0
4.2.1.118	0	0	0	0	0	0	0	0	0	0	0	0	0	0	0	0	0	0
6.3.2.5	0	0	0	0	0	0	0	0.629938	0.178895	0.515729	0	0.2483	0.129758	0.421469	0.254519	0.119005	0.177264	0.307206
4.2.1.126	0	0	0.240332	0.0158964	0.422033	0	0.0667806	76.8061	16.8577	72.6854	29.9341	32.7057	43.172	75.8957	39.4622	37.0392	29.3922	13.8246
6.1.1.16	0	0	0	0	0	0	0	0.0207176	0	0	0	0	0.0588017	0.00375047	0.0389437	0.0325202	0.0700851	0.763604
4.2.1.129	0	0	0	0	0	0	0	1.74832	0.0245777	0.290727	0.0605652	0.173955	0.421959	0.882782	1.10214	0.661752	0.519637	0.817552
6.3.2.38	0	0	0	0	0	0	0	0.607648	0.246358	0.627723	0.447805	0.224165	0.753054	0.543923	0.707563	0.560944	0.388655	0.0637365
4.2.1.44	0	0	0	0	0	0	0	1.32768	0.266095	1.7249	0.313223	0.654605	1.10648	1.59594	0.782028	1.00059	0.370486	0.756404
5.2.1.8	0	1.19366	0.873277	0.296712	6.60207	3.73854	0.422609	204.341	48.3294	202.566	75.776	93.8209	112.656	201.369	98.9247	109.729	80.255	99.8355
5.3.99.11	0	0	0	0	0	0	0	0	0	0	0	0	0	0	0	0	0	0
4.2.1.1	0	0.485076	0.752634	0	0	1.75288	0	2.33494	0.206674	1.51541	0.402774	0.661441	0.853671	1.45381	0.340647	0.478186	0.0212459	0.0697627
6.3.4.15	0	0	0	0	0	0	0	0.545478	0.0977629	0.498913	0.264236	0.386491	0.175421	0.363558	0.354014	0.129451	0.145263	0
4.2.1.51	0	0	0	0	0.378752	0	0	0.321288	0	0.333805	0.243134	0	0	0.116085	0	0.0629594	0.0159668	1.19664
4.2.1.3	0	0	0	0	0	0	0	2.57204	0.688198	3.01996	0.725519	0.67045	0.802756	3.12222	1.27337	1.15929	0.931255	0.0313491
6.3.2.4	0	1.01342	0	0	0.203198	0.319518	0	1.36289	0.422016	0.920182	0.525786	0.207752	0.45112	0.389642	0.0816592	0.0988252	0.166813	0.272596
4.2.1.91	0	0	0	0	0.360682	0	0	0.193224	0	0.188223	0.141158	0	0	0.06712	0	0.020503	0.015205	1.13955
5.1.3.6	0	0	0	0	0	0	0	9.10056	1.65463	8.28161	2.82045	2.75975	3.71219	7.18668	3.96666	2.45327	2.49935	0.736402
5.3.3.1	0	0	0	0	0	0	0	0	0	0	0	0	0	0	0	0	0	0
4.2.2.10	0	0	0	0	0	0	0	0	0	0.00808844	0	0.0140097	0.0056759	0.012433	0	0.0353481	0.0121693	0.128402
4.2.2.1	0	0	0	0	0.0767558	0	0	1.39323	0.492163	1.45319	0.95165	0.567629	1.43671	1.29779	1.605	1.66458	0.781327	1.31137
6.3.2.45	0	1.02424	0	0	0.205368	0.322931	0	1.37745	0.426524	0.930011	0.531402	0.209971	0.455938	0.393804	0.0825315	0.0998808	0.168595	0.0800436
4.2.2.20	0	0	0.0655062	0	0.100279	0	0	29.6337	5.07874	25.1855	10.4468	14.1001	16.1508	29.9813	18.2139	15.5625	15.8555	8.16118
5.1.3.15	0	0	0	0	0	0	0	0.11806	0.0463507	0.183197	0.0297957	0	0	0.0290521	0	0	0	0
5.3.4.1	0	0	0.79926	0	0.383058	0.58988	0	14.6873	4.23043	14.9849	6.8933	7.97721	10.9018	15.8	10.2964	10.2093	9.0214	13.0421
4.2.2.21	0	0	0.0655062	0	0.100279	0	0	29.6337	5.07874	25.1855	10.4468	14.1001	16.1508	29.9813	18.2139	15.5625	15.8555	8.16118
4.2.2.23	0	0	0	0.0535563	0	0	0.0100888	8.61392	1.41609	7.62862	3.38948	5.23386	5.50182	9.98142	6.01637	5.78279	5.76406	11.2229
5.1.3.24	0	0	0	0	0	0	0	6.09193	1.87698	6.56597	3.55562	3.19607	5.0353	5.57123	5.08246	4.3072	2.60144	5.31227
5.4.99.16	0	0.198479	0	0	0.776258	0	0.0293465	14.5284	6.95192	16.9989	3.62561	8.70348	5.86334	14.8177	1.66007	8.26648	7.44506	32.6906
4.2.2.24	0	0	0	0	0	0	0	7.17879	1.09301	8.31738	3.41345	4.1444	4.89086	9.39622	5.44055	6.26566	4.34286	1.7147
6.4.1.1	0	0	0	0	0	0	0	0	0	0	0	0	0	0	0	0	0	0
4.2.2.26	0	0	0	0	0	0	0	1.29138	0.176276	1.4432	0.431776	0.521746	0.766469	1.28252	1.22568	0.948168	0.580403	1.49055
4.2.2.2	0	0	0	0	1.00524	0.211422	0	10.5149	4.82027	13.7395	4.26381	6.15765	4.13832	11.6071	4.31822	7.41554	8.83872	33.6948
5.3.1.17	0	0	0.189766	0	0.302713	0	0.193133	78.4085	21.6496	78.227	28.9398	34.9428	40.432	76.7216	36.3624	37.1303	30.1381	36.5526
5.4.2.12	0	0	0	0	0	0	0	0	0	0	0	0	0	0	0	0	0	0
4.2.2.5	0	0	0.0973438	0	0	0	0	18.7961	3.71801	13.0248	5.44054	10.0337	11.3202	20.4962	11.6602	8.53086	12.8081	4.63463
4.2.2.3	0	0	0	0	0	0	0	0.577972	0.0729304	0.470402	0.264525	0.226868	0.331485	0.393109	0.314509	0.210583	0.409174	1.76943
5.3.1.15	0	0	0	0	0	0	0	0.0655167	0.0467068	0.0479923	0	0	0.128261	0.0353497	0.0723452	0	0	0
5.4.99.17	0	0	0	0	0	0	0	1.74832	0.0245777	0.290727	0.0605652	0.173955	0.421959	0.882782	1.10214	0.661752	0.519637	0.817552
4.2.2.7	0	0	0	0	0	0	0	0.245994	0.0555448	0.108303	0.119102	0.0419658	0.0441571	0.144767	0.11744	0.131692	0.195561	0.520718
6.5.1.6	0	0.370539	0	0	0.351452	1.62363	0	2.41926	0.269545	1.36208	0.12322	0.330443	0.742195	1.17001	0.485264	0.539308	0.0196793	0.0900094
4.2.2.6	0.133862	0	0	0	0.138206	0.23254	0	30.2857	6.90789	29.1504	11.9589	11.6102	15.9372	29.6144	14.3671	13.0185	9.45859	3.93752
4.2.2.8	0	0	0	0	0.170382	0	0	12.3228	2.303	10.0337	3.86325	7.07367	7.56544	13.2488	8.99607	6.03956	7.29622	3.87537
6.5.1.3	0	0	0	0	0	0	0	0.454672	0.0260521	0.181269	0.174309	0.107777	0.137809	0.351839	0.268588	0.200655	0.268337	0.0142932
4.2.1.53	0	0	0	0	0	0	0	0.0150569	0	0.0133492	0	0.00385361	0.0192291	0	0.00519498	0	0.00573929	0.55126
6.3.5.1	0	0	0	0	0	0	0	1.11201	0.19773	1.17037	0.18247	0.779612	0.544807	1.45465	0.242209	0.558746	0.373454	0.0933585
4.2.99.18	0	0	0	0	0	0	0	0	0	0	0	0	0	0	0	0	0	0.0163677
5.3.1.32	0	0.388791	0	0	0	0.570806	0	0.287787	0	0	0.0237549	0	0	0	0	0	0	0.0217624
5.4.99.22	0.164245	0	0.270115	0.212203	0	0	0.21026	0.075417	0.135937	0.0783852	0.0956231	0.0592475	0.0688477	0.0556122	0.126815	0.119789	0.101002	0
4.2.2.9	0	0	0	0	0	0	0	0.0167901	0.0129736	0.0185257	0	0.0096687	0.0117516	0.0066826	0	0	0.00976251	0.381164
4.3.1.3	0	0	0	0	0	0	0	0.285083	0.0533605	0.209274	0.0936894	0.195756	0.346312	0.498603	0.102235	0.222592	0.169142	0.0818808
6.5.1.1	0	0.365931	0	0	0.347081	1.60344	0	3.21468	0.266193	1.67298	0.215984	0.326333	0.732965	1.26548	0.479229	0.532602	0.0194345	0.08889
4.3.3.7	0	0	0	0	0	0	0	0.0993778	0	0.0353102	0	0	0	0.0947159	0	0.107438	0	0
6.3.2.8	0	1.01342	0	0	0.203198	0.319518	0	1.36289	0.422016	0.920182	0.525786	0.207752	0.45112	0.389642	0.0816592	0.0988252	0.166813	0.272596
4.3.2.1	0	0	0	0	0	0	0	0.893236	0.0297949	0.819429	0.283309	0.602834	0.534619	1.28349	0.213373	0.670994	0.687017	0.655727
6.5.1.7	0	0.370539	0	0	0.351452	1.62363	0	2.41926	0.269545	1.36208	0.12322	0.330443	0.742195	1.17001	0.485264	0.539308	0.0196793	0.0900094
4.4.1.3	0	0	0	0	0	0	0	0	0	0	0	0	0	0	0	0	0	0
5.3.3.7	0	0	0	0	0	0	0	0.157611	0.260497	0.978607	0.0969885	0	0.342324	0.356512	0.599667	0.258921	0	0
5.4.99.5	0	0	0	0	0	0	0	0.13573	0	0.152848	0.102157	0	0	0.0490877	0	0.0445955	0	0
4.6.1.13	0	0	0	0	0.264201	0.406848	0.00988321	7.70949	1.04332	4.7689	1.22615	3.19801	3.82421	7.48261	3.5721	2.1876	4.89475	2.6716
4.4.1.5	0	0	0	0	0	0	0	0	0	0	0	0	0	0	0	0	0	0
2.1.1.72	0	0	0	0	0	0	0	0.00653246	0.0516377	0.0168684	0	0	0.0294189	0.0424024	0	0	0	0
4.6.1.1	0	0	0	0	0	0	0	0.0683282	0.0932751	0.108761	0.135464	0.179609	0.187618	0.125105	0.141274	0.247697	0.306687	2.10207
4.99.1.12	0	0	0	0	0	0	0	0.168267	0	0.0742088	0.0603477	0	0	0.0363531	0	0	0	0
5.3.1.22	0	0	0	0	0	0	0	0.578185	0.0223777	0.403465	0.184115	0.290841	0.51915	0.465343	0.312764	0.313882	0.215075	0.0816866
5.5.1.16	0	0	0	0	0	0	0	0.699327	0	0.16176	0.0567437	0.045707	0.28093	0.376697	0.52935	0.411433	0.194093	0.66001
5.1.1.20	0	0	0	0	0	0	0	19.9237	2.94433	15.7184	7.40748	8.41032	9.71415	19.6926	11.7744	10.2814	10.5069	7.65975
5.1.3.11	0	0	0	0	0	0	0	0	0	0	0	0	0	0	0	0	0	0.98028
5.1.3.22	0	0	0	0	0	0	0	0.0624639	0.0228984	0.105745	0.0143317	0.0485617	0.0788448	0.156385	0.0445266	0.14861	0.0720113	0.0938101
6.3.2.10	0	0	0	0	0	0	0	0.932458	0	0.539833	0.0732534	0.291321	0.429495	0.873727	0.595674	0.397893	0.155663	0.0906404
6.5.1.2	0	0	0	0	0	0	0	3.41317	1.66117	3.56029	2.84388	2.45954	3.38613	3.76093	4.82353	3.67035	3.04794	1.37967
